# Supplementary material for: Twinned l-aspartic acid
Source: IUCrdata. 2025 Oct 31;10(Pt 10):x250879. doi: 10.1107/S241431462500879X (PMC12598892; doi:10.1107/S241431462500879X)
Supplement: Supplementary file 1 [file x-10-x250879-sup1.cif]

##############################################################################
#                                                                            #
# This CIF contains the data for a data article accepted for                 #
# publication in IUCrData. It conforms to the requirements of                #
# Notes for Authors for IUCrData, and has been                               #
# peer reviewed under the auspices of IUCrData.                              #
#                                                                            #
# Full details of the Crystallographic Information File format               #
# are given in the paper "The Crystallographic Information File (CIF):       #
# a New Standard Archive File for Crystallography" by S. R. Hall, F. H.      #
# Allen and I. D. Brown [Acta Cryst. (1991), A47, 655-685].                  #
#                                                                            #
# The current version of the core CIF dictionary is obtainable from          #
# ftp://ftp.iucr.org/pub/cif_core.dic.                                       #
#                                                                            #
# Software is freely available for graphical display of the structure(s)     #
# in this CIF. For information consult the CIF software page                 #
# http://www.iucr.org/resources/cif/software.                                #
#                                                                            #
# This file may be used for bona fide research purposes within the           #
# scientific community so long as proper attribution is given to the data    # 
# article from which it was obtained.                                        #
#                                                                            #
##############################################################################
data_Ia
_audit_creation_method
;
Olex2 1.5
(compiled 2024.02.16 svn.r378c4104 for OlexSys, GUI svn.r6928)
;
_chemical_formula_moiety     'C4 H7 N O4'
_chemical_formula_sum     'C4 H7 N O4'
_chemical_formula_weight     133.105
_chemical_absolute_configuration     rm
_space_group_crystal_system     'monoclinic'
_space_group_name_H-M_alt     'P 1 21 1'
_space_group_name_Hall     ' P 2yb'
loop_
    _space_group_symop_id
    _space_group_symop_operation_xyz
    1 x,y,z
    2 -x,y+1/2,-z
_cell_length_a     5.1237(2)
_cell_length_b     6.9197(3)
_cell_length_c     7.6006(4)
_cell_angle_alpha     90
_cell_angle_beta     100.442(2)
_cell_angle_gamma     90
_cell_volume     265.013(19)
_cell_formula_units_Z     2
_cell_measurement_reflns_used     4378
_cell_measurement_theta_min     4.04
_cell_measurement_theta_max     30.00
_cell_measurement_temperature     150.15
loop_
    _twin_individual_id
    _twin_individual_mass_fraction_refined
    1 0.537(3)
    2 0.463(3)
_exptl_crystal_description     plate
_exptl_crystal_colour     colourless
_exptl_crystal_size_max     0.32
_exptl_crystal_size_mid     0.16
_exptl_crystal_size_min     0.05
_exptl_crystal_density_diffrn     1.668
_exptl_crystal_F_000     140.133
_exptl_absorpt_coefficient_mu     0.151
_exptl_absorpt_correction_type     'multi-scan'
_exptl_absorpt_process_details     'TWINABS-2012/1'
_exptl_absorpt_correction_T_min     0.6541
_exptl_absorpt_correction_T_max     0.7460
_diffrn_ambient_temperature     150.15
_diffrn_source     'sealed tube'
_diffrn_radiation_type     'Mo K\a'
_diffrn_radiation_wavelength     0.71073
_diffrn_measurement_device_type     'Bruker Kappa ApexII'
_diffrn_measurement_method     '\f and \w scans'
loop_
    _diffrn_refln_index_h
    _diffrn_refln_index_k
    _diffrn_refln_index_l
    1 0 0
    2 0 0
    3 0 0
    4 0 0
    5 0 0
    6 0 0
    7 0 0
    -1 -1 0
    1 1 0
    -2 1 1
    -2 -1 0
    2 -1 -1
    2 1 0
    -3 -1 0
    3 1 0
    -4 -1 0
    4 1 0
    -5 -1 0
    5 1 0
    -6 -1 0
    6 1 0
    -7 -1 0
    7 1 0
    0 2 0
    0 -2 0
    0 -2 0
    0 2 0
    -1 -2 0
    1 2 0
    -2 2 1
    -2 -2 0
    2 2 0
    -3 -2 0
    3 2 0
    -4 -2 0
    4 2 0
    -5 -2 0
    5 2 0
    -6 -2 0
    6 2 0
    -1 -3 0
    1 3 0
    -2 3 1
    -2 -3 0
    2 3 0
    -3 -3 0
    3 3 0
    -4 -3 0
    4 3 0
    -5 -3 0
    5 3 0
    -6 -3 0
    6 3 0
    0 4 0
    0 -4 0
    0 -4 0
    0 4 0
    -1 -4 0
    1 4 0
    -2 4 1
    -2 -4 0
    2 4 0
    -3 -4 0
    3 4 0
    -4 -4 0
    4 4 0
    -5 -4 0
    5 4 0
    -6 -4 0
    6 4 0
    -1 -5 0
    1 5 0
    -2 5 1
    -2 -5 0
    2 5 0
    -3 -5 0
    3 5 0
    -4 -5 0
    4 5 0
    -5 -5 0
    5 5 0
    -6 -5 0
    6 5 0
    0 6 0
    0 -6 0
    0 -6 0
    0 6 0
    -1 -6 0
    1 6 0
    -2 6 1
    -2 -6 0
    2 -6 -1
    2 6 0
    -3 -6 0
    3 6 0
    -4 -6 0
    4 6 0
    -5 -6 0
    5 6 0
    -1 -7 0
    1 7 0
    -2 7 1
    -2 -7 0
    2 -7 -1
    2 7 0
    -3 -7 0
    3 7 0
    -4 -7 0
    4 7 0
    0 8 0
    0 -8 0
    0 -8 0
    0 8 0
    -1 -8 0
    1 8 0
    -2 8 1
    -2 -8 0
    2 -8 -1
    2 8 0
    -3 -8 0
    3 8 0
    -4 -8 0
    4 8 0
    -1 -9 0
    1 9 0
    -2 9 1
    -2 -9 0
    2 -9 -1
    2 9 0
    -7 0 1
    -6 0 1
    -5 0 1
    -4 0 1
    -3 0 1
    -2 0 1
    -1 0 1
    0 0 1
    0 0 1
    1 0 1
    -2 0 2
    2 0 1
    3 0 1
    4 0 1
    5 0 1
    6 0 1
    7 -1 -1
    -7 1 1
    6 -1 -1
    -6 1 1
    5 -1 -1
    -5 1 1
    4 -1 -1
    -4 1 1
    3 -1 -1
    -3 1 1
    2 1 0
    2 -1 -1
    -2 1 1
    1 -1 -1
    -1 1 1
    0 1 1
    0 -1 -1
    0 -1 -1
    0 1 1
    -1 -1 -1
    1 1 1
    -2 1 2
    -2 -1 -1
    2 -1 -2
    2 1 1
    -3 -1 -1
    3 1 1
    -4 -1 -1
    4 1 1
    -5 -1 -1
    5 1 1
    -6 -1 -1
    6 1 1
    7 -2 -1
    -7 2 1
    6 -2 -1
    -6 2 1
    5 -2 -1
    -5 2 1
    4 -2 -1
    -4 2 1
    3 -2 -1
    -3 2 1
    2 -2 -1
    -2 2 1
    1 -2 -1
    -1 2 1
    0 2 1
    0 -2 -1
    0 -2 -1
    0 2 1
    -1 -2 -1
    1 2 1
    -2 2 2
    -2 -2 -1
    2 -2 -2
    2 2 1
    -3 -2 -1
    3 2 1
    -4 -2 -1
    4 2 1
    -5 -2 -1
    5 2 1
    -6 -2 -1
    6 2 1
    6 -3 -1
    -6 3 1
    5 -3 -1
    -5 3 1
    4 -3 -1
    -4 3 1
    3 -3 -1
    -3 3 1
    2 3 0
    2 -3 -1
    -2 3 1
    1 -3 -1
    -1 3 1
    0 3 1
    0 -3 -1
    0 -3 -1
    0 3 1
    -1 -3 -1
    1 3 1
    -2 3 2
    -2 -3 -1
    2 -3 -2
    2 3 1
    -3 -3 -1
    3 3 1
    -4 -3 -1
    4 3 1
    -5 -3 -1
    5 3 1
    -6 -3 -1
    6 3 1
    6 -4 -1
    -6 4 1
    5 -4 -1
    -5 4 1
    4 -4 -1
    -4 4 1
    3 -4 -1
    -3 4 1
    2 4 0
    2 -4 -1
    -2 -4 0
    -2 4 1
    1 -4 -1
    -1 4 1
    0 4 1
    0 -4 -1
    0 -4 -1
    0 4 1
    -1 -4 -1
    1 4 1
    -2 4 2
    -2 -4 -1
    2 4 1
    -3 -4 -1
    3 4 1
    -4 -4 -1
    4 4 1
    -5 -4 -1
    5 4 1
    -6 -4 -1
    6 4 1
    6 -5 -1
    -6 5 1
    5 -5 -1
    -5 5 1
    4 -5 -1
    -4 5 1
    3 -5 -1
    -3 5 1
    2 5 0
    2 -5 -1
    -2 -5 0
    -2 5 1
    1 -5 -1
    -1 5 1
    0 5 1
    0 -5 -1
    0 -5 -1
    0 5 1
    -1 -5 -1
    1 5 1
    -2 5 2
    -2 -5 -1
    2 -5 -2
    2 5 1
    -3 -5 -1
    3 5 1
    -4 -5 -1
    4 5 1
    -5 -5 -1
    5 5 1
    5 -6 -1
    -5 6 1
    4 -6 -1
    -4 6 1
    3 -6 -1
    -3 6 1
    2 6 0
    2 -6 -1
    -2 -6 0
    -2 6 1
    1 -6 -1
    -1 6 1
    0 6 1
    0 -6 -1
    0 -6 -1
    0 6 1
    -1 -6 -1
    1 6 1
    -2 6 2
    -2 -6 -1
    2 -6 -2
    2 6 1
    -3 -6 -1
    3 6 1
    -4 -6 -1
    4 6 1
    -5 -6 -1
    5 6 1
    5 -7 -1
    -5 7 1
    4 -7 -1
    -4 7 1
    3 -7 -1
    -3 7 1
    2 7 0
    2 -7 -1
    -2 -7 0
    -2 7 1
    1 -7 -1
    -1 7 1
    0 7 1
    0 -7 -1
    0 -7 -1
    0 7 1
    -1 -7 -1
    1 7 1
    -2 7 2
    -2 -7 -1
    2 -7 -2
    2 7 1
    -3 -7 -1
    3 7 1
    -4 -7 -1
    4 7 1
    4 -8 -1
    -4 8 1
    3 -8 -1
    -3 8 1
    2 8 0
    2 -8 -1
    -2 -8 0
    -2 8 1
    1 -8 -1
    -1 8 1
    0 8 1
    0 -8 -1
    0 -8 -1
    0 8 1
    -1 -8 -1
    1 8 1
    -2 8 2
    -2 -8 -1
    2 -8 -2
    2 8 1
    -3 -8 -1
    3 8 1
    2 9 0
    2 -9 -1
    -2 -9 0
    -2 9 1
    1 -9 -1
    -1 9 1
    0 9 1
    0 -9 -1
    0 -9 -1
    0 9 1
    -1 -9 -1
    1 9 1
    -2 9 2
    -2 -9 -1
    2 -9 -2
    2 9 1
    -7 0 2
    -6 0 2
    -5 0 2
    -4 0 2
    -3 0 2
    2 0 1
    -2 0 2
    -1 0 2
    0 0 2
    0 0 2
    1 0 2
    -2 0 3
    2 0 2
    3 0 2
    4 0 2
    5 0 2
    6 0 2
    7 -1 -2
    -7 1 2
    6 -1 -2
    -6 1 2
    5 -1 -2
    -5 1 2
    4 -1 -2
    -4 1 2
    3 -1 -2
    -3 1 2
    2 -1 -2
    -2 -1 -1
    -2 1 2
    1 -1 -2
    -1 1 2
    0 1 2
    0 -1 -2
    0 -1 -2
    0 1 2
    -1 -1 -2
    1 1 2
    -2 1 3
    -2 -1 -2
    2 -1 -3
    2 1 2
    -3 -1 -2
    3 1 2
    -4 -1 -2
    4 1 2
    -5 -1 -2
    5 1 2
    -6 -1 -2
    6 1 2
    7 -2 -2
    -7 2 2
    6 -2 -2
    -6 2 2
    5 -2 -2
    -5 2 2
    4 -2 -2
    -4 2 2
    3 -2 -2
    -3 2 2
    2 2 1
    2 -2 -2
    -2 -2 -1
    -2 2 2
    1 -2 -2
    -1 2 2
    0 2 2
    0 -2 -2
    0 -2 -2
    0 2 2
    -1 -2 -2
    1 2 2
    -2 2 3
    -2 -2 -2
    2 -2 -3
    2 2 2
    -3 -2 -2
    3 2 2
    -4 -2 -2
    4 2 2
    -5 -2 -2
    5 2 2
    -6 -2 -2
    6 2 2
    6 -3 -2
    -6 3 2
    5 -3 -2
    -5 3 2
    4 -3 -2
    -4 3 2
    3 -3 -2
    -3 3 2
    2 3 1
    2 -3 -2
    -2 -3 -1
    -2 3 2
    1 -3 -2
    -1 3 2
    0 3 2
    0 -3 -2
    0 -3 -2
    0 3 2
    -1 -3 -2
    1 3 2
    -2 3 3
    -2 -3 -2
    2 3 2
    -3 -3 -2
    3 3 2
    -4 -3 -2
    4 3 2
    -5 -3 -2
    5 3 2
    -6 -3 -2
    6 3 2
    6 -4 -2
    -6 4 2
    5 -4 -2
    -5 4 2
    4 -4 -2
    -4 4 2
    3 -4 -2
    -3 4 2
    2 4 1
    2 -4 -2
    -2 -4 -1
    -2 4 2
    1 -4 -2
    -1 4 2
    0 4 2
    0 -4 -2
    0 -4 -2
    0 4 2
    -1 -4 -2
    1 4 2
    -2 4 3
    -2 -4 -2
    2 4 2
    -3 -4 -2
    3 4 2
    -4 -4 -2
    4 4 2
    -5 -4 -2
    5 4 2
    -6 -4 -2
    6 4 2
    6 -5 -2
    -6 5 2
    5 -5 -2
    -5 5 2
    4 -5 -2
    -4 5 2
    3 -5 -2
    -3 5 2
    2 5 1
    2 -5 -2
    -2 -5 -1
    -2 5 2
    1 -5 -2
    -1 5 2
    0 5 2
    0 -5 -2
    0 -5 -2
    0 5 2
    -1 -5 -2
    1 5 2
    -2 5 3
    -2 -5 -2
    2 5 2
    -3 -5 -2
    3 5 2
    -4 -5 -2
    4 5 2
    -5 -5 -2
    5 5 2
    5 -6 -2
    -5 6 2
    4 -6 -2
    -4 6 2
    3 -6 -2
    -3 6 2
    2 6 1
    2 -6 -2
    -2 -6 -1
    -2 6 2
    1 -6 -2
    -1 6 2
    0 6 2
    0 -6 -2
    0 -6 -2
    0 6 2
    -1 -6 -2
    1 6 2
    -2 6 3
    -2 -6 -2
    2 -6 -3
    2 6 2
    -3 -6 -2
    3 6 2
    -4 -6 -2
    4 6 2
    -5 -6 -2
    5 6 2
    4 -7 -2
    -4 7 2
    3 -7 -2
    -3 7 2
    2 7 1
    2 -7 -2
    -2 -7 -1
    -2 7 2
    1 -7 -2
    -1 7 2
    0 7 2
    0 -7 -2
    0 -7 -2
    0 7 2
    -1 -7 -2
    1 7 2
    -2 7 3
    -2 -7 -2
    2 -7 -3
    2 7 2
    -3 -7 -2
    3 7 2
    -4 -7 -2
    4 7 2
    4 -8 -2
    -4 8 2
    3 -8 -2
    -3 8 2
    2 8 1
    2 -8 -2
    -2 -8 -1
    -2 8 2
    1 -8 -2
    -1 8 2
    0 8 2
    0 -8 -2
    0 -8 -2
    0 8 2
    -1 -8 -2
    1 8 2
    -2 8 3
    -2 -8 -2
    2 -8 -3
    2 8 2
    -3 -8 -2
    3 8 2
    2 9 1
    2 -9 -2
    -2 -9 -1
    -2 9 2
    1 -9 -2
    -1 9 2
    0 9 2
    0 -9 -2
    0 -9 -2
    0 9 2
    -1 -9 -2
    1 9 2
    -2 9 3
    -2 -9 -2
    2 -9 -3
    2 9 2
    -7 0 3
    -6 0 3
    -5 0 3
    -4 0 3
    -3 0 3
    2 0 2
    -2 0 3
    -1 0 3
    0 0 3
    0 0 3
    1 0 3
    -2 0 4
    2 0 3
    3 0 3
    4 0 3
    5 0 3
    6 0 3
    7 -1 -3
    -7 1 3
    6 -1 -3
    -6 1 3
    5 -1 -3
    -5 1 3
    4 -1 -3
    -4 1 3
    3 -1 -3
    -3 1 3
    2 1 2
    2 -1 -3
    -2 -1 -2
    -2 1 3
    1 -1 -3
    -1 1 3
    0 1 3
    0 -1 -3
    0 -1 -3
    0 1 3
    -1 -1 -3
    1 1 3
    -2 1 4
    -2 -1 -3
    2 -1 -4
    2 1 3
    -3 -1 -3
    3 1 3
    -4 -1 -3
    4 1 3
    -5 -1 -3
    5 1 3
    -6 -1 -3
    6 1 3
    7 -2 -3
    -7 2 3
    6 -2 -3
    -6 2 3
    5 -2 -3
    -5 2 3
    4 -2 -3
    -4 2 3
    3 -2 -3
    -3 2 3
    2 2 2
    2 -2 -3
    -2 -2 -2
    -2 2 3
    1 -2 -3
    -1 2 3
    0 2 3
    0 -2 -3
    0 -2 -3
    0 2 3
    -1 -2 -3
    1 2 3
    -2 2 4
    -2 -2 -3
    2 -2 -4
    2 2 3
    -3 -2 -3
    3 2 3
    -4 -2 -3
    4 2 3
    -5 -2 -3
    5 2 3
    -6 -2 -3
    6 2 3
    6 -3 -3
    -6 3 3
    5 -3 -3
    -5 3 3
    4 -3 -3
    -4 3 3
    3 -3 -3
    -3 3 3
    2 3 2
    2 -3 -3
    -2 -3 -2
    -2 3 3
    1 -3 -3
    -1 3 3
    0 3 3
    0 -3 -3
    0 -3 -3
    0 3 3
    -1 -3 -3
    1 3 3
    -2 3 4
    -2 -3 -3
    2 -3 -4
    2 3 3
    -3 -3 -3
    3 3 3
    -4 -3 -3
    4 3 3
    -5 -3 -3
    5 3 3
    -6 -3 -3
    6 3 3
    6 -4 -3
    -6 4 3
    5 -4 -3
    -5 4 3
    4 -4 -3
    -4 4 3
    3 -4 -3
    -3 4 3
    2 4 2
    2 -4 -3
    -2 -4 -2
    -2 4 3
    1 -4 -3
    -1 4 3
    0 4 3
    0 -4 -3
    0 -4 -3
    0 4 3
    -1 -4 -3
    1 4 3
    -2 4 4
    -2 -4 -3
    2 -4 -4
    2 4 3
    -3 -4 -3
    3 4 3
    -4 -4 -3
    4 4 3
    -5 -4 -3
    5 4 3
    6 -5 -3
    -6 5 3
    5 -5 -3
    -5 5 3
    4 -5 -3
    -4 5 3
    3 -5 -3
    -3 5 3
    2 5 2
    2 -5 -3
    -2 -5 -2
    -2 5 3
    1 -5 -3
    -1 5 3
    0 5 3
    0 -5 -3
    0 -5 -3
    0 5 3
    -1 -5 -3
    1 5 3
    -2 5 4
    -2 -5 -3
    2 5 3
    -3 -5 -3
    3 5 3
    -4 -5 -3
    4 5 3
    -5 -5 -3
    5 5 3
    5 -6 -3
    -5 6 3
    4 -6 -3
    -4 6 3
    3 -6 -3
    -3 6 3
    2 6 2
    2 -6 -3
    -2 -6 -2
    -2 6 3
    1 -6 -3
    -1 6 3
    0 6 3
    0 -6 -3
    0 -6 -3
    0 6 3
    -1 -6 -3
    1 6 3
    -2 6 4
    -2 -6 -3
    2 -6 -4
    2 6 3
    -3 -6 -3
    3 6 3
    -4 -6 -3
    4 6 3
    4 -7 -3
    -4 7 3
    3 -7 -3
    -3 7 3
    2 7 2
    2 -7 -3
    -2 -7 -2
    -2 7 3
    1 -7 -3
    -1 7 3
    0 7 3
    0 -7 -3
    0 -7 -3
    0 7 3
    -1 -7 -3
    1 7 3
    -2 7 4
    -2 -7 -3
    2 -7 -4
    2 7 3
    -3 -7 -3
    3 7 3
    -4 -7 -3
    4 7 3
    3 -8 -3
    -3 8 3
    2 8 2
    2 -8 -3
    -2 -8 -2
    -2 8 3
    1 -8 -3
    -1 8 3
    0 8 3
    0 -8 -3
    0 -8 -3
    0 8 3
    -1 -8 -3
    1 8 3
    -2 8 4
    -2 -8 -3
    2 -8 -4
    2 8 3
    -3 -8 -3
    3 8 3
    2 9 2
    2 -9 -3
    -2 -9 -2
    -2 9 3
    1 -9 -3
    -1 9 3
    0 9 3
    0 -9 -3
    0 -9 -3
    0 9 3
    -1 -9 -3
    1 9 3
    -7 0 4
    -6 0 4
    -5 0 4
    4 0 2
    -4 0 4
    -3 0 4
    2 0 3
    -2 0 4
    -1 0 4
    0 0 4
    0 0 4
    1 0 4
    -2 0 5
    2 0 4
    3 0 4
    4 0 4
    5 0 4
    6 0 4
    7 -1 -4
    -7 1 4
    6 -1 -4
    -6 1 4
    5 -1 -4
    -5 1 4
    4 1 2
    4 -1 -4
    -4 1 4
    3 -1 -4
    -3 1 4
    2 1 3
    2 -1 -4
    -2 -1 -3
    -2 1 4
    1 -1 -4
    -1 1 4
    0 1 4
    0 -1 -4
    0 -1 -4
    0 1 4
    -1 -1 -4
    1 1 4
    -2 1 5
    -2 -1 -4
    2 -1 -5
    2 1 4
    -3 -1 -4
    3 1 4
    -4 -1 -4
    4 1 4
    -5 -1 -4
    5 1 4
    -6 -1 -4
    6 1 4
    6 -2 -4
    -6 2 4
    5 -2 -4
    -5 2 4
    4 2 2
    4 -2 -4
    -4 2 4
    3 -2 -4
    -3 2 4
    2 2 3
    2 -2 -4
    -2 -2 -3
    -2 2 4
    1 -2 -4
    -1 2 4
    0 2 4
    0 -2 -4
    0 -2 -4
    0 2 4
    -1 -2 -4
    1 2 4
    -2 2 5
    -2 -2 -4
    2 -2 -5
    2 2 4
    -3 -2 -4
    3 2 4
    -4 -2 -4
    4 -2 -6
    4 2 4
    -5 -2 -4
    5 2 4
    6 -3 -4
    -6 3 4
    5 -3 -4
    -5 3 4
    4 3 2
    4 -3 -4
    -4 3 4
    3 -3 -4
    -3 3 4
    2 3 3
    2 -3 -4
    -2 -3 -3
    -2 3 4
    1 -3 -4
    -1 3 4
    0 3 4
    0 -3 -4
    0 -3 -4
    0 3 4
    -1 -3 -4
    1 3 4
    -2 3 5
    -2 -3 -4
    2 -3 -5
    2 3 4
    -3 -3 -4
    3 3 4
    -4 -3 -4
    4 3 4
    -5 -3 -4
    5 3 4
    6 -4 -4
    -6 4 4
    5 -4 -4
    -5 4 4
    4 -4 -4
    -4 4 4
    3 -4 -4
    -3 4 4
    2 4 3
    2 -4 -4
    -2 -4 -3
    -2 4 4
    1 -4 -4
    -1 4 4
    0 4 4
    0 -4 -4
    0 -4 -4
    0 4 4
    -1 -4 -4
    1 4 4
    -2 4 5
    -2 -4 -4
    2 -4 -5
    2 4 4
    -3 -4 -4
    3 4 4
    -4 -4 -4
    4 4 4
    -5 -4 -4
    5 4 4
    5 -5 -4
    -5 5 4
    4 -5 -4
    -4 5 4
    3 -5 -4
    -3 5 4
    2 5 3
    2 -5 -4
    -2 -5 -3
    -2 5 4
    1 -5 -4
    -1 5 4
    0 5 4
    0 -5 -4
    0 -5 -4
    0 5 4
    -1 -5 -4
    1 5 4
    -2 5 5
    -2 -5 -4
    2 -5 -5
    2 5 4
    -3 -5 -4
    3 5 4
    -4 -5 -4
    4 5 4
    5 -6 -4
    -5 6 4
    4 -6 -4
    -4 6 4
    3 -6 -4
    -3 6 4
    2 6 3
    2 -6 -4
    -2 -6 -3
    -2 6 4
    1 -6 -4
    -1 6 4
    0 6 4
    0 -6 -4
    0 -6 -4
    0 6 4
    -1 -6 -4
    1 6 4
    -2 6 5
    -2 -6 -4
    2 -6 -5
    2 6 4
    -3 -6 -4
    3 6 4
    -4 -6 -4
    4 6 4
    4 -7 -4
    -4 7 4
    3 -7 -4
    -3 7 4
    2 7 3
    2 -7 -4
    -2 -7 -3
    -2 7 4
    1 -7 -4
    -1 7 4
    0 7 4
    0 -7 -4
    0 -7 -4
    0 7 4
    -1 -7 -4
    1 7 4
    -2 7 5
    -2 -7 -4
    2 -7 -5
    2 7 4
    -3 -7 -4
    3 7 4
    3 -8 -4
    -3 8 4
    2 8 3
    2 -8 -4
    -2 -8 -3
    -2 8 4
    1 -8 -4
    -1 8 4
    0 8 4
    0 -8 -4
    0 -8 -4
    0 8 4
    -1 -8 -4
    1 8 4
    -2 8 5
    -2 -8 -4
    2 -8 -5
    2 8 4
    1 -9 -4
    -1 9 4
    0 9 4
    0 -9 -4
    0 -9 -4
    0 9 4
    -6 0 5
    -5 0 5
    4 0 3
    -4 0 5
    -3 0 5
    2 0 4
    -2 0 5
    -1 0 5
    0 0 5
    0 0 5
    1 0 5
    -2 0 6
    2 0 5
    3 0 5
    4 0 5
    5 0 5
    6 -1 -5
    -6 1 5
    5 -1 -5
    -5 1 5
    4 1 3
    4 -1 -5
    -4 -1 -3
    -4 1 5
    3 -1 -5
    -3 1 5
    2 1 4
    2 -1 -5
    -2 -1 -4
    -2 1 5
    1 -1 -5
    -1 1 5
    0 1 5
    0 -1 -5
    0 -1 -5
    0 1 5
    -1 -1 -5
    1 1 5
    -2 1 6
    -2 -1 -5
    2 -1 -6
    2 1 5
    -3 -1 -5
    3 1 5
    -4 -1 -5
    4 -1 -7
    4 1 5
    -5 -1 -5
    5 1 5
    6 -2 -5
    -6 2 5
    5 -2 -5
    -5 2 5
    4 2 3
    4 -2 -5
    -4 2 5
    3 -2 -5
    -3 2 5
    2 2 4
    2 -2 -5
    -2 -2 -4
    -2 2 5
    1 -2 -5
    -1 2 5
    0 2 5
    0 -2 -5
    0 -2 -5
    0 2 5
    -1 -2 -5
    1 2 5
    -2 2 6
    -2 -2 -5
    2 -2 -6
    2 2 5
    -3 -2 -5
    3 2 5
    -4 2 7
    -4 -2 -5
    4 -2 -7
    4 2 5
    -5 -2 -5
    5 2 5
    6 -3 -5
    -6 3 5
    5 -3 -5
    -5 3 5
    4 3 3
    4 -3 -5
    -4 3 5
    3 -3 -5
    -3 3 5
    2 3 4
    2 -3 -5
    -2 -3 -4
    -2 3 5
    1 -3 -5
    -1 3 5
    0 3 5
    0 -3 -5
    0 -3 -5
    0 3 5
    -1 -3 -5
    1 3 5
    -2 3 6
    -2 -3 -5
    2 -3 -6
    2 3 5
    -3 -3 -5
    3 3 5
    -4 3 7
    -4 -3 -5
    4 3 5
    -5 -3 -5
    5 3 5
    6 -4 -5
    -6 4 5
    5 -4 -5
    -5 4 5
    4 -4 -5
    -4 4 5
    3 -4 -5
    -3 4 5
    2 4 4
    2 -4 -5
    -2 -4 -4
    -2 4 5
    1 -4 -5
    -1 4 5
    0 4 5
    0 -4 -5
    0 -4 -5
    0 4 5
    -1 -4 -5
    1 4 5
    -2 4 6
    -2 -4 -5
    2 -4 -6
    2 4 5
    -3 -4 -5
    3 4 5
    -4 -4 -5
    4 4 5
    5 -5 -5
    -5 5 5
    4 -5 -5
    -4 5 5
    3 -5 -5
    -3 5 5
    2 5 4
    2 -5 -5
    -2 -5 -4
    -2 5 5
    1 -5 -5
    -1 5 5
    0 5 5
    0 -5 -5
    0 -5 -5
    0 5 5
    -1 -5 -5
    1 5 5
    -2 5 6
    -2 -5 -5
    2 -5 -6
    2 5 5
    -3 -5 -5
    3 5 5
    -4 -5 -5
    4 5 5
    5 -6 -5
    -5 6 5
    4 -6 -5
    -4 6 5
    3 -6 -5
    -3 6 5
    2 6 4
    2 -6 -5
    -2 -6 -4
    -2 6 5
    1 -6 -5
    -1 6 5
    0 6 5
    0 -6 -5
    0 -6 -5
    0 6 5
    -1 -6 -5
    1 6 5
    -2 6 6
    -2 -6 -5
    2 -6 -6
    2 6 5
    -3 -6 -5
    3 6 5
    4 -7 -5
    -4 7 5
    3 -7 -5
    -3 7 5
    2 7 4
    2 -7 -5
    -2 -7 -4
    -2 7 5
    1 -7 -5
    -1 7 5
    0 7 5
    0 -7 -5
    0 -7 -5
    0 7 5
    -1 -7 -5
    1 7 5
    -2 7 6
    -2 -7 -5
    2 -7 -6
    2 7 5
    -3 -7 -5
    3 7 5
    2 8 4
    2 -8 -5
    -2 -8 -4
    -2 8 5
    1 -8 -5
    -1 8 5
    0 8 5
    0 -8 -5
    0 -8 -5
    0 8 5
    -1 -8 -5
    1 8 5
    -6 0 6
    -5 0 6
    -4 0 6
    -3 0 6
    2 0 5
    -2 0 6
    -1 0 6
    0 0 6
    0 0 6
    1 0 6
    -2 0 7
    2 0 6
    3 0 6
    -4 0 8
    4 0 6
    5 0 6
    6 -1 -6
    -6 1 6
    5 -1 -6
    -5 1 6
    4 1 4
    4 -1 -6
    -4 -1 -4
    -4 1 6
    3 -1 -6
    -3 1 6
    2 1 5
    2 -1 -6
    -2 -1 -5
    -2 1 6
    1 -1 -6
    -1 1 6
    0 1 6
    0 -1 -6
    0 -1 -6
    0 1 6
    -1 -1 -6
    1 1 6
    -2 1 7
    -2 -1 -6
    2 -1 -7
    2 1 6
    -3 -1 -6
    3 1 6
    -4 1 8
    -4 -1 -6
    4 -1 -8
    4 1 6
    -5 -1 -6
    5 1 6
    6 -2 -6
    -6 2 6
    5 -2 -6
    -5 2 6
    4 2 4
    4 -2 -6
    -4 2 6
    3 -2 -6
    -3 2 6
    2 2 5
    2 -2 -6
    -2 -2 -5
    -2 2 6
    1 -2 -6
    -1 2 6
    0 2 6
    0 -2 -6
    0 -2 -6
    0 2 6
    -1 -2 -6
    1 2 6
    -2 2 7
    -2 -2 -6
    2 -2 -7
    2 2 6
    -3 -2 -6
    3 2 6
    -4 -2 -6
    4 -2 -8
    4 2 6
    6 -3 -6
    -6 3 6
    5 -3 -6
    -5 3 6
    4 -3 -6
    -4 3 6
    3 -3 -6
    -3 3 6
    2 3 5
    2 -3 -6
    -2 -3 -5
    -2 3 6
    1 -3 -6
    -1 3 6
    0 3 6
    0 -3 -6
    0 -3 -6
    0 3 6
    -1 -3 -6
    1 3 6
    -2 3 7
    -2 -3 -6
    2 -3 -7
    2 3 6
    -3 -3 -6
    3 3 6
    -4 3 8
    -4 -3 -6
    4 -3 -8
    4 3 6
    5 -4 -6
    -5 4 6
    4 -4 -6
    -4 4 6
    3 -4 -6
    -3 4 6
    2 4 5
    2 -4 -6
    -2 -4 -5
    -2 4 6
    1 -4 -6
    -1 4 6
    0 4 6
    0 -4 -6
    0 -4 -6
    0 4 6
    -1 -4 -6
    1 4 6
    -2 4 7
    -2 -4 -6
    2 -4 -7
    2 4 6
    -3 -4 -6
    3 4 6
    -4 -4 -6
    4 4 6
    5 -5 -6
    -5 5 6
    4 -5 -6
    -4 5 6
    3 -5 -6
    -3 5 6
    2 5 5
    2 -5 -6
    -2 -5 -5
    -2 5 6
    1 -5 -6
    -1 5 6
    0 5 6
    0 -5 -6
    0 -5 -6
    0 5 6
    -1 -5 -6
    1 5 6
    -2 5 7
    -2 -5 -6
    2 -5 -7
    2 5 6
    -3 -5 -6
    3 5 6
    4 -6 -6
    -4 6 6
    3 -6 -6
    -3 6 6
    2 6 5
    2 -6 -6
    -2 -6 -5
    -2 6 6
    1 -6 -6
    -1 6 6
    0 6 6
    0 -6 -6
    0 -6 -6
    0 6 6
    -1 -6 -6
    1 6 6
    -2 6 7
    -2 -6 -6
    2 -6 -7
    2 6 6
    -3 -6 -6
    3 6 6
    3 -7 -6
    -3 7 6
    2 7 5
    2 -7 -6
    -2 -7 -5
    -2 7 6
    1 -7 -6
    -1 7 6
    0 7 6
    0 -7 -6
    0 -7 -6
    0 7 6
    -1 -7 -6
    1 7 6
    -2 7 7
    -2 -7 -6
    2 -7 -7
    2 7 6
    1 -8 -6
    -1 8 6
    0 8 6
    0 -8 -6
    0 -8 -6
    0 8 6
    -6 0 7
    -5 0 7
    4 0 5
    -4 0 7
    -3 0 7
    2 0 6
    -2 0 7
    -1 0 7
    0 0 7
    0 0 7
    1 0 7
    -2 0 8
    2 0 7
    3 0 7
    4 0 7
    6 -1 -7
    -6 1 7
    5 -1 -7
    -5 1 7
    4 1 5
    4 -1 -7
    -4 -1 -5
    -4 1 7
    3 -1 -7
    -3 1 7
    2 1 6
    2 -1 -7
    -2 -1 -6
    -2 1 7
    1 -1 -7
    -1 1 7
    0 1 7
    0 -1 -7
    0 -1 -7
    0 1 7
    -1 -1 -7
    1 1 7
    -2 1 8
    -2 -1 -7
    2 -1 -8
    2 1 7
    -3 -1 -7
    3 1 7
    -4 -1 -7
    4 1 7
    6 -2 -7
    -6 2 7
    5 -2 -7
    -5 2 7
    4 2 5
    4 -2 -7
    -4 -2 -5
    -4 2 7
    3 -2 -7
    -3 2 7
    2 2 6
    2 -2 -7
    -2 -2 -6
    -2 2 7
    1 -2 -7
    -1 2 7
    0 2 7
    0 -2 -7
    0 -2 -7
    0 2 7
    -1 -2 -7
    1 2 7
    -2 2 8
    -2 -2 -7
    2 -2 -8
    2 2 7
    -3 -2 -7
    3 2 7
    -4 2 9
    -4 -2 -7
    4 -2 -9
    4 2 7
    5 -3 -7
    -5 3 7
    4 3 5
    4 -3 -7
    -4 -3 -5
    -4 3 7
    3 -3 -7
    -3 3 7
    2 3 6
    2 -3 -7
    -2 -3 -6
    -2 3 7
    1 -3 -7
    -1 3 7
    0 3 7
    0 -3 -7
    0 -3 -7
    0 3 7
    -1 -3 -7
    1 3 7
    -2 3 8
    -2 -3 -7
    2 -3 -8
    2 3 7
    -3 -3 -7
    3 3 7
    -4 -3 -7
    4 3 7
    5 -4 -7
    -5 4 7
    4 -4 -7
    -4 4 7
    3 -4 -7
    -3 4 7
    2 4 6
    2 -4 -7
    -2 -4 -6
    -2 4 7
    1 -4 -7
    -1 4 7
    0 4 7
    0 -4 -7
    0 -4 -7
    0 4 7
    -1 -4 -7
    1 4 7
    -2 4 8
    -2 -4 -7
    2 -4 -8
    2 4 7
    -3 -4 -7
    3 4 7
    4 -5 -7
    -4 5 7
    3 -5 -7
    -3 5 7
    2 5 6
    2 -5 -7
    -2 -5 -6
    -2 5 7
    1 -5 -7
    -1 5 7
    0 5 7
    0 -5 -7
    0 -5 -7
    0 5 7
    -1 -5 -7
    1 5 7
    -2 5 8
    -2 -5 -7
    2 -5 -8
    2 5 7
    -3 -5 -7
    3 5 7
    3 -6 -7
    -3 6 7
    2 6 6
    2 -6 -7
    -2 -6 -6
    -2 6 7
    1 -6 -7
    -1 6 7
    0 6 7
    0 -6 -7
    0 -6 -7
    0 6 7
    -1 -6 -7
    1 6 7
    -2 6 8
    -2 -6 -7
    2 -6 -8
    2 6 7
    2 7 6
    2 -7 -7
    -2 -7 -6
    -2 7 7
    1 -7 -7
    -1 7 7
    0 7 7
    0 -7 -7
    0 -7 -7
    0 7 7
    -5 0 8
    4 0 6
    -4 0 8
    -3 0 8
    2 0 7
    -2 0 8
    -1 0 8
    0 0 8
    0 0 8
    1 0 8
    -2 0 9
    2 0 8
    3 0 8
    5 -1 -8
    -5 1 8
    4 1 6
    4 -1 -8
    -4 -1 -6
    -4 1 8
    3 -1 -8
    -3 1 8
    2 1 7
    2 -1 -8
    -2 -1 -7
    -2 1 8
    1 -1 -8
    -1 1 8
    0 1 8
    0 -1 -8
    0 -1 -8
    0 1 8
    -1 -1 -8
    1 1 8
    -2 1 9
    -2 -1 -8
    2 -1 -9
    2 1 8
    -3 -1 -8
    3 1 8
    5 -2 -8
    -5 2 8
    4 -2 -8
    -4 -2 -6
    -4 2 8
    3 -2 -8
    -3 2 8
    2 2 7
    2 -2 -8
    -2 -2 -7
    -2 2 8
    1 -2 -8
    -1 2 8
    0 2 8
    0 -2 -8
    0 -2 -8
    0 2 8
    -1 -2 -8
    1 2 8
    -2 2 9
    -2 -2 -8
    2 -2 -9
    2 2 8
    -3 -2 -8
    3 2 8
    5 -3 -8
    -5 3 8
    4 3 6
    4 -3 -8
    -4 -3 -6
    -4 3 8
    3 -3 -8
    -3 3 8
    2 3 7
    2 -3 -8
    -2 -3 -7
    -2 3 8
    1 -3 -8
    -1 3 8
    0 3 8
    0 -3 -8
    0 -3 -8
    0 3 8
    -1 -3 -8
    1 3 8
    -2 3 9
    -2 -3 -8
    2 -3 -9
    2 3 8
    -3 -3 -8
    3 3 8
    4 -4 -8
    -4 4 8
    3 -4 -8
    -3 4 8
    2 4 7
    2 -4 -8
    -2 -4 -7
    -2 4 8
    1 -4 -8
    -1 4 8
    0 4 8
    0 -4 -8
    0 -4 -8
    0 4 8
    -1 -4 -8
    1 4 8
    -2 4 9
    -2 -4 -8
    2 -4 -9
    2 4 8
    3 -5 -8
    -3 5 8
    2 5 7
    2 -5 -8
    -2 -5 -7
    -2 5 8
    1 -5 -8
    -1 5 8
    0 5 8
    0 -5 -8
    0 -5 -8
    0 5 8
    -1 -5 -8
    1 5 8
    -2 5 9
    -2 -5 -8
    2 -5 -9
    2 5 8
    2 6 7
    2 -6 -8
    -2 -6 -7
    -2 6 8
    1 -6 -8
    -1 6 8
    0 6 8
    0 -6 -8
    0 -6 -8
    0 6 8
    4 0 7
    -4 0 9
    -3 0 9
    2 0 8
    -2 0 9
    -1 0 9
    0 0 9
    0 0 9
    1 0 9
    -2 0 10
    2 0 9
    4 -1 -9
    -4 -1 -7
    -4 1 9
    3 -1 -9
    -3 1 9
    2 1 8
    2 -1 -9
    -2 -1 -8
    -2 1 9
    1 -1 -9
    -1 1 9
    0 1 9
    0 -1 -9
    0 -1 -9
    0 1 9
    -1 -1 -9
    1 1 9
    -2 1 10
    -2 -1 -9
    2 -1 -10
    2 1 9
    4 2 7
    4 -2 -9
    -4 -2 -7
    -4 2 9
    3 -2 -9
    -3 2 9
    2 2 8
    2 -2 -9
    -2 -2 -8
    -2 2 9
    1 -2 -9
    -1 2 9
    0 2 9
    0 -2 -9
    0 -2 -9
    0 2 9
    -1 -2 -9
    1 2 9
    -2 2 10
    -2 -2 -9
    2 -2 -10
    2 2 9
    4 -3 -9
    -4 3 9
    3 -3 -9
    -3 3 9
    2 3 8
    2 -3 -9
    -2 -3 -8
    -2 3 9
    1 -3 -9
    -1 3 9
    0 3 9
    0 -3 -9
    0 -3 -9
    0 3 9
    -1 -3 -9
    1 3 9
    -2 3 10
    -2 -3 -9
    2 -3 -10
    2 3 9
    3 -4 -9
    -3 4 9
    2 4 8
    2 -4 -9
    -2 -4 -8
    -2 4 9
    1 -4 -9
    -1 4 9
    0 4 9
    0 -4 -9
    0 -4 -9
    0 4 9
    -1 -4 -9
    1 4 9
    2 5 8
    2 -5 -9
    -2 -5 -8
    -2 5 9
    1 -5 -9
    -1 5 9
    0 5 9
    0 -5 -9
    0 -5 -9
    0 5 9
    -3 0 10
    2 0 9
    -2 0 10
    -1 0 10
    0 0 10
    0 0 10
    1 0 10
    3 -1 -10
    -3 1 10
    2 1 9
    2 -1 -10
    -2 -1 -9
    -2 1 10
    1 -1 -10
    -1 1 10
    0 1 10
    0 -1 -10
    0 -1 -10
    0 1 10
    -1 -1 -10
    1 1 10
    3 -2 -10
    -3 2 10
    2 2 9
    2 -2 -10
    -2 -2 -9
    -2 2 10
    1 -2 -10
    -1 2 10
    0 2 10
    0 -2 -10
    0 -2 -10
    0 2 10
    2 3 9
    2 -3 -10
    -2 -3 -9
    -2 3 10
    1 -3 -10
    -1 3 10
    0 3 10
    0 -3 -10
    0 -3 -10
    0 3 10
_diffrn_reflns_number     11270
_diffrn_reflns_av_R_equivalents     0.0272
_diffrn_reflns_av_unetI/netI     0.0203
_diffrn_reflns_theta_min     2.73
_diffrn_reflns_theta_max     30.01
_diffrn_reflns_theta_full     25.2417
_diffrn_measured_fraction_theta_max     1.0000
_diffrn_measured_fraction_theta_full     1.0000
_diffrn_reflns_limit_h_min     -7
_diffrn_reflns_limit_h_max     7
_diffrn_reflns_limit_k_min     -9
_diffrn_reflns_limit_k_max     9
_diffrn_reflns_limit_l_min     -10
_diffrn_reflns_limit_l_max     10
_reflns_number_total     1557
_reflns_number_gt     1522
_reflns_threshold_expression     I>=2u(I)
_refine_ls_structure_factor_coef     Fsqd
_refine_ls_matrix_type     full
_refine_ls_R_factor_all     0.0264
_refine_ls_R_factor_gt     0.0258
_refine_ls_wR_factor_gt     0.0681
_refine_ls_wR_factor_ref     0.0685
_refine_ls_goodness_of_fit_ref     1.0547
_refine_ls_restrained_S_all     1.0547
_refine_ls_number_reflns     1557
_refine_ls_number_parameters     99
_refine_ls_number_restraints     1
_refine_ls_number_constraints     5
_refine_ls_hydrogen_treatment     mixed
_refine_ls_weighting_scheme     calc
_refine_ls_weighting_details
              'w=1/[\s^2^(Fo^2^)+(0.0460P)^2^+0.0143P] where P=(Fo^2^+2Fc^2^)/3'
_atom_sites_solution_hydrogens     difmap
_atom_sites_solution_primary     dual
_atom_sites_solution_secondary     difmap
_refine_ls_shift/su_max     0.0007
_refine_ls_shift/su_mean     0.0001
_refine_diff_density_max     0.3047
_refine_diff_density_min     -0.1757
_refine_ls_abs_structure_details
'Hooft, R.W.W., Straver, L.H., Spek, A.L. (2010). J. Appl. Cryst., 43, 665-668.'
_refine_ls_abs_structure_Flack     0.1(2)
loop_
    _atom_type_symbol
    _atom_type_scat_Cromer_Mann_a1
    _atom_type_scat_Cromer_Mann_a2
    _atom_type_scat_Cromer_Mann_a3
    _atom_type_scat_Cromer_Mann_a4
    _atom_type_scat_Cromer_Mann_b1
    _atom_type_scat_Cromer_Mann_b2
    _atom_type_scat_Cromer_Mann_b3
    _atom_type_scat_Cromer_Mann_b4
    _atom_type_scat_Cromer_Mann_c
    _atom_type_scat_dispersion_source
    _atom_type_scat_dispersion_real
    _atom_type_scat_dispersion_imag
    _atom_type_scat_source
    C 2.31000 1.02000 1.58860 0.86500 20.84390 10.20750 0.56870 51.65120 0.21560
 'Brennan, Cowan, Rev. Sci. Instrum., 1992, 63, 850' 0.00313 0.00162
                     'International Tables Volume C Table 6.1.1.4 (pp. 500-502)'
    H 0.49300 0.32291 0.14019 0.04081 10.51090 26.12570 3.14236 57.79970 0.00304
 'Brennan, Cowan, Rev. Sci. Instrum., 1992, 63, 850' 0.00000 0.00000
                     'International Tables Volume C Table 6.1.1.4 (pp. 500-502)'
    N 12.21260 3.13220 2.01250 1.16630 0.00570 9.89330 28.99750 0.58260
                                                                       -11.52900
  'Brennan, Cowan, Rev. Sci. Instrum., 1992, 63, 850' 0.00612 0.00332
                     'International Tables Volume C Table 6.1.1.4 (pp. 500-502)'
    O 3.04850 2.28680 1.54630 0.86700 13.27710 5.70110 0.32390 32.90890 0.25080
'Brennan, Cowan, Rev. Sci. Instrum., 1992, 63, 850' 0.01085 0.00610
                     'International Tables Volume C Table 6.1.1.4 (pp. 500-502)'
_computing_data_collection     'Apex3'
_computing_cell_refinement     'Peakref'
_computing_data_reduction     'Eval15, Twinabs'
_computing_structure_solution     'SHELXT'
_computing_structure_refinement     'olex2.refine 1.5 (Bourhis et al., 2015)'
_computing_molecular_graphics     'Olex2 1.5 (Dolomanov et al., 2009)'
_computing_publication_material     'Olex2 1.5 (Dolomanov et al., 2009)'
loop_
    _atom_site_type_symbol
    _atom_site_label
    _atom_site_fract_x
    _atom_site_fract_y
    _atom_site_fract_z
    _atom_site_U_iso_or_equiv
    _atom_site_adp_type
    _atom_site_occupancy
    O O1 0.68132(15) 0.51119(13) 0.01802(11) 0.01613(18) Uani 1.000000
    O O2 0.25187(16) 0.52336(13) -0.10959(10) 0.01648(18) Uani 1.000000
    O O3 0.38789(16) 0.48596(13) 0.58289(11) 0.01603(17) Uani 1.000000
    H H3 0.333(5) 0.489(5) 0.691(3) 0.051(6) Uiso 1.000000
    O O4 0.0023(2) 0.33238(17) 0.49259(13) 0.0283(2) Uani 1.000000
    N N1 0.14057(19) 0.71721(14) 0.18338(12) 0.01218(18) Uani 1.000000
    H H1a -0.019(3) 0.662(3) 0.118(2) 0.018(4) Uiso 1.000000
    H H1b 0.102(4) 0.754(3) 0.295(3) 0.023(4) Uiso 1.000000
    H H1c 0.183(4) 0.826(4) 0.126(3) 0.033(5) Uiso 1.000000
    C C1 0.4400(2) 0.53553(15) 0.02088(13) 0.01090(19) Uani 1.000000
    C C2 0.3650(2) 0.57621(15) 0.20458(14) 0.01019(19) Uani 1.000000
    H H2 0.5217(2) 0.63118(15) 0.28706(14) 0.0122(2) Uiso 1.000000
    C C3 0.2852(3) 0.38469(16) 0.27988(14) 0.0144(2) Uani 1.000000
    H H3a 0.1335(3) 0.33005(16) 0.19522(14) 0.0172(2) Uiso 1.000000
    H H3b 0.4351(3) 0.29300(16) 0.28733(14) 0.0172(2) Uiso 1.000000
    C C4 0.2085(2) 0.40003(15) 0.46296(14) 0.0136(2) Uani 1.000000
loop_
    _atom_site_aniso_label
    _atom_site_aniso_U_11
    _atom_site_aniso_U_22
    _atom_site_aniso_U_33
    _atom_site_aniso_U_12
    _atom_site_aniso_U_13
    _atom_site_aniso_U_23
    O1 0.0128(3) 0.0202(4) 0.0161(3) 0.0004(3) 0.0045(3) -0.0042(3)
    O2 0.0151(4) 0.0252(4) 0.0095(3) -0.0014(4) 0.0030(3) -0.0030(3)
    O3 0.0178(4) 0.0199(4) 0.0109(3) -0.0024(3) 0.0041(3) -0.0026(3)
    O4 0.0306(5) 0.0407(6) 0.0151(4) -0.0180(5) 0.0085(4) -0.0031(4)
    N1 0.0144(4) 0.0121(4) 0.0108(4) 0.0022(4) 0.0041(3) 0.0004(3)
    C1 0.0144(4) 0.0095(4) 0.0100(4) -0.0016(4) 0.0054(3) -0.0006(4)
    C2 0.0120(4) 0.0109(5) 0.0080(4) 0.0012(3) 0.0027(4) -0.0009(3)
    C3 0.0239(5) 0.0108(4) 0.0093(4) -0.0009(4) 0.0057(4) 0.0006(4)
    C4 0.0203(5) 0.0117(4) 0.0090(4) -0.0003(4) 0.0033(4) 0.0013(4)
loop_
    _geom_bond_atom_site_label_1
    _geom_bond_atom_site_label_2
    _geom_bond_site_symmetry_2
    _geom_bond_distance
    _geom_bond_publ_flag
    O1 C1 . 1.2522(13) ?
    O2 C1 . 1.2541(13) ?
    O3 H3 . 0.91(3) ?
    O3 C4 . 1.3136(14) ?
    O4 C4 . 1.2136(16) ?
    N1 H1a . 0.957(18) ?
    N1 H1b . 0.941(19) ?
    N1 H1c . 0.92(2) ?
    N1 C2 . 1.4943(14) ?
    C1 C2 . 1.5398(14) ?
    C2 H2 . 1.0000 ?
    C2 C3 . 1.5283(15) ?
    C3 H3a . 0.9900 ?
    C3 H3b . 0.9900 ?
    C3 C4 . 1.5166(14) ?
loop_
    _geom_angle_atom_site_label_1
    _geom_angle_atom_site_label_2
    _geom_angle_atom_site_label_3
    _geom_angle_site_symmetry_1
    _geom_angle_site_symmetry_3
    _geom_angle
    _geom_angle_publ_flag
    C4 O3 H3 . . 110.1(16) ?
    H1b N1 H1a . . 106.0(15) ?
    H1c N1 H1a . . 109.8(17) ?
    H1c N1 H1b . . 108.0(18) ?
    C2 N1 H1a . . 111.4(11) ?
    C2 N1 H1b . . 111.2(12) ?
    C2 N1 H1c . . 110.3(13) ?
    O2 C1 O1 . . 126.66(10) ?
    C2 C1 O1 . . 116.74(9) ?
    C2 C1 O2 . . 116.55(9) ?
    C1 C2 N1 . . 109.58(8) ?
    H2 C2 N1 . . 109.51(5) ?
    H2 C2 C1 . . 109.51(5) ?
    C3 C2 N1 . . 110.72(9) ?
    C3 C2 C1 . . 107.98(8) ?
    C3 C2 H2 . . 109.51(6) ?
    H3a C3 C2 . . 108.64(6) ?
    H3b C3 C2 . . 108.64(6) ?
    H3b C3 H3a . . 107.6 ?
    C4 C3 C2 . . 114.47(8) ?
    C4 C3 H3a . . 108.64(6) ?
    C4 C3 H3b . . 108.64(6) ?
    O4 C4 O3 . . 124.69(10) ?
    C3 C4 O3 . . 113.79(10) ?
    C3 C4 O4 . . 121.49(10) ?
loop_
    _geom_torsion_atom_site_label_1
    _geom_torsion_atom_site_label_2
    _geom_torsion_atom_site_label_3
    _geom_torsion_atom_site_label_4
    _geom_torsion_site_symmetry_1
    _geom_torsion_site_symmetry_2
    _geom_torsion_site_symmetry_3
    _geom_torsion_site_symmetry_4
    _geom_torsion
    _geom_torsion_publ_flag
    O1 C1 C2 N1 . . . . 143.71(10) ?
    O1 C1 C2 C3 . . . . -95.61(11) ?
    O2 C1 C2 N1 . . . . -38.75(11) ?
    O2 C1 C2 C3 . . . . 81.93(11) ?
    O3 C4 C3 C2 . . . . -53.03(11) ?
    O4 C4 C3 C2 . . . . 129.02(12) ?
    N1 C2 C3 C4 . . . . -60.79(9) ?
    C1 C2 C3 C4 . . . . 179.25(8) ?
loop_
    _geom_hbond_atom_site_label_D
    _geom_hbond_atom_site_label_H
    _geom_hbond_atom_site_label_A
    _geom_hbond_site_symmetry_A
    _geom_hbond_distance_DH
    _geom_hbond_distance_HA
    _geom_hbond_distance_DA
    _geom_hbond_angle_DHA
    O3 H3 O2 1_556 0.91(3) 1.66(3) 2.5703(12) 172(3)
    N1 H1a O1 1_455 0.957(18) 1.896(18) 2.8420(13) 169.2(16)
    N1 H1b O4 2_556 0.941(19) 1.870(19) 2.8089(13) 175.3(17)
    N1 H1c O1 2_655 0.92(2) 1.90(2) 2.7965(12) 166(2)
_iucr_refine_instructions_details
;
TITL m0255a
CELL 0.71073 5.12369 6.91974 7.60058 90 100.442 90
ZERR 2 0.0002 0.00027 0.00035 0 0.002 0
LATT -1
SYMM -X,0.5+Y,-Z
SFAC C H N O
UNIT 8 14 2 8
EQIV $1 +X,+Y,1+Z
EQIV $2 -1+X,+Y,+Z
EQIV $3 -X,0.5+Y,1-Z
EQIV $4 1-X,0.5+Y,-Z
L.S. 15
PLAN  5
TEMP -123
CONF
HTAB O3 O2_$1
HTAB N1 O1_$2
HTAB N1 O4_$3
HTAB N1 O1_$4
BOND $H
MORE -1
fmap 2
acta
MERG 0
BASF 0.463149
WGHT 0.046 0.0143
FVAR 2.654905
REM <olex2.extras>
REM <HklSrc "%.\\Ia.hkl">
REM </olex2.extras>
O1    4     0.68132  0.51119  0.01802  11.00000  0.01278  0.02024  0.01607 =
 -0.00424  0.00450  0.00041
O2    4     0.25187  0.52336 -0.10959  11.00000  0.01513  0.02516  0.00945 =
 -0.00303  0.00299 -0.00138
O3    4     0.38789  0.48596  0.58289  11.00000  0.01785  0.01993  0.01088 =
 -0.00258  0.00412 -0.00240
H3    2     0.33335  0.48895  0.69095  11.00000  0.05093
O4    4     0.00228  0.33238  0.49259  11.00000  0.03061  0.04071  0.01509 =
 -0.00313  0.00846 -0.01802
N1    3     0.14057  0.71721  0.18338  11.00000  0.01437  0.01210  0.01076 =
 0.00040  0.00410  0.00218
H1a   2    -0.01940  0.66179  0.11839  11.00000  0.01795
H1b   2     0.10224  0.75415  0.29517  11.00000  0.02344
H1c   2     0.18252  0.82624  0.12625  11.00000  0.03322
C1    1     0.43996  0.53553  0.02088  11.00000  0.01438  0.00951  0.00998 =
 -0.00063  0.00535 -0.00162
C2    1     0.36498  0.57621  0.20458  11.00000  0.01196  0.01091  0.00804 =
 -0.00088  0.00273  0.00116
AFIX 13
H2    2     0.52170  0.63118  0.28706  11.00000 -1.20000
AFIX 0
C3    1     0.28518  0.38469  0.27988  11.00000  0.02393  0.01081  0.00933 =
 0.00061  0.00566 -0.00087
AFIX 23
H3a   2     0.13345  0.33005  0.19522  11.00000 -1.20000
H3b   2     0.43511  0.29300  0.28733  11.00000 -1.20000
AFIX 0
C4    1     0.20852  0.40003  0.46296  11.00000  0.02034  0.01174  0.00903 =
 0.00129  0.00325 -0.00032
HKLF 5
END
Q1 1 0.388889 0.541667 0.12 11 0.05 0.3
Q2 1 0.277778 0.375 0.36 11 0.05 0.22
Q3 1 0.333333 0.5 0.8 11 0.05 0.17
Q4 1 0.333333 0.5 0.24 11 0.05 0.15
Q5 1 0.666667 0.458333 -0.08 11 0.05 0.14
  REM The information below was added by Olex2.
  REM
  REM R1 = 0.0258 for 1522 Fo > 4sig(Fo) and 0.0264 for all 1557 data
  REM 99 parameters refined using 1 restraints
  REM Highest difference peak 0.3047, deepest hole -0.1757
  REM Mean Shift 0.0001, Max Shift 0.0007.
  REM +++ Tabular Listing of Refinement Information +++
  REM R1_all = 0.0264
  REM R1_gt = 0.0258
  REM wR_ref = 0.0685
  REM GOOF = 1.0547
  REM Shift_max = 0.0007
  REM Shift_mean = 0.0001
  REM Reflections_all = 1557
  REM Reflections_gt = 1522
  REM Parameters = 99
  REM Hole = -0.1757
  REM Peak = 0.3047
  REM Flack = 0.1(2)
;
data_Ib
_audit_creation_method
;
Olex2 1.5
(compiled 2024.02.16 svn.r378c4104 for OlexSys, GUI svn.r6928)
;
_chemical_formula_moiety     'C4 H7 N O4'
_chemical_formula_sum     'C4 H7 N O4'
_chemical_formula_weight     133.105
_chemical_absolute_configuration     unk
_space_group_crystal_system     'monoclinic'
_space_group_name_H-M_alt     'P 1 21 1'
_space_group_name_Hall     ' P 2yb'
loop_
    _space_group_symop_id
    _space_group_symop_operation_xyz
    1 x,y,z
    2 -x,y+1/2,-z
_cell_length_a     5.1237(2)
_cell_length_b     6.9197(3)
_cell_length_c     7.6006(4)
_cell_angle_alpha     90
_cell_angle_beta     100.442(2)
_cell_angle_gamma     90
_cell_volume     265.013(19)
_cell_formula_units_Z     2
_cell_measurement_reflns_used     4378
_cell_measurement_theta_min     4.04
_cell_measurement_theta_max     30.00
_cell_measurement_temperature     150.15
loop_
    _twin_individual_id
    _twin_individual_mass_fraction_refined
    1 0.5372(15)
    2 0.4628(15)
_exptl_crystal_description     plate
_exptl_crystal_colour     colourless
_exptl_crystal_size_max     0.32
_exptl_crystal_size_mid     0.16
_exptl_crystal_size_min     0.05
_exptl_crystal_density_diffrn     1.668
_exptl_crystal_F_000     140.133
_exptl_absorpt_coefficient_mu     0.151
_exptl_absorpt_correction_type     'multi-scan'
_exptl_absorpt_process_details     'TWINABS-2012/1'
_exptl_absorpt_correction_T_min     0.6541
_exptl_absorpt_correction_T_max     0.7460
_diffrn_ambient_temperature     150.15
_diffrn_source     'sealed tube'
_diffrn_radiation_type     'Mo K\a'
_diffrn_radiation_wavelength     0.71073
_diffrn_measurement_device_type     'Bruker Kappa ApexII'
_diffrn_measurement_method     '\f and \w scans'
loop_
    _diffrn_refln_index_h
    _diffrn_refln_index_k
    _diffrn_refln_index_l
    1 0 0
    2 0 0
    3 0 0
    4 0 0
    5 0 0
    6 0 0
    7 0 0
    -1 -1 0
    1 1 0
    -2 1 1
    -2 -1 0
    2 -1 -1
    2 1 0
    -3 -1 0
    3 1 0
    -4 -1 0
    4 1 0
    -5 -1 0
    5 1 0
    -6 -1 0
    6 1 0
    -7 -1 0
    7 1 0
    0 2 0
    0 -2 0
    0 -2 0
    0 2 0
    -1 -2 0
    1 2 0
    -2 2 1
    -2 -2 0
    2 2 0
    -3 -2 0
    3 2 0
    -4 -2 0
    4 2 0
    -5 -2 0
    5 2 0
    -6 -2 0
    6 2 0
    -1 -3 0
    1 3 0
    -2 3 1
    -2 -3 0
    2 3 0
    -3 -3 0
    3 3 0
    -4 -3 0
    4 3 0
    -5 -3 0
    5 3 0
    -6 -3 0
    6 3 0
    0 4 0
    0 -4 0
    0 -4 0
    0 4 0
    -1 -4 0
    1 4 0
    -2 4 1
    -2 -4 0
    2 4 0
    -3 -4 0
    3 4 0
    -4 -4 0
    4 4 0
    -5 -4 0
    5 4 0
    -6 -4 0
    6 4 0
    -1 -5 0
    1 5 0
    -2 5 1
    -2 -5 0
    2 5 0
    -3 -5 0
    3 5 0
    -4 -5 0
    4 5 0
    -5 -5 0
    5 5 0
    -6 -5 0
    6 5 0
    0 6 0
    0 -6 0
    0 -6 0
    0 6 0
    -1 -6 0
    1 6 0
    -2 6 1
    -2 -6 0
    2 -6 -1
    2 6 0
    -3 -6 0
    3 6 0
    -4 -6 0
    4 6 0
    -5 -6 0
    5 6 0
    -1 -7 0
    1 7 0
    -2 7 1
    -2 -7 0
    2 -7 -1
    2 7 0
    -3 -7 0
    3 7 0
    -4 -7 0
    4 7 0
    0 8 0
    0 -8 0
    0 -8 0
    0 8 0
    -1 -8 0
    1 8 0
    -2 8 1
    -2 -8 0
    2 -8 -1
    2 8 0
    -3 -8 0
    3 8 0
    -4 -8 0
    4 8 0
    -1 -9 0
    1 9 0
    -2 9 1
    -2 -9 0
    2 -9 -1
    2 9 0
    -7 0 1
    -6 0 1
    -5 0 1
    -4 0 1
    -3 0 1
    -2 0 1
    -1 0 1
    0 0 1
    0 0 1
    1 0 1
    -2 0 2
    2 0 1
    3 0 1
    4 0 1
    5 0 1
    6 0 1
    7 -1 -1
    -7 1 1
    6 -1 -1
    -6 1 1
    5 -1 -1
    -5 1 1
    4 -1 -1
    -4 1 1
    3 -1 -1
    -3 1 1
    2 1 0
    2 -1 -1
    -2 1 1
    1 -1 -1
    -1 1 1
    0 1 1
    0 -1 -1
    0 -1 -1
    0 1 1
    -1 -1 -1
    1 1 1
    -2 1 2
    -2 -1 -1
    2 -1 -2
    2 1 1
    -3 -1 -1
    3 1 1
    -4 -1 -1
    4 1 1
    -5 -1 -1
    5 1 1
    -6 -1 -1
    6 1 1
    7 -2 -1
    -7 2 1
    6 -2 -1
    -6 2 1
    5 -2 -1
    -5 2 1
    4 -2 -1
    -4 2 1
    3 -2 -1
    -3 2 1
    2 -2 -1
    -2 2 1
    1 -2 -1
    -1 2 1
    0 2 1
    0 -2 -1
    0 -2 -1
    0 2 1
    -1 -2 -1
    1 2 1
    -2 2 2
    -2 -2 -1
    2 -2 -2
    2 2 1
    -3 -2 -1
    3 2 1
    -4 -2 -1
    4 2 1
    -5 -2 -1
    5 2 1
    -6 -2 -1
    6 2 1
    6 -3 -1
    -6 3 1
    5 -3 -1
    -5 3 1
    4 -3 -1
    -4 3 1
    3 -3 -1
    -3 3 1
    2 3 0
    2 -3 -1
    -2 3 1
    1 -3 -1
    -1 3 1
    0 3 1
    0 -3 -1
    0 -3 -1
    0 3 1
    -1 -3 -1
    1 3 1
    -2 3 2
    -2 -3 -1
    2 -3 -2
    2 3 1
    -3 -3 -1
    3 3 1
    -4 -3 -1
    4 3 1
    -5 -3 -1
    5 3 1
    -6 -3 -1
    6 3 1
    6 -4 -1
    -6 4 1
    5 -4 -1
    -5 4 1
    4 -4 -1
    -4 4 1
    3 -4 -1
    -3 4 1
    2 4 0
    2 -4 -1
    -2 -4 0
    -2 4 1
    1 -4 -1
    -1 4 1
    0 4 1
    0 -4 -1
    0 -4 -1
    0 4 1
    -1 -4 -1
    1 4 1
    -2 4 2
    -2 -4 -1
    2 4 1
    -3 -4 -1
    3 4 1
    -4 -4 -1
    4 4 1
    -5 -4 -1
    5 4 1
    -6 -4 -1
    6 4 1
    6 -5 -1
    -6 5 1
    5 -5 -1
    -5 5 1
    4 -5 -1
    -4 5 1
    3 -5 -1
    -3 5 1
    2 5 0
    2 -5 -1
    -2 -5 0
    -2 5 1
    1 -5 -1
    -1 5 1
    0 5 1
    0 -5 -1
    0 -5 -1
    0 5 1
    -1 -5 -1
    1 5 1
    -2 5 2
    -2 -5 -1
    2 -5 -2
    2 5 1
    -3 -5 -1
    3 5 1
    -4 -5 -1
    4 5 1
    -5 -5 -1
    5 5 1
    5 -6 -1
    -5 6 1
    4 -6 -1
    -4 6 1
    3 -6 -1
    -3 6 1
    2 6 0
    2 -6 -1
    -2 -6 0
    -2 6 1
    1 -6 -1
    -1 6 1
    0 6 1
    0 -6 -1
    0 -6 -1
    0 6 1
    -1 -6 -1
    1 6 1
    -2 6 2
    -2 -6 -1
    2 -6 -2
    2 6 1
    -3 -6 -1
    3 6 1
    -4 -6 -1
    4 6 1
    -5 -6 -1
    5 6 1
    5 -7 -1
    -5 7 1
    4 -7 -1
    -4 7 1
    3 -7 -1
    -3 7 1
    2 7 0
    2 -7 -1
    -2 -7 0
    -2 7 1
    1 -7 -1
    -1 7 1
    0 7 1
    0 -7 -1
    0 -7 -1
    0 7 1
    -1 -7 -1
    1 7 1
    -2 7 2
    -2 -7 -1
    2 -7 -2
    2 7 1
    -3 -7 -1
    3 7 1
    -4 -7 -1
    4 7 1
    4 -8 -1
    -4 8 1
    3 -8 -1
    -3 8 1
    2 8 0
    2 -8 -1
    -2 -8 0
    -2 8 1
    1 -8 -1
    -1 8 1
    0 8 1
    0 -8 -1
    0 -8 -1
    0 8 1
    -1 -8 -1
    1 8 1
    -2 8 2
    -2 -8 -1
    2 -8 -2
    2 8 1
    -3 -8 -1
    3 8 1
    2 9 0
    2 -9 -1
    -2 -9 0
    -2 9 1
    1 -9 -1
    -1 9 1
    0 9 1
    0 -9 -1
    0 -9 -1
    0 9 1
    -1 -9 -1
    1 9 1
    -2 9 2
    -2 -9 -1
    2 -9 -2
    2 9 1
    -7 0 2
    -6 0 2
    -5 0 2
    -4 0 2
    -3 0 2
    2 0 1
    -2 0 2
    -1 0 2
    0 0 2
    0 0 2
    1 0 2
    -2 0 3
    2 0 2
    3 0 2
    4 0 2
    5 0 2
    6 0 2
    7 -1 -2
    -7 1 2
    6 -1 -2
    -6 1 2
    5 -1 -2
    -5 1 2
    4 -1 -2
    -4 1 2
    3 -1 -2
    -3 1 2
    2 -1 -2
    -2 -1 -1
    -2 1 2
    1 -1 -2
    -1 1 2
    0 1 2
    0 -1 -2
    0 -1 -2
    0 1 2
    -1 -1 -2
    1 1 2
    -2 1 3
    -2 -1 -2
    2 -1 -3
    2 1 2
    -3 -1 -2
    3 1 2
    -4 -1 -2
    4 1 2
    -5 -1 -2
    5 1 2
    -6 -1 -2
    6 1 2
    7 -2 -2
    -7 2 2
    6 -2 -2
    -6 2 2
    5 -2 -2
    -5 2 2
    4 -2 -2
    -4 2 2
    3 -2 -2
    -3 2 2
    2 2 1
    2 -2 -2
    -2 -2 -1
    -2 2 2
    1 -2 -2
    -1 2 2
    0 2 2
    0 -2 -2
    0 -2 -2
    0 2 2
    -1 -2 -2
    1 2 2
    -2 2 3
    -2 -2 -2
    2 -2 -3
    2 2 2
    -3 -2 -2
    3 2 2
    -4 -2 -2
    4 2 2
    -5 -2 -2
    5 2 2
    -6 -2 -2
    6 2 2
    6 -3 -2
    -6 3 2
    5 -3 -2
    -5 3 2
    4 -3 -2
    -4 3 2
    3 -3 -2
    -3 3 2
    2 3 1
    2 -3 -2
    -2 -3 -1
    -2 3 2
    1 -3 -2
    -1 3 2
    0 3 2
    0 -3 -2
    0 -3 -2
    0 3 2
    -1 -3 -2
    1 3 2
    -2 3 3
    -2 -3 -2
    2 3 2
    -3 -3 -2
    3 3 2
    -4 -3 -2
    4 3 2
    -5 -3 -2
    5 3 2
    -6 -3 -2
    6 3 2
    6 -4 -2
    -6 4 2
    5 -4 -2
    -5 4 2
    4 -4 -2
    -4 4 2
    3 -4 -2
    -3 4 2
    2 4 1
    2 -4 -2
    -2 -4 -1
    -2 4 2
    1 -4 -2
    -1 4 2
    0 4 2
    0 -4 -2
    0 -4 -2
    0 4 2
    -1 -4 -2
    1 4 2
    -2 4 3
    -2 -4 -2
    2 4 2
    -3 -4 -2
    3 4 2
    -4 -4 -2
    4 4 2
    -5 -4 -2
    5 4 2
    -6 -4 -2
    6 4 2
    6 -5 -2
    -6 5 2
    5 -5 -2
    -5 5 2
    4 -5 -2
    -4 5 2
    3 -5 -2
    -3 5 2
    2 5 1
    2 -5 -2
    -2 -5 -1
    -2 5 2
    1 -5 -2
    -1 5 2
    0 5 2
    0 -5 -2
    0 -5 -2
    0 5 2
    -1 -5 -2
    1 5 2
    -2 5 3
    -2 -5 -2
    2 5 2
    -3 -5 -2
    3 5 2
    -4 -5 -2
    4 5 2
    -5 -5 -2
    5 5 2
    5 -6 -2
    -5 6 2
    4 -6 -2
    -4 6 2
    3 -6 -2
    -3 6 2
    2 6 1
    2 -6 -2
    -2 -6 -1
    -2 6 2
    1 -6 -2
    -1 6 2
    0 6 2
    0 -6 -2
    0 -6 -2
    0 6 2
    -1 -6 -2
    1 6 2
    -2 6 3
    -2 -6 -2
    2 -6 -3
    2 6 2
    -3 -6 -2
    3 6 2
    -4 -6 -2
    4 6 2
    -5 -6 -2
    5 6 2
    4 -7 -2
    -4 7 2
    3 -7 -2
    -3 7 2
    2 7 1
    2 -7 -2
    -2 -7 -1
    -2 7 2
    1 -7 -2
    -1 7 2
    0 7 2
    0 -7 -2
    0 -7 -2
    0 7 2
    -1 -7 -2
    1 7 2
    -2 7 3
    -2 -7 -2
    2 -7 -3
    2 7 2
    -3 -7 -2
    3 7 2
    -4 -7 -2
    4 7 2
    4 -8 -2
    -4 8 2
    3 -8 -2
    -3 8 2
    2 8 1
    2 -8 -2
    -2 -8 -1
    -2 8 2
    1 -8 -2
    -1 8 2
    0 8 2
    0 -8 -2
    0 -8 -2
    0 8 2
    -1 -8 -2
    1 8 2
    -2 8 3
    -2 -8 -2
    2 -8 -3
    2 8 2
    -3 -8 -2
    3 8 2
    2 9 1
    2 -9 -2
    -2 -9 -1
    -2 9 2
    1 -9 -2
    -1 9 2
    0 9 2
    0 -9 -2
    0 -9 -2
    0 9 2
    -1 -9 -2
    1 9 2
    -2 9 3
    -2 -9 -2
    2 -9 -3
    2 9 2
    -7 0 3
    -6 0 3
    -5 0 3
    -4 0 3
    -3 0 3
    2 0 2
    -2 0 3
    -1 0 3
    0 0 3
    0 0 3
    1 0 3
    -2 0 4
    2 0 3
    3 0 3
    4 0 3
    5 0 3
    6 0 3
    7 -1 -3
    -7 1 3
    6 -1 -3
    -6 1 3
    5 -1 -3
    -5 1 3
    4 -1 -3
    -4 1 3
    3 -1 -3
    -3 1 3
    2 1 2
    2 -1 -3
    -2 -1 -2
    -2 1 3
    1 -1 -3
    -1 1 3
    0 1 3
    0 -1 -3
    0 -1 -3
    0 1 3
    -1 -1 -3
    1 1 3
    -2 1 4
    -2 -1 -3
    2 -1 -4
    2 1 3
    -3 -1 -3
    3 1 3
    -4 -1 -3
    4 1 3
    -5 -1 -3
    5 1 3
    -6 -1 -3
    6 1 3
    7 -2 -3
    -7 2 3
    6 -2 -3
    -6 2 3
    5 -2 -3
    -5 2 3
    4 -2 -3
    -4 2 3
    3 -2 -3
    -3 2 3
    2 2 2
    2 -2 -3
    -2 -2 -2
    -2 2 3
    1 -2 -3
    -1 2 3
    0 2 3
    0 -2 -3
    0 -2 -3
    0 2 3
    -1 -2 -3
    1 2 3
    -2 2 4
    -2 -2 -3
    2 -2 -4
    2 2 3
    -3 -2 -3
    3 2 3
    -4 -2 -3
    4 2 3
    -5 -2 -3
    5 2 3
    -6 -2 -3
    6 2 3
    6 -3 -3
    -6 3 3
    5 -3 -3
    -5 3 3
    4 -3 -3
    -4 3 3
    3 -3 -3
    -3 3 3
    2 3 2
    2 -3 -3
    -2 -3 -2
    -2 3 3
    1 -3 -3
    -1 3 3
    0 3 3
    0 -3 -3
    0 -3 -3
    0 3 3
    -1 -3 -3
    1 3 3
    -2 3 4
    -2 -3 -3
    2 -3 -4
    2 3 3
    -3 -3 -3
    3 3 3
    -4 -3 -3
    4 3 3
    -5 -3 -3
    5 3 3
    -6 -3 -3
    6 3 3
    6 -4 -3
    -6 4 3
    5 -4 -3
    -5 4 3
    4 -4 -3
    -4 4 3
    3 -4 -3
    -3 4 3
    2 4 2
    2 -4 -3
    -2 -4 -2
    -2 4 3
    1 -4 -3
    -1 4 3
    0 4 3
    0 -4 -3
    0 -4 -3
    0 4 3
    -1 -4 -3
    1 4 3
    -2 4 4
    -2 -4 -3
    2 -4 -4
    2 4 3
    -3 -4 -3
    3 4 3
    -4 -4 -3
    4 4 3
    -5 -4 -3
    5 4 3
    6 -5 -3
    -6 5 3
    5 -5 -3
    -5 5 3
    4 -5 -3
    -4 5 3
    3 -5 -3
    -3 5 3
    2 5 2
    2 -5 -3
    -2 -5 -2
    -2 5 3
    1 -5 -3
    -1 5 3
    0 5 3
    0 -5 -3
    0 -5 -3
    0 5 3
    -1 -5 -3
    1 5 3
    -2 5 4
    -2 -5 -3
    2 5 3
    -3 -5 -3
    3 5 3
    -4 -5 -3
    4 5 3
    -5 -5 -3
    5 5 3
    5 -6 -3
    -5 6 3
    4 -6 -3
    -4 6 3
    3 -6 -3
    -3 6 3
    2 6 2
    2 -6 -3
    -2 -6 -2
    -2 6 3
    1 -6 -3
    -1 6 3
    0 6 3
    0 -6 -3
    0 -6 -3
    0 6 3
    -1 -6 -3
    1 6 3
    -2 6 4
    -2 -6 -3
    2 -6 -4
    2 6 3
    -3 -6 -3
    3 6 3
    -4 -6 -3
    4 6 3
    4 -7 -3
    -4 7 3
    3 -7 -3
    -3 7 3
    2 7 2
    2 -7 -3
    -2 -7 -2
    -2 7 3
    1 -7 -3
    -1 7 3
    0 7 3
    0 -7 -3
    0 -7 -3
    0 7 3
    -1 -7 -3
    1 7 3
    -2 7 4
    -2 -7 -3
    2 -7 -4
    2 7 3
    -3 -7 -3
    3 7 3
    -4 -7 -3
    4 7 3
    3 -8 -3
    -3 8 3
    2 8 2
    2 -8 -3
    -2 -8 -2
    -2 8 3
    1 -8 -3
    -1 8 3
    0 8 3
    0 -8 -3
    0 -8 -3
    0 8 3
    -1 -8 -3
    1 8 3
    -2 8 4
    -2 -8 -3
    2 -8 -4
    2 8 3
    -3 -8 -3
    3 8 3
    2 9 2
    2 -9 -3
    -2 -9 -2
    -2 9 3
    1 -9 -3
    -1 9 3
    0 9 3
    0 -9 -3
    0 -9 -3
    0 9 3
    -1 -9 -3
    1 9 3
    -7 0 4
    -6 0 4
    -5 0 4
    4 0 2
    -4 0 4
    -3 0 4
    2 0 3
    -2 0 4
    -1 0 4
    0 0 4
    0 0 4
    1 0 4
    -2 0 5
    2 0 4
    3 0 4
    4 0 4
    5 0 4
    6 0 4
    7 -1 -4
    -7 1 4
    6 -1 -4
    -6 1 4
    5 -1 -4
    -5 1 4
    4 1 2
    4 -1 -4
    -4 1 4
    3 -1 -4
    -3 1 4
    2 1 3
    2 -1 -4
    -2 -1 -3
    -2 1 4
    1 -1 -4
    -1 1 4
    0 1 4
    0 -1 -4
    0 -1 -4
    0 1 4
    -1 -1 -4
    1 1 4
    -2 1 5
    -2 -1 -4
    2 -1 -5
    2 1 4
    -3 -1 -4
    3 1 4
    -4 -1 -4
    4 1 4
    -5 -1 -4
    5 1 4
    -6 -1 -4
    6 1 4
    6 -2 -4
    -6 2 4
    5 -2 -4
    -5 2 4
    4 2 2
    4 -2 -4
    -4 2 4
    3 -2 -4
    -3 2 4
    2 2 3
    2 -2 -4
    -2 -2 -3
    -2 2 4
    1 -2 -4
    -1 2 4
    0 2 4
    0 -2 -4
    0 -2 -4
    0 2 4
    -1 -2 -4
    1 2 4
    -2 2 5
    -2 -2 -4
    2 -2 -5
    2 2 4
    -3 -2 -4
    3 2 4
    -4 -2 -4
    4 -2 -6
    4 2 4
    -5 -2 -4
    5 2 4
    6 -3 -4
    -6 3 4
    5 -3 -4
    -5 3 4
    4 3 2
    4 -3 -4
    -4 3 4
    3 -3 -4
    -3 3 4
    2 3 3
    2 -3 -4
    -2 -3 -3
    -2 3 4
    1 -3 -4
    -1 3 4
    0 3 4
    0 -3 -4
    0 -3 -4
    0 3 4
    -1 -3 -4
    1 3 4
    -2 3 5
    -2 -3 -4
    2 -3 -5
    2 3 4
    -3 -3 -4
    3 3 4
    -4 -3 -4
    4 3 4
    -5 -3 -4
    5 3 4
    6 -4 -4
    -6 4 4
    5 -4 -4
    -5 4 4
    4 -4 -4
    -4 4 4
    3 -4 -4
    -3 4 4
    2 4 3
    2 -4 -4
    -2 -4 -3
    -2 4 4
    1 -4 -4
    -1 4 4
    0 4 4
    0 -4 -4
    0 -4 -4
    0 4 4
    -1 -4 -4
    1 4 4
    -2 4 5
    -2 -4 -4
    2 -4 -5
    2 4 4
    -3 -4 -4
    3 4 4
    -4 -4 -4
    4 4 4
    -5 -4 -4
    5 4 4
    5 -5 -4
    -5 5 4
    4 -5 -4
    -4 5 4
    3 -5 -4
    -3 5 4
    2 5 3
    2 -5 -4
    -2 -5 -3
    -2 5 4
    1 -5 -4
    -1 5 4
    0 5 4
    0 -5 -4
    0 -5 -4
    0 5 4
    -1 -5 -4
    1 5 4
    -2 5 5
    -2 -5 -4
    2 -5 -5
    2 5 4
    -3 -5 -4
    3 5 4
    -4 -5 -4
    4 5 4
    5 -6 -4
    -5 6 4
    4 -6 -4
    -4 6 4
    3 -6 -4
    -3 6 4
    2 6 3
    2 -6 -4
    -2 -6 -3
    -2 6 4
    1 -6 -4
    -1 6 4
    0 6 4
    0 -6 -4
    0 -6 -4
    0 6 4
    -1 -6 -4
    1 6 4
    -2 6 5
    -2 -6 -4
    2 -6 -5
    2 6 4
    -3 -6 -4
    3 6 4
    -4 -6 -4
    4 6 4
    4 -7 -4
    -4 7 4
    3 -7 -4
    -3 7 4
    2 7 3
    2 -7 -4
    -2 -7 -3
    -2 7 4
    1 -7 -4
    -1 7 4
    0 7 4
    0 -7 -4
    0 -7 -4
    0 7 4
    -1 -7 -4
    1 7 4
    -2 7 5
    -2 -7 -4
    2 -7 -5
    2 7 4
    -3 -7 -4
    3 7 4
    3 -8 -4
    -3 8 4
    2 8 3
    2 -8 -4
    -2 -8 -3
    -2 8 4
    1 -8 -4
    -1 8 4
    0 8 4
    0 -8 -4
    0 -8 -4
    0 8 4
    -1 -8 -4
    1 8 4
    -2 8 5
    -2 -8 -4
    2 -8 -5
    2 8 4
    1 -9 -4
    -1 9 4
    0 9 4
    0 -9 -4
    0 -9 -4
    0 9 4
    -6 0 5
    -5 0 5
    4 0 3
    -4 0 5
    -3 0 5
    2 0 4
    -2 0 5
    -1 0 5
    0 0 5
    0 0 5
    1 0 5
    -2 0 6
    2 0 5
    3 0 5
    4 0 5
    5 0 5
    6 -1 -5
    -6 1 5
    5 -1 -5
    -5 1 5
    4 1 3
    4 -1 -5
    -4 -1 -3
    -4 1 5
    3 -1 -5
    -3 1 5
    2 1 4
    2 -1 -5
    -2 -1 -4
    -2 1 5
    1 -1 -5
    -1 1 5
    0 1 5
    0 -1 -5
    0 -1 -5
    0 1 5
    -1 -1 -5
    1 1 5
    -2 1 6
    -2 -1 -5
    2 -1 -6
    2 1 5
    -3 -1 -5
    3 1 5
    -4 -1 -5
    4 -1 -7
    4 1 5
    -5 -1 -5
    5 1 5
    6 -2 -5
    -6 2 5
    5 -2 -5
    -5 2 5
    4 2 3
    4 -2 -5
    -4 2 5
    3 -2 -5
    -3 2 5
    2 2 4
    2 -2 -5
    -2 -2 -4
    -2 2 5
    1 -2 -5
    -1 2 5
    0 2 5
    0 -2 -5
    0 -2 -5
    0 2 5
    -1 -2 -5
    1 2 5
    -2 2 6
    -2 -2 -5
    2 -2 -6
    2 2 5
    -3 -2 -5
    3 2 5
    -4 2 7
    -4 -2 -5
    4 -2 -7
    4 2 5
    -5 -2 -5
    5 2 5
    6 -3 -5
    -6 3 5
    5 -3 -5
    -5 3 5
    4 3 3
    4 -3 -5
    -4 3 5
    3 -3 -5
    -3 3 5
    2 3 4
    2 -3 -5
    -2 -3 -4
    -2 3 5
    1 -3 -5
    -1 3 5
    0 3 5
    0 -3 -5
    0 -3 -5
    0 3 5
    -1 -3 -5
    1 3 5
    -2 3 6
    -2 -3 -5
    2 -3 -6
    2 3 5
    -3 -3 -5
    3 3 5
    -4 3 7
    -4 -3 -5
    4 3 5
    -5 -3 -5
    5 3 5
    6 -4 -5
    -6 4 5
    5 -4 -5
    -5 4 5
    4 -4 -5
    -4 4 5
    3 -4 -5
    -3 4 5
    2 4 4
    2 -4 -5
    -2 -4 -4
    -2 4 5
    1 -4 -5
    -1 4 5
    0 4 5
    0 -4 -5
    0 -4 -5
    0 4 5
    -1 -4 -5
    1 4 5
    -2 4 6
    -2 -4 -5
    2 -4 -6
    2 4 5
    -3 -4 -5
    3 4 5
    -4 -4 -5
    4 4 5
    5 -5 -5
    -5 5 5
    4 -5 -5
    -4 5 5
    3 -5 -5
    -3 5 5
    2 5 4
    2 -5 -5
    -2 -5 -4
    -2 5 5
    1 -5 -5
    -1 5 5
    0 5 5
    0 -5 -5
    0 -5 -5
    0 5 5
    -1 -5 -5
    1 5 5
    -2 5 6
    -2 -5 -5
    2 -5 -6
    2 5 5
    -3 -5 -5
    3 5 5
    -4 -5 -5
    4 5 5
    5 -6 -5
    -5 6 5
    4 -6 -5
    -4 6 5
    3 -6 -5
    -3 6 5
    2 6 4
    2 -6 -5
    -2 -6 -4
    -2 6 5
    1 -6 -5
    -1 6 5
    0 6 5
    0 -6 -5
    0 -6 -5
    0 6 5
    -1 -6 -5
    1 6 5
    -2 6 6
    -2 -6 -5
    2 -6 -6
    2 6 5
    -3 -6 -5
    3 6 5
    4 -7 -5
    -4 7 5
    3 -7 -5
    -3 7 5
    2 7 4
    2 -7 -5
    -2 -7 -4
    -2 7 5
    1 -7 -5
    -1 7 5
    0 7 5
    0 -7 -5
    0 -7 -5
    0 7 5
    -1 -7 -5
    1 7 5
    -2 7 6
    -2 -7 -5
    2 -7 -6
    2 7 5
    -3 -7 -5
    3 7 5
    2 8 4
    2 -8 -5
    -2 -8 -4
    -2 8 5
    1 -8 -5
    -1 8 5
    0 8 5
    0 -8 -5
    0 -8 -5
    0 8 5
    -1 -8 -5
    1 8 5
    -6 0 6
    -5 0 6
    -4 0 6
    -3 0 6
    2 0 5
    -2 0 6
    -1 0 6
    0 0 6
    0 0 6
    1 0 6
    -2 0 7
    2 0 6
    3 0 6
    -4 0 8
    4 0 6
    5 0 6
    6 -1 -6
    -6 1 6
    5 -1 -6
    -5 1 6
    4 1 4
    4 -1 -6
    -4 -1 -4
    -4 1 6
    3 -1 -6
    -3 1 6
    2 1 5
    2 -1 -6
    -2 -1 -5
    -2 1 6
    1 -1 -6
    -1 1 6
    0 1 6
    0 -1 -6
    0 -1 -6
    0 1 6
    -1 -1 -6
    1 1 6
    -2 1 7
    -2 -1 -6
    2 -1 -7
    2 1 6
    -3 -1 -6
    3 1 6
    -4 1 8
    -4 -1 -6
    4 -1 -8
    4 1 6
    -5 -1 -6
    5 1 6
    6 -2 -6
    -6 2 6
    5 -2 -6
    -5 2 6
    4 2 4
    4 -2 -6
    -4 2 6
    3 -2 -6
    -3 2 6
    2 2 5
    2 -2 -6
    -2 -2 -5
    -2 2 6
    1 -2 -6
    -1 2 6
    0 2 6
    0 -2 -6
    0 -2 -6
    0 2 6
    -1 -2 -6
    1 2 6
    -2 2 7
    -2 -2 -6
    2 -2 -7
    2 2 6
    -3 -2 -6
    3 2 6
    -4 -2 -6
    4 -2 -8
    4 2 6
    6 -3 -6
    -6 3 6
    5 -3 -6
    -5 3 6
    4 -3 -6
    -4 3 6
    3 -3 -6
    -3 3 6
    2 3 5
    2 -3 -6
    -2 -3 -5
    -2 3 6
    1 -3 -6
    -1 3 6
    0 3 6
    0 -3 -6
    0 -3 -6
    0 3 6
    -1 -3 -6
    1 3 6
    -2 3 7
    -2 -3 -6
    2 -3 -7
    2 3 6
    -3 -3 -6
    3 3 6
    -4 3 8
    -4 -3 -6
    4 -3 -8
    4 3 6
    5 -4 -6
    -5 4 6
    4 -4 -6
    -4 4 6
    3 -4 -6
    -3 4 6
    2 4 5
    2 -4 -6
    -2 -4 -5
    -2 4 6
    1 -4 -6
    -1 4 6
    0 4 6
    0 -4 -6
    0 -4 -6
    0 4 6
    -1 -4 -6
    1 4 6
    -2 4 7
    -2 -4 -6
    2 -4 -7
    2 4 6
    -3 -4 -6
    3 4 6
    -4 -4 -6
    4 4 6
    5 -5 -6
    -5 5 6
    4 -5 -6
    -4 5 6
    3 -5 -6
    -3 5 6
    2 5 5
    2 -5 -6
    -2 -5 -5
    -2 5 6
    1 -5 -6
    -1 5 6
    0 5 6
    0 -5 -6
    0 -5 -6
    0 5 6
    -1 -5 -6
    1 5 6
    -2 5 7
    -2 -5 -6
    2 -5 -7
    2 5 6
    -3 -5 -6
    3 5 6
    4 -6 -6
    -4 6 6
    3 -6 -6
    -3 6 6
    2 6 5
    2 -6 -6
    -2 -6 -5
    -2 6 6
    1 -6 -6
    -1 6 6
    0 6 6
    0 -6 -6
    0 -6 -6
    0 6 6
    -1 -6 -6
    1 6 6
    -2 6 7
    -2 -6 -6
    2 -6 -7
    2 6 6
    -3 -6 -6
    3 6 6
    3 -7 -6
    -3 7 6
    2 7 5
    2 -7 -6
    -2 -7 -5
    -2 7 6
    1 -7 -6
    -1 7 6
    0 7 6
    0 -7 -6
    0 -7 -6
    0 7 6
    -1 -7 -6
    1 7 6
    -2 7 7
    -2 -7 -6
    2 -7 -7
    2 7 6
    1 -8 -6
    -1 8 6
    0 8 6
    0 -8 -6
    0 -8 -6
    0 8 6
    -6 0 7
    -5 0 7
    4 0 5
    -4 0 7
    -3 0 7
    2 0 6
    -2 0 7
    -1 0 7
    0 0 7
    0 0 7
    1 0 7
    -2 0 8
    2 0 7
    3 0 7
    4 0 7
    6 -1 -7
    -6 1 7
    5 -1 -7
    -5 1 7
    4 1 5
    4 -1 -7
    -4 -1 -5
    -4 1 7
    3 -1 -7
    -3 1 7
    2 1 6
    2 -1 -7
    -2 -1 -6
    -2 1 7
    1 -1 -7
    -1 1 7
    0 1 7
    0 -1 -7
    0 -1 -7
    0 1 7
    -1 -1 -7
    1 1 7
    -2 1 8
    -2 -1 -7
    2 -1 -8
    2 1 7
    -3 -1 -7
    3 1 7
    -4 -1 -7
    4 1 7
    6 -2 -7
    -6 2 7
    5 -2 -7
    -5 2 7
    4 2 5
    4 -2 -7
    -4 -2 -5
    -4 2 7
    3 -2 -7
    -3 2 7
    2 2 6
    2 -2 -7
    -2 -2 -6
    -2 2 7
    1 -2 -7
    -1 2 7
    0 2 7
    0 -2 -7
    0 -2 -7
    0 2 7
    -1 -2 -7
    1 2 7
    -2 2 8
    -2 -2 -7
    2 -2 -8
    2 2 7
    -3 -2 -7
    3 2 7
    -4 2 9
    -4 -2 -7
    4 -2 -9
    4 2 7
    5 -3 -7
    -5 3 7
    4 3 5
    4 -3 -7
    -4 -3 -5
    -4 3 7
    3 -3 -7
    -3 3 7
    2 3 6
    2 -3 -7
    -2 -3 -6
    -2 3 7
    1 -3 -7
    -1 3 7
    0 3 7
    0 -3 -7
    0 -3 -7
    0 3 7
    -1 -3 -7
    1 3 7
    -2 3 8
    -2 -3 -7
    2 -3 -8
    2 3 7
    -3 -3 -7
    3 3 7
    -4 -3 -7
    4 3 7
    5 -4 -7
    -5 4 7
    4 -4 -7
    -4 4 7
    3 -4 -7
    -3 4 7
    2 4 6
    2 -4 -7
    -2 -4 -6
    -2 4 7
    1 -4 -7
    -1 4 7
    0 4 7
    0 -4 -7
    0 -4 -7
    0 4 7
    -1 -4 -7
    1 4 7
    -2 4 8
    -2 -4 -7
    2 -4 -8
    2 4 7
    -3 -4 -7
    3 4 7
    4 -5 -7
    -4 5 7
    3 -5 -7
    -3 5 7
    2 5 6
    2 -5 -7
    -2 -5 -6
    -2 5 7
    1 -5 -7
    -1 5 7
    0 5 7
    0 -5 -7
    0 -5 -7
    0 5 7
    -1 -5 -7
    1 5 7
    -2 5 8
    -2 -5 -7
    2 -5 -8
    2 5 7
    -3 -5 -7
    3 5 7
    3 -6 -7
    -3 6 7
    2 6 6
    2 -6 -7
    -2 -6 -6
    -2 6 7
    1 -6 -7
    -1 6 7
    0 6 7
    0 -6 -7
    0 -6 -7
    0 6 7
    -1 -6 -7
    1 6 7
    -2 6 8
    -2 -6 -7
    2 -6 -8
    2 6 7
    2 7 6
    2 -7 -7
    -2 -7 -6
    -2 7 7
    1 -7 -7
    -1 7 7
    0 7 7
    0 -7 -7
    0 -7 -7
    0 7 7
    -5 0 8
    4 0 6
    -4 0 8
    -3 0 8
    2 0 7
    -2 0 8
    -1 0 8
    0 0 8
    0 0 8
    1 0 8
    -2 0 9
    2 0 8
    3 0 8
    5 -1 -8
    -5 1 8
    4 1 6
    4 -1 -8
    -4 -1 -6
    -4 1 8
    3 -1 -8
    -3 1 8
    2 1 7
    2 -1 -8
    -2 -1 -7
    -2 1 8
    1 -1 -8
    -1 1 8
    0 1 8
    0 -1 -8
    0 -1 -8
    0 1 8
    -1 -1 -8
    1 1 8
    -2 1 9
    -2 -1 -8
    2 -1 -9
    2 1 8
    -3 -1 -8
    3 1 8
    5 -2 -8
    -5 2 8
    4 -2 -8
    -4 -2 -6
    -4 2 8
    3 -2 -8
    -3 2 8
    2 2 7
    2 -2 -8
    -2 -2 -7
    -2 2 8
    1 -2 -8
    -1 2 8
    0 2 8
    0 -2 -8
    0 -2 -8
    0 2 8
    -1 -2 -8
    1 2 8
    -2 2 9
    -2 -2 -8
    2 -2 -9
    2 2 8
    -3 -2 -8
    3 2 8
    5 -3 -8
    -5 3 8
    4 3 6
    4 -3 -8
    -4 -3 -6
    -4 3 8
    3 -3 -8
    -3 3 8
    2 3 7
    2 -3 -8
    -2 -3 -7
    -2 3 8
    1 -3 -8
    -1 3 8
    0 3 8
    0 -3 -8
    0 -3 -8
    0 3 8
    -1 -3 -8
    1 3 8
    -2 3 9
    -2 -3 -8
    2 -3 -9
    2 3 8
    -3 -3 -8
    3 3 8
    4 -4 -8
    -4 4 8
    3 -4 -8
    -3 4 8
    2 4 7
    2 -4 -8
    -2 -4 -7
    -2 4 8
    1 -4 -8
    -1 4 8
    0 4 8
    0 -4 -8
    0 -4 -8
    0 4 8
    -1 -4 -8
    1 4 8
    -2 4 9
    -2 -4 -8
    2 -4 -9
    2 4 8
    3 -5 -8
    -3 5 8
    2 5 7
    2 -5 -8
    -2 -5 -7
    -2 5 8
    1 -5 -8
    -1 5 8
    0 5 8
    0 -5 -8
    0 -5 -8
    0 5 8
    -1 -5 -8
    1 5 8
    -2 5 9
    -2 -5 -8
    2 -5 -9
    2 5 8
    2 6 7
    2 -6 -8
    -2 -6 -7
    -2 6 8
    1 -6 -8
    -1 6 8
    0 6 8
    0 -6 -8
    0 -6 -8
    0 6 8
    4 0 7
    -4 0 9
    -3 0 9
    2 0 8
    -2 0 9
    -1 0 9
    0 0 9
    0 0 9
    1 0 9
    -2 0 10
    2 0 9
    4 -1 -9
    -4 -1 -7
    -4 1 9
    3 -1 -9
    -3 1 9
    2 1 8
    2 -1 -9
    -2 -1 -8
    -2 1 9
    1 -1 -9
    -1 1 9
    0 1 9
    0 -1 -9
    0 -1 -9
    0 1 9
    -1 -1 -9
    1 1 9
    -2 1 10
    -2 -1 -9
    2 -1 -10
    2 1 9
    4 2 7
    4 -2 -9
    -4 -2 -7
    -4 2 9
    3 -2 -9
    -3 2 9
    2 2 8
    2 -2 -9
    -2 -2 -8
    -2 2 9
    1 -2 -9
    -1 2 9
    0 2 9
    0 -2 -9
    0 -2 -9
    0 2 9
    -1 -2 -9
    1 2 9
    -2 2 10
    -2 -2 -9
    2 -2 -10
    2 2 9
    4 -3 -9
    -4 3 9
    3 -3 -9
    -3 3 9
    2 3 8
    2 -3 -9
    -2 -3 -8
    -2 3 9
    1 -3 -9
    -1 3 9
    0 3 9
    0 -3 -9
    0 -3 -9
    0 3 9
    -1 -3 -9
    1 3 9
    -2 3 10
    -2 -3 -9
    2 -3 -10
    2 3 9
    3 -4 -9
    -3 4 9
    2 4 8
    2 -4 -9
    -2 -4 -8
    -2 4 9
    1 -4 -9
    -1 4 9
    0 4 9
    0 -4 -9
    0 -4 -9
    0 4 9
    -1 -4 -9
    1 4 9
    2 5 8
    2 -5 -9
    -2 -5 -8
    -2 5 9
    1 -5 -9
    -1 5 9
    0 5 9
    0 -5 -9
    0 -5 -9
    0 5 9
    -3 0 10
    2 0 9
    -2 0 10
    -1 0 10
    0 0 10
    0 0 10
    1 0 10
    3 -1 -10
    -3 1 10
    2 1 9
    2 -1 -10
    -2 -1 -9
    -2 1 10
    1 -1 -10
    -1 1 10
    0 1 10
    0 -1 -10
    0 -1 -10
    0 1 10
    -1 -1 -10
    1 1 10
    3 -2 -10
    -3 2 10
    2 2 9
    2 -2 -10
    -2 -2 -9
    -2 2 10
    1 -2 -10
    -1 2 10
    0 2 10
    0 -2 -10
    0 -2 -10
    0 2 10
    2 3 9
    2 -3 -10
    -2 -3 -9
    -2 3 10
    1 -3 -10
    -1 3 10
    0 3 10
    0 -3 -10
    0 -3 -10
    0 3 10
_diffrn_reflns_number     11270
_diffrn_reflns_av_R_equivalents     0.0272
_diffrn_reflns_av_unetI/netI     0.0203
_diffrn_reflns_theta_min     2.73
_diffrn_reflns_theta_max     30.01
_diffrn_reflns_theta_full     25.2417
_diffrn_measured_fraction_theta_max     1.0000
_diffrn_measured_fraction_theta_full     1.0000
_diffrn_reflns_limit_h_min     -7
_diffrn_reflns_limit_h_max     7
_diffrn_reflns_limit_k_min     -9
_diffrn_reflns_limit_k_max     9
_diffrn_reflns_limit_l_min     -10
_diffrn_reflns_limit_l_max     10
_reflns_number_total     1557
_reflns_number_gt     1522
_reflns_threshold_expression     I>=2u(I)
_refine_ls_structure_factor_coef     Fsqd
_refine_ls_matrix_type     full
_refine_ls_R_factor_all     0.0170
_refine_ls_R_factor_gt     0.0165
_refine_ls_wR_factor_gt     0.0368
_refine_ls_wR_factor_ref     0.0369
_refine_ls_goodness_of_fit_ref     0.9865
_refine_ls_restrained_S_all     0.9865
_refine_ls_number_reflns     1557
_refine_ls_number_parameters     141
_refine_ls_number_restraints     1
_refine_ls_number_constraints     0
_refine_ls_hydrogen_treatment     refall
_refine_ls_weighting_scheme     calc
_refine_ls_weighting_details
              'w=1/[\s^2^(Fo^2^)+(0.0189P)^2^+0.0080P] where P=(Fo^2^+2Fc^2^)/3'
_atom_sites_solution_hydrogens     difmap
_atom_sites_solution_primary     dual
_atom_sites_solution_secondary     difmap
_refine_ls_shift/su_max     0.0005
_refine_ls_shift/su_mean     0.0001
_refine_diff_density_max     0.3701
_refine_diff_density_min     -0.1923
_refine_ls_abs_structure_details
'Hooft, R.W.W., Straver, L.H., Spek, A.L. (2010). J. Appl. Cryst., 43, 665-668.'
_refine_ls_abs_structure_Flack     0.1(2)
loop_
    _atom_type_symbol
    _atom_type_scat_dispersion_source
    _atom_type_scat_dispersion_real
    _atom_type_scat_dispersion_imag
    _atom_type_scat_source
    C 'Brennan, Cowan, Rev. Sci. Instrum., 1992, 63, 850' 0.00313 0.00162
                             'NoSpherA2: Chem.Sci. 2021, DOI:10.1039/D0SC05526C'
    H 'Brennan, Cowan, Rev. Sci. Instrum., 1992, 63, 850' 0.00000 0.00000
                             'NoSpherA2: Chem.Sci. 2021, DOI:10.1039/D0SC05526C'
    N 'Brennan, Cowan, Rev. Sci. Instrum., 1992, 63, 850' 0.00612 0.00332
                             'NoSpherA2: Chem.Sci. 2021, DOI:10.1039/D0SC05526C'
    O 'Brennan, Cowan, Rev. Sci. Instrum., 1992, 63, 850' 0.01085 0.00610
                             'NoSpherA2: Chem.Sci. 2021, DOI:10.1039/D0SC05526C'
_computing_data_collection     'Apex3'
_computing_cell_refinement     'Peakref'
_computing_data_reduction     'Eval15, Twinabs'
_computing_structure_solution     'SHELXT'
_computing_structure_refinement     'olex2.refine 1.5 (Bourhis et al., 2015)'
_computing_molecular_graphics     'Olex2 1.5 (Dolomanov et al., 2009)'
_computing_publication_material     'Olex2 1.5 (Dolomanov et al., 2009)'
loop_
    _atom_site_type_symbol
    _atom_site_label
    _atom_site_fract_x
    _atom_site_fract_y
    _atom_site_fract_z
    _atom_site_U_iso_or_equiv
    _atom_site_adp_type
    _atom_site_occupancy
    O O1 0.68076(10) 0.51134(8) 0.01788(7) 0.01490(12) Uani 1.000000
    O O2 0.25205(10) 0.52322(8) -0.10925(6) 0.01523(12) Uani 1.000000
    O O3 0.38709(11) 0.48573(9) 0.58294(7) 0.01495(12) Uani 1.000000
    H H3 0.324(3) 0.498(3) 0.6996(18) 0.032(3) Uiso 1.000000
    O O4 0.00246(15) 0.33224(10) 0.49271(8) 0.02682(15) Uani 1.000000
    N N1 0.14053(14) 0.71719(9) 0.18330(9) 0.01114(13) Uani 1.000000
    H H1a -0.026(2) 0.6565(18) 0.1121(16) 0.024(3) Uani 1.000000
    H H1b 0.101(3) 0.761(2) 0.3010(17) 0.036(3) Uani 1.000000
    H H1c 0.195(3) 0.8350(19) 0.1147(16) 0.030(3) Uani 1.000000
    C C1 0.43986(14) 0.53548(10) 0.02129(8) 0.00959(13) Uani 1.000000
    C C2 0.36425(15) 0.57630(10) 0.20459(9) 0.00931(13) Uani 1.000000
    H H2a 0.5401(19) 0.6369(18) 0.2944(14) 0.020(3) Uani 1.000000
    C C3 0.28535(18) 0.38494(11) 0.28029(10) 0.01333(14) Uani 1.000000
    H H3a 0.122(3) 0.3189(19) 0.1867(16) 0.034(3) Uani 1.000000
    H H3b 0.468(3) 0.291(2) 0.2925(18) 0.038(4) Uani 1.000000
    C C4 0.20931(16) 0.40001(10) 0.46282(9) 0.01254(14) Uani 1.000000
loop_
    _atom_site_aniso_label
    _atom_site_aniso_U_11
    _atom_site_aniso_U_22
    _atom_site_aniso_U_33
    _atom_site_aniso_U_12
    _atom_site_aniso_U_13
    _atom_site_aniso_U_23
    O1 0.0111(2) 0.0199(3) 0.0145(2) 0.0005(2) 0.00426(19) -0.0048(2)
    O2 0.0133(2) 0.0251(3) 0.0077(2) -0.0014(3) 0.00291(19) -0.0029(2)
    O3 0.0162(3) 0.0190(3) 0.0103(2) -0.0025(2) 0.0039(2) -0.0023(2)
    O4 0.0289(3) 0.0405(4) 0.0128(2) -0.0194(3) 0.0083(2) -0.0043(3)
    N1 0.0130(3) 0.0111(3) 0.0097(3) 0.0027(3) 0.0032(3) 0.0001(3)
    H1a 0.016(6) 0.014(6) 0.038(8) 0.004(6) -0.008(6) -0.003(7)
    H1b 0.045(8) 0.030(8) 0.032(7) 0.014(7) 0.002(7) -0.004(6)
    H1c 0.049(9) 0.015(7) 0.029(7) 0.006(7) 0.018(7) 0.002(6)
    C1 0.0105(3) 0.0106(3) 0.0084(3) -0.0010(3) 0.0034(2) -0.0011(2)
    C2 0.0119(3) 0.0101(3) 0.0065(3) -0.0006(3) 0.0031(3) -0.0013(2)
    H2a 0.012(6) 0.022(6) 0.026(6) -0.012(5) 0.005(5) -0.004(5)
    C3 0.0227(4) 0.0100(3) 0.0081(3) -0.0010(3) 0.0050(3) 0.0002(3)
    H3a 0.057(9) 0.019(7) 0.027(7) -0.014(7) 0.011(7) -0.004(6)
    H3b 0.034(8) 0.045(10) 0.035(8) 0.027(8) 0.007(7) 0.004(7)
    C4 0.0184(3) 0.0123(3) 0.0077(3) -0.0017(3) 0.0043(3) 0.0008(2)
loop_
    _geom_bond_atom_site_label_1
    _geom_bond_atom_site_label_2
    _geom_bond_site_symmetry_2
    _geom_bond_distance
    _geom_bond_publ_flag
    O1 C1 . 1.2505(9) ?
    O2 C1 . 1.2536(8) ?
    O3 H3 . 1.001(14) ?
    O3 C4 . 1.3090(9) ?
    O4 C4 . 1.2175(10) ?
    N1 H1a . 1.013(12) ?
    N1 H1b . 1.001(13) ?
    N1 H1c . 1.032(13) ?
    N1 C2 . 1.4911(10) ?
    C1 C2 . 1.5383(10) ?
    C2 H2a . 1.109(10) ?
    C2 C3 . 1.5271(10) ?
    C3 H3a . 1.096(13) ?
    C3 H3b . 1.128(13) ?
    C3 C4 . 1.5111(10) ?
loop_
    _geom_angle_atom_site_label_1
    _geom_angle_atom_site_label_2
    _geom_angle_atom_site_label_3
    _geom_angle_site_symmetry_1
    _geom_angle_site_symmetry_3
    _geom_angle
    _geom_angle_publ_flag
    C4 O3 H3 . . 111.1(8) ?
    H1b N1 H1a . . 108.5(11) ?
    H1c N1 H1a . . 109.5(10) ?
    H1c N1 H1b . . 109.0(11) ?
    C2 N1 H1a . . 110.0(7) ?
    C2 N1 H1b . . 112.3(8) ?
    C2 N1 H1c . . 107.4(7) ?
    O2 C1 O1 . . 126.40(6) ?
    C2 C1 O1 . . 117.06(6) ?
    C2 C1 O2 . . 116.49(6) ?
    C1 C2 N1 . . 109.67(6) ?
    H2a C2 N1 . . 110.0(6) ?
    H2a C2 C1 . . 108.5(5) ?
    C3 C2 N1 . . 110.92(6) ?
    C3 C2 C1 . . 108.02(5) ?
    C3 C2 H2a . . 109.7(6) ?
    H3a C3 C2 . . 109.9(6) ?
    H3b C3 C2 . . 104.9(8) ?
    H3b C3 H3a . . 109.8(11) ?
    C4 C3 C2 . . 114.58(6) ?
    C4 C3 H3a . . 109.3(6) ?
    C4 C3 H3b . . 108.2(7) ?
    O4 C4 O3 . . 124.31(7) ?
    C3 C4 O3 . . 114.14(7) ?
    C3 C4 O4 . . 121.52(7) ?
loop_
    _geom_torsion_atom_site_label_1
    _geom_torsion_atom_site_label_2
    _geom_torsion_atom_site_label_3
    _geom_torsion_atom_site_label_4
    _geom_torsion_site_symmetry_1
    _geom_torsion_site_symmetry_2
    _geom_torsion_site_symmetry_3
    _geom_torsion_site_symmetry_4
    _geom_torsion
    _geom_torsion_publ_flag
    O1 C1 C2 N1 . . . . 143.52(7) ?
    O1 C1 C2 C3 . . . . -95.49(8) ?
    O2 C1 C2 N1 . . . . -38.83(8) ?
    O2 C1 C2 C3 . . . . 82.16(7) ?
    O3 C4 C3 C2 . . . . -53.08(7) ?
    O4 C4 C3 C2 . . . . 128.79(8) ?
    N1 C2 C3 C4 . . . . -60.75(7) ?
    C1 C2 C3 C4 . . . . 179.04(6) ?
loop_
    _geom_hbond_atom_site_label_D
    _geom_hbond_atom_site_label_H
    _geom_hbond_atom_site_label_A
    _geom_hbond_site_symmetry_A
    _geom_hbond_distance_DH
    _geom_hbond_distance_HA
    _geom_hbond_distance_DA
    _geom_hbond_angle_DHA
    O3 H3 O2 1_556 1.001(14) 1.572(14) 2.5702(7) 174.6(13)
    N1 H1a O1 1_455 1.013(12) 1.843(13) 2.8435(9) 168.9(11)
    N1 H1b O4 2_556 1.001(13) 1.811(13) 2.8086(9) 174.5(13)
    N1 H1c O1 2_655 1.032(13) 1.773(13) 2.7977(9) 171.0(11)
_iucr_refine_instructions_details
;
TITL m0255a
CELL 0.71073 5.12369 6.91974 7.60058 90 100.442 90
ZERR 2 0.0002 0.00027 0.00035 0 0.002 0
LATT -1
SYMM -X,0.5+Y,-Z
SFAC C H N O
UNIT 8 14 2 8
EQIV $1 +X,+Y,1+Z
EQIV $2 -1+X,+Y,+Z
EQIV $3 -X,0.5+Y,1-Z
EQIV $4 1-X,0.5+Y,-Z
L.S. 15
PLAN  5
TEMP -123
CONF
HTAB O3 O2_$1
HTAB N1 O1_$2
HTAB N1 O4_$3
HTAB N1 O1_$4
BOND $H
fmap 2
acta
MORE -1
MERG 0
BASF 0.462841
WGHT 0.018923 0.007976
FVAR 2.585511
REM <olex2.extras>
REM <HklSrc "%.\\Ib.hkl">
REM </olex2.extras>
O1    4     0.68076  0.51134  0.01788  11.00000  0.01105  0.01986  0.01451 =
 -0.00483  0.00426  0.00053
O2    4     0.25205  0.52322 -0.10925  11.00000  0.01327  0.02505  0.00775 =
 -0.00293  0.00291 -0.00145
O3    4     0.38709  0.48573  0.58294  11.00000  0.01615  0.01899  0.01026 =
 -0.00233  0.00386 -0.00250
H3    2     0.32412  0.49775  0.69960  11.00000  0.03167
O4    4     0.00246  0.33224  0.49271  11.00000  0.02894  0.04047  0.01277 =
 -0.00428  0.00835 -0.01942
N1    3     0.14053  0.71719  0.18330  11.00000  0.01301  0.01113  0.00971 =
 0.00015  0.00319  0.00269
H1a   2    -0.02559  0.65654  0.11215  11.00000  0.01582  0.01396  0.03805 =
 -0.00347 -0.00776  0.00381
H1b   2     0.10088  0.76148  0.30104  11.00000  0.04508  0.02994  0.03168 =
 -0.00411  0.00175  0.01386
H1c   2     0.19463  0.83502  0.11470  11.00000  0.04857  0.01542  0.02906 =
 0.00223  0.01792  0.00590
C1    1     0.43986  0.53548  0.02129  11.00000  0.01046  0.01060  0.00836 =
 -0.00111  0.00345 -0.00104
C2    1     0.36425  0.57630  0.20459  11.00000  0.01185  0.01012  0.00650 =
 -0.00126  0.00312 -0.00058
H2a   2     0.54010  0.63686  0.29443  11.00000  0.01243  0.02236  0.02572 =
 -0.00437  0.00485 -0.01202
C3    1     0.28535  0.38494  0.28029  11.00000  0.02273  0.00998  0.00810 =
 0.00021  0.00500 -0.00098
H3a   2     0.12167  0.31891  0.18667  11.00000  0.05694  0.01933  0.02727 =
 -0.00407  0.01062 -0.01399
H3b   2     0.46789  0.29128  0.29252  11.00000  0.03372  0.04526  0.03476 =
 0.00383  0.00699  0.02735
C4    1     0.20931  0.40001  0.46282  11.00000  0.01838  0.01227  0.00769 =
 0.00079  0.00427 -0.00171
HKLF 5
END
Q1 1 0.388889 0.541667 0.12 11 0.05 0.37
Q2 1 0.444444 0.5 0.56 11 0.05 0.36
Q3 1 0.444444 0.625 0.24 11 0.05 0.3
Q4 1 0.277778 0.5 -0.16 11 0.05 0.3
Q5 1 0.722222 0.5 0 11 0.05 0.28
  REM The information below was added by Olex2.
  REM
  REM R1 = 0.0165 for 1522 Fo > 4sig(Fo) and 0.0170 for all 1557 data
  REM 141 parameters refined using 1 restraints
  REM Highest difference peak 0.3701, deepest hole -0.1923
  REM Mean Shift 0.0001, Max Shift 0.0005.
  REM +++ Tabular Listing of Refinement Information +++
  REM R1_all = 0.0170
  REM R1_gt = 0.0165
  REM wR_ref = 0.0369
  REM GOOF = 0.9865
  REM Shift_max = 0.0005
  REM Shift_mean = 0.0001
  REM Reflections_all = 1557
  REM Reflections_gt = 1522
  REM Parameters = 141
  REM Hole = -0.1923
  REM Peak = 0.3701
  REM Flack = 0.1(2)
;
data_global
_journal_date_recd_electronic     2025-06-05
_journal_date_accepted     2025-10-09
_journal_name_full     'IUCrData'
_journal_year     2025
_journal_volume     81
_journal_issue      1
_journal_page_first     0
_journal_page_last     0
_journal_paper_category     RD
_journal_paper_doi     10.1107/S241431462500879X
_journal_coeditor_code     II4003
_publ_contact_author_name     'Martin Lutz'
_publ_contact_author_address
;  Bijvoet Centre for Biomolecular Research
   Structural Biochemistry
   Faculty of Science
   Utrecht University
   Universiteitsweg 99
   3584 CG Utrecht
   The Netherlands
;
_publ_contact_author_email     'm.lutz@uu.nl'
_publ_contact_author_phone     '[+31] 06-22735980'
loop_
    _publ_author_name
    _publ_author_address
    'Lutz, Martin'
;  Bijvoet Centre for Biomolecular Research
   Structural Biochemistry
   Faculty of Science
   Utrecht University
   Universiteitsweg 99
   3584 CG Utrecht
   The Netherlands
;
