# Supplementary material for: Twinned l-aspartic acid
Source: IUCrdata. 2025 Oct 31;10(Pt 10):x250879. doi: 10.1107/S241431462500879X (PMC12598892; doi:10.1107/S241431462500879X)
Supplement: Supplementary file 2 [file x-10-x250879-Iasup2.hkl]

#
# h,k,l, Fc-squared, Fo-squared, sigma(Fo-squared), status flag
#
data_Ia
#m0255a
_shelx_title ' m0255a'
_shelx_refln_list_code          4
_shelx_F_calc_maximum       38.28
_exptl_crystal_F_000       140.00
_reflns_d_resolution_high  0.7105

loop_
 _space_group_symop_operation_xyz
 'x, y, z'
 '-x, y+1/2, -z'

_cell_length_a     5.1237
_cell_length_b     6.9197
_cell_length_c     7.6006
_cell_angle_alpha  90.000
_cell_angle_beta  100.442
_cell_angle_gamma  90.000

_shelx_F_squared_multiplier     1.000

loop_
 _refln_index_h
 _refln_index_k
 _refln_index_l
 _refln_F_squared_calc
 _refln_F_squared_meas
 _refln_F_squared_sigma
 _refln_observed_status
   1   0   0         54.71         54.25         0.41 o
   2   0   0         96.75        106.97         0.98 o
   3   0   0         94.92        103.81         1.07 o
   4   0   0          0.02         -0.02         0.09 o
   5   0   0          7.71          7.56         0.27 o
   6   0   0          0.33          0.55         0.21 o
   7   0   0          3.59          3.48         0.66 o
  -1  -1   0        708.42        669.56         4.62 o
   1   1   0        708.28        665.46         4.85 o
  -2  -1   0        121.62        126.25         3.10 o
   2   1   0        121.71        129.80         2.21 o
  -3  -1   0         22.77         24.05         0.31 o
   3   1   0         22.78         24.13         0.30 o
  -4  -1   0         49.12         44.54         0.74 o
   4   1   0         49.12         45.98         0.54 o
  -5  -1   0         21.10         20.00         0.50 o
   5   1   0         21.06         20.30         0.42 o
  -6  -1   0          6.94          7.30         0.46 o
   6   1   0          6.93          6.82         0.47 o
  -7  -1   0         16.03         18.29         0.74 o
   7   1   0         16.05         16.87         1.02 o
   0  -2   0       1248.75       1292.06        17.30 o
   0   2   0       1248.73       1263.77        13.19 o
  -1  -2   0        782.79        789.57         6.54 o
   1   2   0        782.84        789.54         6.91 o
  -2  -2   0        166.70        176.71         3.12 o
   2   2   0        135.63        144.32         1.58 o
  -3  -2   0         80.79         91.71         1.09 o
   3   2   0         80.88         92.54         1.09 o
  -4  -2   0         30.51         31.71         0.60 o
   4   2   0         30.53         33.24         0.57 o
  -5  -2   0          3.48          2.77         0.25 o
   5   2   0          3.50          3.28         0.28 o
  -6  -2   0          7.60          8.09         0.51 o
   6   2   0          7.59          6.74         0.49 o
  -1  -3   0         38.80         40.67         0.44 o
   1   3   0         38.76         39.55         0.54 o
  -2  -3   0        151.32        163.00         4.20 o
   2   3   0         78.63         85.56         1.02 o
  -3  -3   0         20.55         21.58         0.43 o
   3   3   0         20.59         22.94         0.49 o
  -4  -3   0         25.72         23.99         0.48 o
   4   3   0         25.73         23.63         0.50 o
  -5  -3   0         19.30         17.74         0.46 o
   5   3   0         19.26         17.34         0.54 o
  -6  -3   0          8.88          9.41         0.50 o
   6   3   0          8.90          8.71         0.47 o
   0  -4   0        294.85        310.90         4.39 o
   0   4   0        294.87        305.50         4.11 o
  -1  -4   0         58.10         61.50         0.64 o
   1   4   0         58.24         61.10         0.71 o
  -2  -4   0        123.23        131.49         3.45 o
   2   4   0         15.94         17.29         0.29 o
  -3  -4   0         34.27         32.72         0.54 o
   3   4   0         34.33         32.40         0.77 o
  -4  -4   0         23.19         24.33         0.50 o
   4   4   0         23.27         23.98         0.60 o
  -5  -4   0          2.48          2.68         0.31 o
   5   4   0          2.47          3.13         0.37 o
  -6  -4   0          0.72          0.45         0.31 o
   6   4   0          0.72          0.66         0.38 o
  -1  -5   0         27.43         27.43         0.39 o
   1   5   0         27.49         26.99         0.38 o
  -2  -5   0         16.22         15.14         0.41 o
   2   5   0          7.59          7.36         0.21 o
  -3  -5   0         28.06         28.06         0.50 o
   3   5   0         28.14         28.17         0.44 o
  -4  -5   0         14.13         14.17         0.47 o
   4   5   0         14.13         14.48         0.51 o
  -5  -5   0          3.66          3.14         0.34 o
   5   5   0          3.66          3.51         0.42 o
  -6  -5   0          2.35          3.00         0.44 o
   6   5   0          2.32          2.44         0.48 o
   0  -6   0        231.87        238.57         3.46 o
   0   6   0        231.92        237.48         3.27 o
  -1  -6   0          0.50          0.59         0.13 o
   1   6   0          0.50          0.62         0.16 o
  -2  -6   0         36.08         33.66         1.18 o
   2   6   0         36.19         34.62         1.19 o
  -3  -6   0         18.54         18.14         0.54 o
   3   6   0         18.52         19.24         0.45 o
  -4  -6   0          5.07          4.93         0.37 o
   4   6   0          5.06          5.11         0.39 o
  -5  -6   0          2.04          1.24         0.41 o
   5   6   0          2.03          2.07         0.42 o
  -1  -7   0         19.35         19.25         0.51 o
   1   7   0         19.33         19.01         0.49 o
  -2  -7   0          8.99          9.19         0.48 o
   2   7   0          9.00         10.91         0.74 o
  -3  -7   0         13.29         14.34         0.58 o
   3   7   0         13.26         13.41         0.49 o
  -4  -7   0          5.70          5.54         0.54 o
   4   7   0          5.73          5.97         0.55 o
   0  -8   0         22.32         20.82         0.66 o
   0   8   0         22.32         20.58         0.66 o
  -1  -8   0          6.45          5.87         0.40 o
   1   8   0          6.47          5.93         0.34 o
  -2  -8   0         22.34         23.46         0.56 o
   2   8   0         22.30         25.14         0.69 o
  -3  -8   0          1.91          2.12         0.45 o
   3   8   0          1.90          1.91         0.32 o
  -4  -8   0         18.88         18.92         1.16 o
   4   8   0         18.82         21.09         1.13 o
  -1  -9   0          8.67          9.27         0.61 o
   1   9   0          8.67          9.43         0.53 o
  -2  -9   0         29.80         30.50         1.04 o
   2   9   0         29.78         31.48         0.86 o
  -7   0   1          7.15          7.50         0.77 o
  -6   0   1          4.45          4.64         0.30 o
  -5   0   1        118.05        116.24         1.78 o
  -4   0   1          0.49          0.96         0.12 o
  -3   0   1          0.78          0.75         0.08 o
  -2   0   1         41.65         54.13         0.58 o
  -1   0   1          5.01          8.04         0.09 o
   0   0   1         39.89         38.79         0.31 o
   1   0   1        486.48        456.30         3.14 o
   2   0   1        268.28        265.00         5.78 o
   3   0   1         23.64         21.89         0.33 o
   4   0   1          0.66          0.61         0.12 o
   5   0   1          8.46          8.37         0.34 o
   6   0   1          0.67          0.69         0.27 o
   7  -1  -1          1.40          1.96         0.40 o
  -7   1   1          1.39          1.77         0.58 o
   6  -1  -1         19.79         17.84         0.54 o
  -6   1   1         19.79         19.33         0.69 o
   5  -1  -1         41.63         39.53         0.74 o
  -5   1   1         41.60         39.31         0.83 o
   4  -1  -1         10.72         11.90         0.39 o
  -4   1   1         10.72         12.12         0.34 o
   3  -1  -1         14.41         14.64         0.33 o
  -3   1   1         14.37         15.00         0.27 o
   2  -1  -1        114.09        117.26         2.67 o
  -2   1   1         36.35         40.23         0.50 o
   1  -1  -1        103.58        102.08         0.88 o
  -1   1   1        103.48        102.52         1.00 o
   0  -1  -1        142.78        124.52         0.93 o
   0   1   1        142.76        124.84         0.94 o
  -1  -1  -1        241.37        233.18         1.95 o
   1   1   1        241.36        230.94         2.05 o
  -2  -1  -1        109.07        114.31         2.01 o
   2   1   1        109.18        115.00         2.82 o
  -3  -1  -1          7.89          7.80         0.16 o
   3   1   1          7.95          8.04         0.18 o
  -4  -1  -1         66.42         66.16         0.85 o
   4   1   1         66.48         66.11         0.79 o
  -5  -1  -1         12.41         12.24         0.40 o
   5   1   1         12.42         12.35         0.34 o
  -6  -1  -1          2.69          2.96         0.38 o
   6   1   1          2.71          2.64         0.30 o
   7  -2  -1          7.04          8.20         0.59 o
  -7   2   1          7.02          7.70         0.61 o
   6  -2  -1          7.42          6.39         0.39 o
  -6   2   1          7.44          6.97         0.41 o
   5  -2  -1          6.69          6.26         0.33 o
  -5   2   1          6.70          6.01         0.37 o
   4  -2  -1         60.90         55.86         0.90 o
  -4   2   1         60.90         56.67         0.88 o
   3  -2  -1        109.49        119.57         1.55 o
  -3   2   1        109.57        119.89         1.53 o
   2  -2  -1         35.73         39.28         0.73 o
  -2   2   1         35.80         39.93         0.51 o
   1  -2  -1        172.57        166.75         1.66 o
  -1   2   1        172.75        164.48         1.47 o
   0  -2  -1       1344.16       1339.20        11.98 o
   0   2   1       1344.19       1324.29         9.22 o
  -1  -2  -1        147.60        148.44         1.26 o
   1   2   1        147.75        147.18         1.44 o
  -2  -2  -1        227.20        251.80         4.32 o
   2   2   1        227.10        231.80         5.91 o
  -3  -2  -1         35.89         35.09         0.43 o
   3   2   1         35.81         35.46         0.44 o
  -4  -2  -1         36.99         37.14         0.65 o
   4   2   1         37.04         37.07         0.49 o
  -5  -2  -1         44.35         44.54         1.00 o
   5   2   1         44.28         44.62         0.84 o
  -6  -2  -1          2.02          2.02         0.34 o
   6   2   1          2.02          2.47         0.51 o
   6  -3  -1          3.28          3.44         0.37 o
  -6   3   1          3.27          3.40         0.36 o
   5  -3  -1         30.71         29.13         0.54 o
  -5   3   1         30.69         27.83         0.76 o
   4  -3  -1         14.20         13.81         0.36 o
  -4   3   1         14.19         13.29         0.41 o
   3  -3  -1         39.93         40.11         0.69 o
  -3   3   1         39.98         40.64         0.69 o
   2  -3  -1        152.38        167.72         4.28 o
  -2   3   1         84.71         94.92         0.92 o
   1  -3  -1        187.23        198.97         1.74 o
  -1   3   1        187.03        197.15         2.15 o
   0  -3  -1        399.60        415.72         4.02 o
   0   3   1        399.60        401.89         3.14 o
  -1  -3  -1          6.23          6.08         0.13 o
   1   3   1          6.24          6.14         0.17 o
  -2  -3  -1        108.25        111.37         2.02 o
   2   3   1        108.35        104.45         2.68 o
  -3  -3  -1         15.34         15.24         0.34 o
   3   3   1         15.31         14.80         0.28 o
  -4  -3  -1         48.34         51.52         0.69 o
   4   3   1         48.35         51.91         0.90 o
  -5  -3  -1         43.25         44.56         0.90 o
   5   3   1         43.28         43.55         0.99 o
  -6  -3  -1          2.67          3.01         0.39 o
   6   3   1          2.69          2.53         0.41 o
   6  -4  -1          0.01          0.02         0.26 o
  -6   4   1          0.02          0.09         0.29 o
   5  -4  -1          9.97          9.38         0.34 o
  -5   4   1          9.96         10.45         0.52 o
   4  -4  -1          8.73          8.49         0.32 o
  -4   4   1          8.74          8.59         0.38 o
   3  -4  -1         17.37         17.86         0.31 o
  -3   4   1         17.38         16.28         0.54 o
   2  -4  -1        138.42        141.67         2.65 o
  -2   4   1        138.56        145.63         3.38 o
   1  -4  -1        129.70        141.79         1.53 o
  -1   4   1        129.56        142.76         1.63 o
   0  -4  -1        328.52        356.48         3.56 o
   0   4   1        328.54        359.26         3.12 o
  -1  -4  -1        132.55        137.17         1.31 o
   1   4   1        132.47        135.33         1.31 o
  -2  -4  -1        143.47        131.11         3.50 o
   2   4   1        123.54        123.79         1.34 o
  -3  -4  -1         27.20         28.44         0.51 o
   3   4   1         27.13         28.54         0.44 o
  -4  -4  -1         41.66         43.00         0.70 o
   4   4   1         41.67         42.75         0.84 o
  -5  -4  -1          2.02          2.63         0.32 o
   5   4   1          2.00          2.82         0.37 o
  -6  -4  -1         20.75         23.21         0.75 o
   6   4   1         20.70         22.45         0.83 o
   6  -5  -1          6.80          6.05         0.49 o
  -6   5   1          6.82          6.03         0.56 o
   5  -5  -1         16.99         18.13         0.48 o
  -5   5   1         17.01         18.07         0.71 o
   4  -5  -1          8.92          8.05         0.34 o
  -4   5   1          8.92          8.68         0.50 o
   3  -5  -1          2.13          2.60         0.16 o
  -3   5   1          2.12          2.29         0.29 o
   2  -5  -1         16.53         16.52         0.66 o
  -2   5   1         16.55         16.09         0.72 o
   1  -5  -1         33.85         33.50         0.52 o
  -1   5   1         33.80         34.43         0.51 o
   0  -5  -1         84.22         85.92         1.03 o
   0   5   1         84.21         85.48         0.82 o
  -1  -5  -1         25.20         26.46         0.36 o
   1   5   1         25.16         25.99         0.34 o
  -2  -5  -1        107.62        106.91         1.61 o
   2   5   1        107.50        109.29         2.69 o
  -3  -5  -1         67.29         67.69         0.94 o
   3   5   1         67.22         69.21         0.97 o
  -4  -5  -1         58.62         61.40         1.05 o
   4   5   1         58.64         60.51         1.10 o
  -5  -5  -1          6.44          7.07         0.44 o
   5   5   1          6.44          6.60         0.51 o
   5  -6  -1          4.99          3.80         0.41 o
  -5   6   1          5.02          4.05         0.47 o
   4  -6  -1          3.60          4.05         0.35 o
  -4   6   1          3.60          3.47         0.42 o
   3  -6  -1          8.05          7.57         0.34 o
  -3   6   1          8.09          8.77         0.34 o
   2  -6  -1         33.72         32.77         0.83 o
  -2   6   1         33.62         34.23         1.17 o
   1  -6  -1         44.21         45.31         0.75 o
  -1   6   1         44.16         44.87         0.73 o
   0  -6  -1         69.86         70.35         0.81 o
   0   6   1         69.85         70.23         0.78 o
  -1  -6  -1         61.52         60.98         0.85 o
   1   6   1         61.51         60.83         0.90 o
  -2  -6  -1         79.73         81.81         1.64 o
   2   6   1         79.62         78.23         2.19 o
  -3  -6  -1          2.43          2.24         0.31 o
   3   6   1          2.42          2.48         0.26 o
  -4  -6  -1          6.56          7.23         0.67 o
   4   6   1          6.55          6.64         0.43 o
  -5  -6  -1         13.91         11.99         0.90 o
   5   6   1         13.91         14.44         0.89 o
   5  -7  -1         23.09         22.12         1.21 o
  -5   7   1         23.11         23.61         1.15 o
   4  -7  -1         18.96         20.15         1.06 o
  -4   7   1         19.00         21.46         0.86 o
   3  -7  -1          8.58          8.61         0.39 o
  -3   7   1          8.56          8.08         0.40 o
   2  -7  -1          9.90          9.72         0.47 o
  -2   7   1          9.89         11.06         0.73 o
   1  -7  -1          8.91          8.22         0.34 o
  -1   7   1          8.93          7.81         0.33 o
   0  -7  -1         40.03         37.60         0.65 o
   0   7   1         40.02         39.51         0.57 o
  -1  -7  -1          5.22          4.91         0.30 o
   1   7   1          5.24          5.34         0.29 o
  -2  -7  -1         23.13         23.26         0.71 o
   2   7   1         23.05         21.71         0.73 o
  -3  -7  -1         15.32         16.66         0.88 o
   3   7   1         15.31         16.50         0.56 o
  -4  -7  -1          5.55          6.27         0.71 o
   4   7   1          5.58          6.87         0.59 o
   4  -8  -1          4.37          4.28         0.75 o
  -4   8   1          4.37          4.26         0.68 o
   3  -8  -1          3.95          3.62         0.52 o
  -3   8   1          3.99          3.71         0.36 o
   2  -8  -1         19.53         18.72         0.76 o
  -2   8   1         19.56         20.98         0.64 o
   1  -8  -1         15.86         14.85         0.55 o
  -1   8   1         15.87         14.98         0.48 o
   0  -8  -1         14.27         13.08         0.38 o
   0   8   1         14.28         14.39         0.35 o
  -1  -8  -1          3.76          3.46         0.35 o
   1   8   1          3.74          3.86         0.36 o
  -2  -8  -1         18.15         16.86         0.49 o
   2   8   1         18.09         17.58         0.60 o
  -3  -8  -1         16.96         17.11         0.82 o
   3   8   1         16.97         18.57         0.64 o
   2  -9  -1         31.70         31.17         1.06 o
  -2   9   1         31.72         31.80         0.71 o
   1  -9  -1         14.36         14.22         0.71 o
  -1   9   1         14.40         14.03         0.61 o
   0  -9  -1         12.62         13.36         0.49 o
   0   9   1         12.63         12.43         0.41 o
  -1  -9  -1          1.67          1.80         0.42 o
   1   9   1          1.67          2.10         0.43 o
  -2  -9  -1          3.00          2.82         0.52 o
   2   9   1          2.99          3.01         0.44 o
  -7   0   2          0.02          0.07         0.36 o
  -6   0   2          2.02          1.73         0.26 o
  -5   0   2          2.60          2.41         0.24 o
  -4   0   2          5.69          4.76         0.17 o
  -3   0   2        461.57        491.29         4.69 o
  -2   0   2        231.19        241.09         5.36 o
  -1   0   2          3.10          3.29         0.07 o
   0   0   2        510.68        513.86         4.37 o
   1   0   2          2.76          4.03         0.10 o
   2   0   2        124.21        123.30         2.73 o
   3   0   2         41.67         44.36         0.52 o
   4   0   2         51.66         49.30         0.70 o
   5   0   2         72.05         75.88         1.40 o
   6   0   2          0.50          0.86         0.32 o
   7  -1  -2          1.59          2.12         0.33 o
  -7   1   2          1.59          2.25         0.44 o
   6  -1  -2          7.99          6.57         0.38 o
  -6   1   2          7.98          7.34         0.57 o
   5  -1  -2         15.07         14.34         0.41 o
  -5   1   2         15.05         13.58         0.63 o
   4  -1  -2          8.67          8.10         0.28 o
  -4   1   2          8.71          8.33         0.34 o
   3  -1  -2          0.52          0.61         0.08 o
  -3   1   2          0.52          0.38         0.07 o
   2  -1  -2         42.80         42.36         0.51 o
  -2   1   2        104.92         99.56         2.43 o
   1  -1  -2         79.61         73.18         0.69 o
  -1   1   2         79.57         73.02         0.75 o
   0  -1  -2        204.16        192.05         1.72 o
   0   1   2        204.16        190.55         1.62 o
  -1  -1  -2        182.94        193.20         2.16 o
   1   1   2        182.95        190.96         1.77 o
  -2  -1  -2        176.53        188.64         3.29 o
   2   1   2        176.45        187.83         4.63 o
  -3  -1  -2         50.26         53.11         0.55 o
   3   1   2         50.26         52.37         0.65 o
  -4  -1  -2        247.94        255.57         2.73 o
   4   1   2        247.89        255.75         2.77 o
  -5  -1  -2         36.76         36.36         0.90 o
   5   1   2         36.80         38.13         0.74 o
  -6  -1  -2          7.54          7.33         0.51 o
   6   1   2          7.51          7.34         0.53 o
   7  -2  -2          8.69          8.84         0.60 o
  -7   2   2          8.69          9.70         0.66 o
   6  -2  -2         10.66         10.54         0.46 o
  -6   2   2         10.64         10.17         0.66 o
   5  -2  -2         46.92         45.32         0.82 o
  -5   2   2         47.03         46.12         1.18 o
   4  -2  -2         18.15         17.55         0.44 o
  -4   2   2         18.13         17.21         0.44 o
   3  -2  -2         43.62         44.54         0.83 o
  -3   2   2         43.65         44.09         0.70 o
   2  -2  -2        262.90        275.48         6.60 o
  -2   2   2        263.00        274.95         4.49 o
   1  -2  -2        271.93        288.22         2.30 o
  -1   2   2        271.77        282.37         3.31 o
   0  -2  -2        666.58        650.38         6.34 o
   0   2   2        666.59        652.22         5.39 o
  -1  -2  -2        108.20        121.18         1.14 o
   1   2   2        108.24        119.67         1.04 o
  -2  -2  -2        172.78        182.28         2.64 o
   2   2   2        172.96        182.07         4.49 o
  -3  -2  -2         84.29         87.98         0.84 o
   3   2   2         84.19         87.47         1.00 o
  -4  -2  -2          3.45          2.99         0.22 o
   4   2   2          3.43          3.18         0.22 o
  -5  -2  -2          8.97          8.25         0.42 o
   5   2   2          8.96          9.21         0.35 o
  -6  -2  -2         10.00          9.85         0.53 o
   6   2   2         10.01          9.41         1.13 o
   6  -3  -2         23.96         22.41         0.59 o
  -6   3   2         23.94         23.89         0.96 o
   5  -3  -2          3.72          3.20         0.25 o
  -5   3   2          3.71          3.23         0.33 o
   4  -3  -2          0.78          0.63         0.15 o
  -4   3   2          0.78          0.67         0.18 o
   3  -3  -2          1.04          0.60         0.12 o
  -3   3   2          1.04          0.71         0.10 o
   2  -3  -2         99.06        103.49         2.62 o
  -2   3   2         98.96        100.03         2.45 o
   1  -3  -2         70.71         74.34         0.74 o
  -1   3   2         70.71         74.25         0.80 o
   0  -3  -2         12.97         12.39         0.16 o
   0   3   2         12.97         12.04         0.17 o
  -1  -3  -2         39.03         44.02         0.53 o
   1   3   2         39.06         43.01         0.44 o
  -2  -3  -2         55.71         54.04         1.11 o
   2   3   2         29.88         28.78         0.48 o
  -3  -3  -2         51.36         50.86         0.66 o
   3   3   2         51.40         51.48         0.67 o
  -4  -3  -2         45.39         47.76         0.78 o
   4   3   2         45.36         47.95         0.75 o
  -5  -3  -2         18.96         19.54         0.61 o
   5   3   2         19.00         20.12         0.68 o
  -6  -3  -2         10.01         11.26         0.57 o
   6   3   2          9.95         10.64         1.18 o
   6  -4  -2          2.46          2.31         0.31 o
  -6   4   2          2.48          2.39         0.50 o
   5  -4  -2         26.40         27.84         0.56 o
  -5   4   2         26.43         27.25         0.79 o
   4  -4  -2         19.38         17.40         0.43 o
  -4   4   2         19.36         17.87         0.50 o
   3  -4  -2        105.37        104.21         1.34 o
  -3   4   2        105.29        103.64         1.24 o
   2  -4  -2        129.19        129.56         1.84 o
  -2   4   2        129.28        121.63         3.05 o
   1  -4  -2         90.10         91.28         0.98 o
  -1   4   2         90.05         89.30         1.01 o
   0  -4  -2        140.36        150.05         1.53 o
   0   4   2        140.35        148.01         1.81 o
  -1  -4  -2        150.90        161.53         1.89 o
   1   4   2        151.15        159.81         1.53 o
  -2  -4  -2         40.95         44.80         0.78 o
   2   4   2         29.57         30.84         0.53 o
  -3  -4  -2          1.72          1.44         0.17 o
   3   4   2          1.71          1.31         0.17 o
  -4  -4  -2          5.66          6.00         0.30 o
   4   4   2          5.65          5.90         0.27 o
  -5  -4  -2          1.30          1.20         0.29 o
   5   4   2          1.30          1.49         0.35 o
  -6  -4  -2          1.36          1.43         0.38 o
   6   4   2          1.37          1.91         0.58 o
   6  -5  -2          5.85          6.65         0.59 o
  -6   5   2          5.83          7.33         0.61 o
   5  -5  -2         14.20         13.99         0.48 o
  -5   5   2         14.21         14.67         0.81 o
   4  -5  -2         12.79         10.53         0.37 o
  -4   5   2         12.77         10.90         0.54 o
   3  -5  -2         14.02         13.45         0.34 o
  -3   5   2         14.03         14.00         0.54 o
   2  -5  -2         98.68        100.93         1.49 o
  -2   5   2         98.78         96.12         2.52 o
   1  -5  -2         14.23         13.57         0.34 o
  -1   5   2         14.22         13.78         0.34 o
   0  -5  -2         43.23         46.06         0.53 o
   0   5   2         43.24         44.65         0.59 o
  -1  -5  -2         15.31         15.37         0.32 o
   1   5   2         15.37         14.70         0.30 o
  -2  -5  -2         36.68         37.70         0.69 o
   2   5   2         15.93         16.05         0.39 o
  -3  -5  -2          2.93          3.13         0.22 o
   3   5   2          2.93          2.75         0.22 o
  -4  -5  -2         26.21         30.01         0.87 o
   4   5   2         26.35         29.98         0.60 o
  -5  -5  -2         10.48         10.67         0.64 o
   5   5   2         10.53         11.49         0.62 o
   5  -6  -2          0.39          0.64         0.39 o
  -5   6   2          0.39          0.60         0.47 o
   4  -6  -2          8.01          7.60         0.45 o
  -4   6   2          8.03          8.58         0.55 o
   3  -6  -2         56.75         56.70         0.93 o
  -3   6   2         56.72         58.83         1.00 o
   2  -6  -2         72.06         74.13         1.15 o
  -2   6   2         72.15         67.68         1.98 o
   1  -6  -2         27.23         28.48         0.57 o
  -1   6   2         27.22         28.51         0.56 o
   0  -6  -2        120.32        117.74         1.39 o
   0   6   2        120.32        116.78         1.34 o
  -1  -6  -2          0.76          0.78         0.15 o
   1   6   2          0.77          0.78         0.20 o
  -2  -6  -2          7.83          6.71         0.29 o
   2   6   2          7.85          7.18         0.59 o
  -3  -6  -2         29.43         32.06         0.89 o
   3   6   2         29.40         30.71         0.73 o
  -4  -6  -2          4.02          3.87         0.61 o
   4   6   2          4.03          4.14         0.47 o
  -5  -6  -2          8.72          9.89         0.90 o
   5   6   2          8.75          9.82         0.81 o
   4  -7  -2         18.08         17.84         0.67 o
  -4   7   2         18.10         18.50         0.81 o
   3  -7  -2          4.36          3.96         0.37 o
  -3   7   2          4.35          3.90         0.31 o
   2  -7  -2         21.16         20.41         0.63 o
  -2   7   2         21.23         21.56         0.98 o
   1  -7  -2          3.10          2.26         0.28 o
  -1   7   2          3.12          2.53         0.24 o
   0  -7  -2         30.96         30.05         0.55 o
   0   7   2         30.95         30.71         0.49 o
  -1  -7  -2          2.02          2.06         0.28 o
   1   7   2          2.01          2.18         0.29 o
  -2  -7  -2         27.72         26.77         0.82 o
   2   7   2         27.79         27.94         0.84 o
  -3  -7  -2         11.88         10.99         0.82 o
   3   7   2         11.92         11.22         0.50 o
  -4  -7  -2         22.96         23.76         1.20 o
   4   7   2         23.06         23.58         1.11 o
   4  -8  -2         10.71         11.33         0.97 o
  -4   8   2         10.72         10.87         0.89 o
   3  -8  -2          8.18          8.47         0.65 o
  -3   8   2          8.15          7.84         0.44 o
   2  -8  -2         16.48         17.67         0.75 o
  -2   8   2         16.52         15.33         0.47 o
   1  -8  -2         44.25         45.17         1.13 o
  -1   8   2         44.26         45.22         0.84 o
   0  -8  -2         36.68         35.03         0.79 o
   0   8   2         36.69         36.51         0.66 o
  -1  -8  -2          7.52          6.85         0.52 o
   1   8   2          7.49          7.35         0.52 o
  -2  -8  -2          4.18          4.11         0.46 o
   2   8   2          4.15          3.85         0.49 o
  -3  -8  -2          6.77          8.10         0.82 o
   3   8   2          6.77          6.82         0.47 o
   2  -9  -2          3.32          2.40         0.54 o
  -2   9   2          3.33          3.47         0.36 o
   1  -9  -2          5.34          4.94         0.52 o
  -1   9   2          5.32          4.99         0.45 o
   0  -9  -2         14.42         14.09         0.53 o
   0   9   2         14.41         15.34         0.53 o
  -1  -9  -2          6.44          5.36         0.55 o
   1   9   2          6.42          6.65         0.57 o
  -2  -9  -2          6.17          5.71         0.61 o
   2   9   2          6.16          6.78         0.65 o
  -7   0   3         16.87         14.73         0.88 o
  -6   0   3          2.47          2.48         0.29 o
  -5   0   3         20.74         19.49         0.56 o
  -4   0   3         23.62         25.36         0.42 o
  -3   0   3          7.16          7.01         0.19 o
  -2   0   3        125.94        123.65         2.87 o
  -1   0   3       1465.57       1420.51        12.67 o
   0   0   3        193.98        199.00         2.18 o
   1   0   3          0.26          0.08         0.05 o
   2   0   3         99.26        100.41         1.11 o
   3   0   3          4.89          3.86         0.13 o
   4   0   3          8.28          6.99         0.35 o
   5   0   3         30.35         31.09         1.03 o
   6   0   3          0.43          0.42         0.38 o
   7  -1  -3          0.18          0.46         0.30 o
  -7   1   3          0.18          0.54         0.48 o
   6  -1  -3         26.89         24.44         0.72 o
  -6   1   3         26.89         24.92         0.96 o
   5  -1  -3         40.22         38.65         0.85 o
  -5   1   3         40.27         38.40         1.08 o
   4  -1  -3         29.65         28.71         0.55 o
  -4   1   3         29.70         29.63         0.50 o
   3  -1  -3         84.62         82.67         0.92 o
  -3   1   3         84.58         82.51         0.99 o
   2  -1  -3        155.27        160.26         3.90 o
  -2   1   3        155.33        158.43         2.19 o
   1  -1  -3        364.47        381.18         3.80 o
  -1   1   3        364.55        375.31         3.16 o
   0  -1  -3        345.35        373.81         4.02 o
   0   1   3        345.35        368.69         3.59 o
  -1  -1  -3         71.77         77.35         0.99 o
   1   1   3         71.82         77.34         0.98 o
  -2  -1  -3         45.51         49.79         0.83 o
   2   1   3         45.59         49.43         0.99 o
  -3  -1  -3          0.53          0.46         0.11 o
   3   1   3          0.54          0.56         0.12 o
  -4  -1  -3          2.66          2.27         0.19 o
   4   1   3          2.66          2.65         0.22 o
  -5  -1  -3          5.54          5.89         0.39 o
   5   1   3          5.51          5.85         0.39 o
  -6  -1  -3          0.91          0.65         0.37 o
   6   1   3          0.93          0.93         0.38 o
   7  -2  -3         34.11         38.83         0.94 o
  -7   2   3         34.09         38.82         1.35 o
   6  -2  -3          3.37          3.43         0.39 o
  -6   2   3          3.33          2.47         0.46 o
   5  -2  -3         21.43         20.80         0.53 o
  -5   2   3         21.37         20.29         0.76 o
   4  -2  -3         46.08         47.54         0.81 o
  -4   2   3         46.06         47.93         0.94 o
   3  -2  -3         11.81         10.80         0.34 o
  -3   2   3         11.75         11.31         0.23 o
   2  -2  -3        191.90        193.47         2.31 o
  -2   2   3        191.73        190.35         3.20 o
   1  -2  -3         86.13         87.29         1.08 o
  -1   2   3         86.13         85.96         0.91 o
   0  -2  -3        302.00        295.54         3.25 o
   0   2   3        301.99        301.21         3.16 o
  -1  -2  -3        150.50        160.80         1.67 o
   1   2   3        150.56        160.37         1.64 o
  -2  -2  -3         81.32         84.28         1.31 o
   2   2   3         81.31         83.13         1.56 o
  -3  -2  -3          0.47          0.65         0.12 o
   3   2   3          0.46          0.84         0.14 o
  -4  -2  -3          4.39          3.69         0.26 o
   4   2   3          4.37          3.64         0.25 o
  -5  -2  -3          4.28          4.60         0.37 o
   5   2   3          4.30          4.30         0.36 o
  -6  -2  -3         20.36         21.09         0.75 o
   6   2   3         20.41         21.54         0.84 o
   6  -3  -3          6.96          6.38         0.42 o
  -6   3   3          6.95          6.93         0.61 o
   5  -3  -3         22.49         20.72         0.58 o
  -5   3   3         22.58         21.01         0.81 o
   4  -3  -3         51.51         50.56         0.88 o
  -4   3   3         51.59         50.74         1.00 o
   3  -3  -3         48.93         50.94         0.76 o
  -3   3   3         48.92         50.70         0.66 o
   2  -3  -3         55.71         55.04         0.87 o
  -2   3   3         55.74         54.03         1.03 o
   1  -3  -3         28.26         29.18         0.48 o
  -1   3   3         28.27         28.84         0.35 o
   0  -3  -3         51.82         52.47         0.66 o
   0   3   3         51.82         53.45         0.57 o
  -1  -3  -3          7.81          8.22         0.25 o
   1   3   3          7.79          7.70         0.16 o
  -2  -3  -3         75.22         82.45         1.11 o
   2   3   3         75.32         81.29         1.54 o
  -3  -3  -3         10.44          9.82         0.32 o
   3   3   3         10.43          9.77         0.31 o
  -4  -3  -3         46.44         48.50         0.82 o
   4   3   3         46.44         48.91         0.86 o
  -5  -3  -3          8.41          8.27         0.47 o
   5   3   3          8.42          8.57         0.45 o
  -6  -3  -3          4.31          4.67         0.48 o
   6   3   3          4.28          4.96         1.01 o
   6  -4  -3          4.81          5.44         0.42 o
  -6   4   3          4.78          4.87         0.59 o
   5  -4  -3          5.76          6.26         0.31 o
  -5   4   3          5.81          5.42         0.50 o
   4  -4  -3         12.07         11.76         0.39 o
  -4   4   3         12.12         11.08         0.48 o
   3  -4  -3         23.87         23.91         0.50 o
  -3   4   3         23.78         25.03         0.35 o
   2  -4  -3         38.58         39.99         1.36 o
  -2   4   3         38.64         42.60         0.88 o
   1  -4  -3         86.37         89.82         1.16 o
  -1   4   3         86.40         89.16         1.12 o
   0  -4  -3         43.99         42.72         0.57 o
   0   4   3         43.99         42.29         0.48 o
  -1  -4  -3         12.73         14.33         0.35 o
   1   4   3         12.75         13.57         0.29 o
  -2  -4  -3        110.61        111.40         1.72 o
   2   4   3        110.80        112.02         2.04 o
  -3  -4  -3         60.23         63.55         0.93 o
   3   4   3         60.14         64.00         0.94 o
  -4  -4  -3          2.15          1.60         0.24 o
   4   4   3          2.14          1.86         0.24 o
  -5  -4  -3          2.28          3.01         0.45 o
   5   4   3          2.29          3.07         0.55 o
   6  -5  -3          2.08          2.07         0.44 o
  -6   5   3          2.08          1.74         0.51 o
   5  -5  -3         18.53         18.78         0.63 o
  -5   5   3         18.57         19.11         0.84 o
   4  -5  -3         21.52         19.88         0.62 o
  -4   5   3         21.58         19.65         0.57 o
   3  -5  -3          5.83          4.94         0.27 o
  -3   5   3          5.83          4.94         0.26 o
   2  -5  -3         37.93         37.52         1.34 o
  -2   5   3         37.86         36.99         1.18 o
   1  -5  -3         11.81         10.60         0.30 o
  -1   5   3         11.83         11.64         0.37 o
   0  -5  -3         21.79         23.70         0.38 o
   0   5   3         21.80         22.28         0.41 o
  -1  -5  -3         29.33         30.09         0.56 o
   1   5   3         29.33         29.76         0.52 o
  -2  -5  -3         19.45         18.19         0.46 o
   2   5   3          7.87          6.94         0.29 o
  -3  -5  -3         11.01         10.75         0.45 o
   3   5   3         10.97         11.38         0.38 o
  -4  -5  -3         14.83         13.51         0.65 o
   4   5   3         14.81         13.73         0.48 o
  -5  -5  -3         13.65         15.59         0.77 o
   5   5   3         13.64         15.55         0.73 o
   5  -6  -3          3.13          3.32         0.49 o
  -5   6   3          3.13          3.16         0.80 o
   4  -6  -3          7.67          8.06         0.47 o
  -4   6   3          7.69          7.68         0.54 o
   3  -6  -3         31.35         32.11         0.77 o
  -3   6   3         31.33         30.94         0.69 o
   2  -6  -3          8.48          7.14         0.40 o
  -2   6   3          8.46          6.36         0.55 o
   1  -6  -3         73.14         75.42         1.48 o
  -1   6   3         73.27         76.27         1.21 o
   0  -6  -3         16.72         16.33         0.28 o
   0   6   3         16.72         16.26         0.37 o
  -1  -6  -3          1.76          1.97         0.23 o
   1   6   3          1.75          1.72         0.23 o
  -2  -6  -3         22.62         22.61         0.54 o
   2   6   3         22.60         22.07         0.70 o
  -3  -6  -3          1.54          2.02         0.30 o
   3   6   3          1.53          1.41         0.27 o
  -4  -6  -3         22.05         24.22         1.18 o
   4   6   3         22.02         24.61         0.76 o
   4  -7  -3          2.99          2.68         0.40 o
  -4   7   3          2.97          3.08         0.57 o
   3  -7  -3         20.29         19.80         0.67 o
  -3   7   3         20.34         20.50         0.59 o
   2  -7  -3         27.40         26.65         0.76 o
  -2   7   3         27.32         27.56         0.77 o
   1  -7  -3          0.61          0.54         0.24 o
  -1   7   3          0.60          0.51         0.22 o
   0  -7  -3          2.34          3.25         0.34 o
   0   7   3          2.34          3.13         0.22 o
  -1  -7  -3          8.82          8.74         0.66 o
   1   7   3          8.86          9.30         0.53 o
  -2  -7  -3         20.77         19.93         0.73 o
   2   7   3         20.75         19.21         0.73 o
  -3  -7  -3          6.15          6.44         0.55 o
   3   7   3          6.14          6.95         0.45 o
  -4  -7  -3         11.03         11.51         0.95 o
   4   7   3         11.00         11.36         0.58 o
   3  -8  -3         25.05         27.03         0.82 o
  -3   8   3         25.00         25.37         0.82 o
   2  -8  -3          4.25          4.22         0.43 o
  -2   8   3          4.27          3.53         0.63 o
   1  -8  -3          6.00          5.80         0.50 o
  -1   8   3          6.02          5.20         0.40 o
   0  -8  -3         46.11         47.28         0.97 o
   0   8   3         46.11         47.86         0.80 o
  -1  -8  -3          5.13          4.88         0.61 o
   1   8   3          5.08          4.98         0.49 o
  -2  -8  -3         22.76         21.81         0.84 o
   2   8   3         22.70         23.00         0.90 o
  -3  -8  -3          6.57          7.35         0.86 o
   3   8   3          6.56          6.28         0.50 o
   2  -9  -3          6.52          6.63         0.66 o
  -2   9   3          6.52          7.39         0.48 o
   1  -9  -3          7.86          8.64         0.64 o
  -1   9   3          7.84          6.75         0.58 o
   0  -9  -3         15.26         15.93         0.58 o
   0   9   3         15.25         15.40         0.47 o
  -1  -9  -3          6.84          7.37         0.64 o
   1   9   3          6.84          6.71         0.60 o
  -7   0   4          0.73          0.81         0.51 o
  -6   0   4         11.92         12.41         0.51 o
  -5   0   4         11.62         10.66         0.45 o
  -4   0   4         45.68         38.36         1.21 o
  -3   0   4        107.53        109.72         1.19 o
  -2   0   4         86.68         89.59         1.00 o
  -1   0   4         53.77         50.96         0.63 o
   0   0   4        273.51        269.78         2.96 o
   1   0   4         52.60         54.43         0.67 o
   2   0   4         96.81        103.18         1.38 o
   3   0   4          3.02          2.19         0.18 o
   4   0   4          1.47          1.15         0.23 o
   5   0   4          9.52         10.40         0.58 o
   6   0   4         11.44         12.40         0.70 o
   7  -1  -4          2.87          3.79         0.44 o
  -7   1   4          2.88          2.79         0.58 o
   6  -1  -4          1.39          1.71         0.33 o
  -6   1   4          1.38          0.83         0.39 o
   5  -1  -4          9.91          9.69         0.46 o
  -5   1   4          9.95          9.35         0.38 o
   4  -1  -4        237.61        230.40         5.33 o
  -4   1   4         24.59         23.53         0.57 o
   3  -1  -4          5.86          4.56         0.17 o
  -3   1   4          5.86          4.87         0.16 o
   2  -1  -4         42.75         46.95         0.74 o
  -2   1   4         42.67         45.35         0.63 o
   1  -1  -4         22.62         22.23         0.35 o
  -1   1   4         22.71         22.29         0.33 o
   0  -1  -4         46.71         50.84         0.64 o
   0   1   4         46.70         50.67         0.56 o
  -1  -1  -4        147.85        156.73         1.87 o
   1   1   4        147.96        155.88         1.86 o
  -2  -1  -4         25.88         29.10         0.49 o
   2   1   4         25.90         27.83         0.48 o
  -3  -1  -4         33.21         29.78         0.58 o
   3   1   4         33.22         30.63         0.64 o
  -4  -1  -4         24.80         23.89         0.56 o
   4   1   4         24.74         24.28         0.70 o
  -5  -1  -4          0.58          0.74         0.33 o
   5   1   4          0.58          1.05         0.38 o
  -6  -1  -4          0.45          1.14         0.43 o
   6   1   4          0.45          1.02         0.46 o
   6  -2  -4          1.41          1.42         0.34 o
  -6   2   4          1.42          1.26         0.43 o
   5  -2  -4         15.39         14.99         0.57 o
  -5   2   4         15.32         14.80         0.68 o
   4  -2  -4        118.43        124.52         3.07 o
  -4   2   4        115.62        117.94         1.52 o
   3  -2  -4         53.39         53.57         0.77 o
  -3   2   4         53.35         53.82         0.72 o
   2  -2  -4         75.55         77.22         1.47 o
  -2   2   4         75.55         76.54         1.39 o
   1  -2  -4        146.38        152.73         1.81 o
  -1   2   4        146.35        151.39         1.44 o
   0  -2  -4         83.20         82.08         0.97 o
   0   2   4         83.21         79.82         0.92 o
  -1  -2  -4         30.33         31.89         0.55 o
   1   2   4         30.33         32.66         0.61 o
  -2  -2  -4        102.71        105.01         1.39 o
   2   2   4        102.86        104.87         1.91 o
  -3  -2  -4         25.38         25.38         0.53 o
   3   2   4         25.36         24.81         0.50 o
  -4  -2  -4          3.23          2.60         0.30 o
   4   2   4         16.43         17.26         0.77 o
  -5  -2  -4          5.84          6.40         0.52 o
   5   2   4          5.85          6.47         0.46 o
   6  -3  -4          1.75          1.29         0.36 o
  -6   3   4          1.75          1.44         0.45 o
   5  -3  -4          3.96          3.49         0.32 o
  -5   3   4          3.97          3.79         0.44 o
   4  -3  -4         41.75         40.81         1.31 o
  -4   3   4          2.78          2.46         0.32 o
   3  -3  -4        179.74        176.66         2.10 o
  -3   3   4        179.62        178.41         1.98 o
   2  -3  -4         66.19         74.22         1.40 o
  -2   3   4         66.10         68.68         1.31 o
   1  -3  -4        127.37        126.79         1.56 o
  -1   3   4        127.40        125.63         1.31 o
   0  -3  -4         96.36        101.16         1.18 o
   0   3   4         96.36         98.57         1.12 o
  -1  -3  -4         98.62         96.95         1.10 o
   1   3   4         98.61         96.13         1.03 o
  -2  -3  -4         70.08         65.33         0.95 o
   2   3   4         70.09         66.88         1.32 o
  -3  -3  -4         14.98         14.26         0.49 o
   3   3   4         14.95         13.47         0.39 o
  -4  -3  -4         38.05         35.13         0.84 o
   4   3   4         38.02         35.65         0.75 o
  -5  -3  -4          2.09          2.56         0.45 o
   5   3   4          2.10          2.22         0.35 o
   6  -4  -4         29.39         32.26         0.85 o
  -6   4   4         29.31         31.78         1.17 o
   5  -4  -4          8.30          8.37         0.45 o
  -5   4   4          8.25          8.45         0.58 o
   4  -4  -4         56.46         56.53         1.04 o
  -4   4   4         56.53         54.96         1.28 o
   3  -4  -4         25.52         23.56         0.61 o
  -3   4   4         25.52         25.21         0.44 o
   2  -4  -4        128.19        123.83         3.53 o
  -2   4   4        127.98        130.59         1.82 o
   1  -4  -4         14.19         14.18         0.37 o
  -1   4   4         14.22         13.42         0.33 o
   0  -4  -4         77.81         72.71         0.90 o
   0   4   4         77.81         72.47         0.86 o
  -1  -4  -4          0.76          1.15         0.17 o
   1   4   4          0.77          0.84         0.13 o
  -2  -4  -4         33.92         31.67         0.67 o
   2   4   4         33.93         32.34         0.64 o
  -3  -4  -4         17.34         16.24         0.54 o
   3   4   4         17.35         15.24         0.44 o
  -4  -4  -4          1.12          1.06         0.30 o
   4   4   4          1.12          1.50         0.27 o
  -5  -4  -4          4.08          4.78         0.55 o
   5   4   4          4.10          5.22         0.45 o
   5  -5  -4          6.90          6.90         0.46 o
  -5   5   4          6.90          6.10         0.56 o
   4  -5  -4         16.73         16.36         0.59 o
  -4   5   4         16.71         17.23         0.69 o
   3  -5  -4         14.15         13.93         0.51 o
  -3   5   4         14.11         14.42         0.41 o
   2  -5  -4         20.32         20.77         0.93 o
  -2   5   4         20.25         17.76         0.43 o
   1  -5  -4          9.08          7.77         0.35 o
  -1   5   4          9.04          7.92         0.33 o
   0  -5  -4         30.12         27.56         0.44 o
   0   5   4         30.12         27.74         0.41 o
  -1  -5  -4        132.17        130.81         1.89 o
   1   5   4        132.04        129.89         1.58 o
  -2  -5  -4         13.40         12.67         0.37 o
   2   5   4         13.36         13.17         0.35 o
  -3  -5  -4         33.95         33.48         0.81 o
   3   5   4         33.95         33.18         0.68 o
  -4  -5  -4          8.49          8.20         0.50 o
   4   5   4          8.47          8.36         0.43 o
   5  -6  -4         15.00         14.41         0.74 o
  -5   6   4         14.99         14.24         1.26 o
   4  -6  -4          3.00          3.19         0.39 o
  -4   6   4          2.98          2.65         0.67 o
   3  -6  -4         22.69         23.26         0.69 o
  -3   6   4         22.69         22.87         0.68 o
   2  -6  -4         20.73         22.38         0.74 o
  -2   6   4         20.74         20.61         0.54 o
   1  -6  -4         44.71         44.05         1.09 o
  -1   6   4         44.73         45.01         0.86 o
   0  -6  -4         24.21         22.80         0.46 o
   0   6   4         24.22         22.80         0.46 o
  -1  -6  -4          0.53          0.69         0.23 o
   1   6   4          0.53          0.48         0.20 o
  -2  -6  -4         21.53         21.71         0.50 o
   2   6   4         21.53         21.81         0.60 o
  -3  -6  -4          2.87          2.86         0.36 o
   3   6   4          2.88          3.16         0.35 o
  -4  -6  -4          8.91          9.15         0.86 o
   4   6   4          8.93          9.47         0.56 o
   4  -7  -4         13.02         12.50         0.63 o
  -4   7   4         13.04         13.25         1.23 o
   3  -7  -4          1.21          1.56         0.35 o
  -3   7   4          1.22          1.16         0.29 o
   2  -7  -4         21.73         20.45         0.77 o
  -2   7   4         21.74         18.59         0.55 o
   1  -7  -4          4.61          3.72         0.46 o
  -1   7   4          4.56          4.06         0.33 o
   0  -7  -4         62.80         65.19         1.48 o
   0   7   4         62.80         62.55         0.95 o
  -1  -7  -4         17.22         18.01         0.91 o
   1   7   4         17.19         17.21         0.71 o
  -2  -7  -4          9.96         10.01         0.50 o
   2   7   4          9.98         10.76         0.49 o
  -3  -7  -4          5.03          4.83         0.56 o
   3   7   4          5.04          5.12         0.50 o
   3  -8  -4          3.53          4.15         0.47 o
  -3   8   4          3.54          4.09         0.43 o
   2  -8  -4         23.16         23.80         0.68 o
  -2   8   4         23.23         22.64         0.66 o
   1  -8  -4          4.65          4.90         0.50 o
  -1   8   4          4.68          4.01         0.39 o
   0  -8  -4          7.45          7.66         0.53 o
   0   8   4          7.45          7.19         0.33 o
  -1  -8  -4          8.40          9.34         0.80 o
   1   8   4          8.40          8.16         0.60 o
  -2  -8  -4         18.72         20.37         0.83 o
   2   8   4         18.70         18.23         0.66 o
   1  -9  -4          3.38          4.13         0.73 o
  -1   9   4          3.41          4.49         0.90 o
   0  -9  -4          0.75          1.18         0.32 o
   0   9   4          0.75          1.08         0.31 o
  -6   0   5          5.39          5.81         0.43 o
  -5   0   5         18.16         17.05         0.58 o
  -4   0   5        266.57        269.59         6.19 o
  -3   0   5         19.30         18.22         0.38 o
  -2   0   5         84.82         89.48         0.87 o
  -1   0   5         94.71         95.21         1.09 o
   0   0   5         12.58         13.47         0.22 o
   1   0   5        120.72        115.39         1.48 o
   2   0   5         11.58         11.56         0.28 o
   3   0   5          8.76          8.04         0.34 o
   4   0   5         62.28         62.44         1.14 o
   5   0   5          9.44         10.63         0.64 o
   6  -1  -5          6.52          6.95         0.49 o
  -6   1   5          6.52          6.47         0.62 o
   5  -1  -5          4.29          4.19         0.36 o
  -5   1   5          4.28          3.62         0.31 o
   4  -1  -5         77.54         78.07         2.13 o
  -4   1   5         77.53         80.07         2.13 o
   3  -1  -5        132.64        128.33         1.42 o
  -3   1   5        132.60        128.30         1.50 o
   2  -1  -5         22.62         24.85         0.35 o
  -2   1   5         22.60         24.79         0.28 o
   1  -1  -5         74.28         74.07         1.00 o
  -1   1   5         74.11         72.37         0.86 o
   0  -1  -5        142.84        134.13         1.55 o
   0   1   5        142.84        135.14         1.37 o
  -1  -1  -5         24.35         22.59         0.48 o
   1   1   5         24.31         22.73         0.32 o
  -2  -1  -5         91.12         93.94         1.17 o
   2   1   5         90.99         94.37         1.05 o
  -3  -1  -5         90.45         85.30         1.22 o
   3   1   5         90.47         86.63         1.22 o
  -4  -1  -5          1.24          0.79         0.27 o
   4   1   5         13.97         16.86         0.86 o
  -5  -1  -5          8.73          8.33         0.60 o
   5   1   5          8.75          8.42         0.58 o
   6  -2  -5          3.88          3.89         0.44 o
  -6   2   5          3.90          3.70         0.53 o
   5  -2  -5         17.17         16.38         0.63 o
  -5   2   5         17.16         17.27         0.75 o
   4  -2  -5         44.34         42.57         1.37 o
  -4   2   5         40.62         40.85         0.82 o
   3  -2  -5         93.82         90.35         1.19 o
  -3   2   5         93.91         89.14         1.25 o
   2  -2  -5        118.27        116.03         1.53 o
  -2   2   5        118.08        117.47         1.18 o
   1  -2  -5         39.71         39.76         0.66 o
  -1   2   5         39.86         39.83         0.54 o
   0  -2  -5        222.67        210.41         2.38 o
   0   2   5        222.68        213.33         2.11 o
  -1  -2  -5         65.47         66.49         0.97 o
   1   2   5         65.56         66.89         0.94 o
  -2  -2  -5         30.94         30.55         0.50 o
   2   2   5         30.91         30.36         0.49 o
  -3  -2  -5         40.30         39.54         0.87 o
   3   2   5         40.25         40.40         0.82 o
  -4  -2  -5         17.30         19.52         1.00 o
   4   2   5         17.33         17.70         0.87 o
  -5  -2  -5          0.52          0.36         0.39 o
   5   2   5          0.52          0.28         0.33 o
   6  -3  -5          3.05          2.87         0.45 o
  -6   3   5          3.07          2.72         0.51 o
   5  -3  -5          8.85          8.81         0.44 o
  -5   3   5          8.86          8.18         0.58 o
   4  -3  -5         52.53         49.83         1.57 o
  -4   3   5         12.58         12.43         0.41 o
   3  -3  -5         35.62         34.70         0.73 o
  -3   3   5         35.63         35.57         0.64 o
   2  -3  -5         75.08         67.56         0.97 o
  -2   3   5         75.06         69.28         1.10 o
   1  -3  -5         10.37         10.02         0.32 o
  -1   3   5         10.29         10.42         0.25 o
   0  -3  -5          1.22          1.27         0.12 o
   0   3   5          1.22          1.06         0.10 o
  -1  -3  -5         11.68         12.73         0.38 o
   1   3   5         11.63         12.03         0.27 o
  -2  -3  -5         38.44         36.82         0.66 o
   2   3   5         38.43         37.47         0.64 o
  -3  -3  -5         11.97         13.60         0.52 o
   3   3   5         11.98         12.37         0.48 o
  -4  -3  -5         40.10         40.02         1.53 o
   4   3   5          8.54          8.29         0.51 o
  -5  -3  -5          1.16          1.44         0.48 o
   5   3   5          1.16          1.66         0.39 o
   6  -4  -5          3.54          3.48         0.50 o
  -6   4   5          3.51          4.57         0.60 o
   5  -4  -5          4.07          4.21         0.39 o
  -5   4   5          4.08          3.84         0.46 o
   4  -4  -5         15.55         14.78         0.55 o
  -4   4   5         15.59         14.01         0.44 o
   3  -4  -5         21.33         20.39         0.58 o
  -3   4   5         21.39         19.65         0.42 o
   2  -4  -5         31.25         28.72         0.78 o
  -2   4   5         31.23         28.27         0.50 o
   1  -4  -5         68.60         69.56         1.03 o
  -1   4   5         68.63         68.79         0.95 o
   0  -4  -5        120.80        121.80         1.44 o
   0   4   5        120.83        119.46         1.36 o
  -1  -4  -5         39.41         39.00         0.71 o
   1   4   5         39.44         38.33         0.77 o
  -2  -4  -5          0.21          0.27         0.21 o
   2   4   5          0.22          0.26         0.20 o
  -3  -4  -5          1.66          1.36         0.29 o
   3   4   5          1.63          1.38         0.27 o
  -4  -4  -5          1.96          1.94         0.36 o
   4   4   5          1.97          2.25         0.37 o
   5  -5  -5          4.09          4.20         0.42 o
  -5   5   5          4.11          4.07         0.84 o
   4  -5  -5         27.60         27.56         0.77 o
  -4   5   5         27.67         29.26         1.48 o
   3  -5  -5          5.53          5.04         0.37 o
  -3   5   5          5.56          5.10         0.30 o
   2  -5  -5         11.55         11.69         0.53 o
  -2   5   5         11.58         10.29         0.31 o
   1  -5  -5          1.38          1.17         0.23 o
  -1   5   5          1.38          0.98         0.20 o
   0  -5  -5         34.87         34.21         0.54 o
   0   5   5         34.87         34.92         0.51 o
  -1  -5  -5          6.42          6.59         0.38 o
   1   5   5          6.43          6.97         0.35 o
  -2  -5  -5         81.62         81.43         1.21 o
   2   5   5         81.68         81.37         1.18 o
  -3  -5  -5         25.44         26.09         0.76 o
   3   5   5         25.52         25.60         0.71 o
  -4  -5  -5          4.64          4.97         0.48 o
   4   5   5          4.65          4.64         0.48 o
   5  -6  -5          3.54          3.32         0.53 o
  -5   6   5          3.53          3.44         0.88 o
   4  -6  -5         18.10         17.97         0.69 o
  -4   6   5         18.22         18.86         1.32 o
   3  -6  -5          7.09          6.65         0.45 o
  -3   6   5          7.08          6.77         0.43 o
   2  -6  -5         18.78         18.45         0.58 o
  -2   6   5         18.78         18.63         0.44 o
   1  -6  -5         35.93         37.51         0.84 o
  -1   6   5         35.90         36.09         0.80 o
   0  -6  -5          0.91          0.65         0.19 o
   0   6   5          0.91          0.93         0.17 o
  -1  -6  -5          4.70          3.95         0.35 o
   1   6   5          4.73          4.48         0.43 o
  -2  -6  -5         38.44         36.98         0.74 o
   2   6   5         38.39         40.76         0.89 o
  -3  -6  -5          1.32          0.88         0.34 o
   3   6   5          1.31          1.33         0.39 o
   4  -7  -5          8.20          8.86         0.58 o
  -4   7   5          8.23          7.52         1.04 o
   3  -7  -5         14.31         14.03         0.64 o
  -3   7   5         14.36         14.45         0.63 o
   2  -7  -5         11.42         11.31         0.53 o
  -2   7   5         11.41         12.24         0.40 o
   1  -7  -5         28.20         28.80         1.19 o
  -1   7   5         28.18         28.09         0.74 o
   0  -7  -5         37.76         37.58         1.05 o
   0   7   5         37.77         35.20         0.79 o
  -1  -7  -5         34.47         37.76         1.41 o
   1   7   5         34.44         37.50         1.08 o
  -2  -7  -5         12.63         12.35         0.69 o
   2   7   5         12.71         11.75         0.54 o
  -3  -7  -5          4.14          3.94         0.58 o
   3   7   5          4.17          4.09         0.54 o
   2  -8  -5         21.72         21.80         0.90 o
  -2   8   5         21.73         20.71         0.64 o
   1  -8  -5          6.78          7.25         0.78 o
  -1   8   5          6.74          6.48         0.47 o
   0  -8  -5         17.81         17.51         0.77 o
   0   8   5         17.80         19.19         0.61 o
  -1  -8  -5          9.67          8.72         0.85 o
   1   8   5          9.66          9.49         0.67 o
  -6   0   6         20.06         21.57         0.75 o
  -5   0   6          0.46          0.50         0.27 o
  -4   0   6          4.16          3.32         0.31 o
  -3   0   6         21.94         18.62         0.41 o
  -2   0   6         13.26         12.72         0.22 o
  -1   0   6         36.88         36.41         0.55 o
   0   0   6         35.53         31.08         0.41 o
   1   0   6         17.41         16.54         0.35 o
   2   0   6         21.32         19.86         0.40 o
   3   0   6         12.91         10.79         0.42 o
   4   0   6         38.46         45.97         1.67 o
   5   0   6          0.33          1.16         0.45 o
   6  -1  -6          4.34          4.33         0.46 o
  -6   1   6          4.34          4.34         0.39 o
   5  -1  -6          6.67          5.68         0.43 o
  -5   1   6          6.65          5.49         0.40 o
   4  -1  -6         23.95         22.55         0.95 o
  -4   1   6         24.01         20.65         0.93 o
   3  -1  -6          1.90          1.38         0.18 o
  -3   1   6          1.89          1.39         0.16 o
   2  -1  -6         91.78         90.59         1.00 o
  -2   1   6         91.94         90.84         0.89 o
   1  -1  -6          7.04          6.99         0.28 o
  -1   1   6          6.98          7.04         0.22 o
   0  -1  -6        147.34        142.53         1.66 o
   0   1   6        147.36        143.35         1.47 o
  -1  -1  -6         92.95         93.46         1.30 o
   1   1   6         92.95         93.85         1.11 o
  -2  -1  -6         22.33         21.38         0.42 o
   2   1   6         22.30         22.15         0.38 o
  -3  -1  -6         13.16         11.32         0.43 o
   3   1   6         13.15         10.73         0.46 o
  -4  -1  -6         40.51         39.30         1.64 o
   4   1   6         40.49         42.33         1.56 o
  -5  -1  -6          0.27          0.22         0.43 o
   5   1   6          0.28          0.79         0.41 o
   6  -2  -6          3.94          3.28         0.45 o
  -6   2   6          3.94          3.53         0.56 o
   5  -2  -6          2.40          2.56         0.37 o
  -5   2   6          2.41          2.14         0.29 o
   4  -2  -6         18.14         18.87         0.91 o
  -4   2   6         15.37         13.91         0.49 o
   3  -2  -6          9.99          9.15         0.34 o
  -3   2   6         10.04         10.23         0.36 o
   2  -2  -6         33.66         30.79         0.50 o
  -2   2   6         33.68         32.46         0.42 o
   1  -2  -6         16.75         15.73         0.42 o
  -1   2   6         16.72         15.73         0.33 o
   0  -2  -6         41.08         40.67         0.59 o
   0   2   6         41.08         41.04         0.50 o
  -1  -2  -6        114.16        110.03         1.48 o
   1   2   6        114.14        109.77         1.62 o
  -2  -2  -6         19.54         17.41         0.44 o
   2   2   6         19.55         17.94         0.38 o
  -3  -2  -6          0.08          0.13         0.25 o
   3   2   6          0.09          0.27         0.21 o
  -4  -2  -6          5.13          4.78         0.44 o
   4   2   6         14.02         16.22         0.94 o
   6  -3  -6          3.24          3.69         0.50 o
  -6   3   6          3.24          3.58         0.59 o
   5  -3  -6          6.62          6.82         0.52 o
  -5   3   6          6.62          6.44         0.56 o
   4  -3  -6         25.24         25.39         0.60 o
  -4   3   6         25.22         25.25         0.64 o
   3  -3  -6         11.66         11.29         0.44 o
  -3   3   6         11.68         11.41         0.38 o
   2  -3  -6         39.36         36.19         0.64 o
  -2   3   6         39.38         36.34         0.56 o
   1  -3  -6         14.66         14.67         0.42 o
  -1   3   6         14.59         14.18         0.33 o
   0  -3  -6        204.74        199.82         2.29 o
   0   3   6        204.76        200.68         2.18 o
  -1  -3  -6         62.54         62.94         1.01 o
   1   3   6         62.59         64.03         1.10 o
  -2  -3  -6         41.81         38.90         0.72 o
   2   3   6         41.75         39.40         0.61 o
  -3  -3  -6         13.40         12.96         0.56 o
   3   3   6         13.40         13.18         0.47 o
  -4  -3  -6         34.47         39.94         1.61 o
   4   3   6         34.39         36.69         1.44 o
   5  -4  -6          9.78          9.31         0.51 o
  -5   4   6          9.75          8.76         1.04 o
   4  -4  -6          9.22          9.15         0.48 o
  -4   4   6          9.23         10.58         0.52 o
   3  -4  -6         26.96         26.78         0.70 o
  -3   4   6         26.97         25.80         0.73 o
   2  -4  -6          0.25          0.48         0.23 o
  -2   4   6          0.24          0.35         0.17 o
   1  -4  -6         23.66         20.44         0.59 o
  -1   4   6         23.64         21.71         0.49 o
   0  -4  -6         14.49         14.03         0.33 o
   0   4   6         14.48         14.16         0.30 o
  -1  -4  -6         38.28         37.94         0.85 o
   1   4   6         38.28         37.84         0.81 o
  -2  -4  -6         54.27         55.30         0.94 o
   2   4   6         54.21         55.87         0.90 o
  -3  -4  -6         11.47         10.97         0.55 o
   3   4   6         11.43         10.75         0.52 o
  -4  -4  -6          4.00          3.83         0.47 o
   4   4   6          4.00          4.39         0.49 o
   5  -5  -6          5.59          5.55         0.44 o
  -5   5   6          5.58          6.10         0.98 o
   4  -5  -6         12.33         11.27         0.56 o
  -4   5   6         12.30         11.75         0.56 o
   3  -5  -6         19.64         18.51         0.63 o
  -3   5   6         19.59         19.80         0.57 o
   2  -5  -6         91.64         87.85         1.55 o
  -2   5   6         91.55         92.69         1.25 o
   1  -5  -6         10.37          9.37         0.46 o
  -1   5   6         10.33          9.49         0.41 o
   0  -5  -6         98.30         97.69         1.39 o
   0   5   6         98.30         98.97         1.59 o
  -1  -5  -6          5.65          5.38         0.39 o
   1   5   6          5.69          4.82         0.44 o
  -2  -5  -6          4.97          5.27         0.34 o
   2   5   6          4.92          5.38         0.39 o
  -3  -5  -6          5.15          4.94         0.47 o
   3   5   6          5.17          5.35         0.52 o
   4  -6  -6         19.21         20.86         0.76 o
  -4   6   6         19.19         19.41         0.75 o
   3  -6  -6          2.52          2.61         0.38 o
  -3   6   6          2.53          2.43         0.36 o
   2  -6  -6         37.00         34.28         0.86 o
  -2   6   6         37.04         37.31         0.68 o
   1  -6  -6          4.85          5.13         0.40 o
  -1   6   6          4.83          5.09         0.37 o
   0  -6  -6         16.45         16.17         0.52 o
   0   6   6         16.45         16.14         0.52 o
  -1  -6  -6          2.76          2.61         0.41 o
   1   6   6          2.76          2.76         0.43 o
  -2  -6  -6          4.84          5.38         0.37 o
   2   6   6          4.84          4.60         0.42 o
  -3  -6  -6         20.36         20.95         0.78 o
   3   6   6         20.28         21.94         0.91 o
   3  -7  -6          6.14          6.34         0.53 o
  -3   7   6          6.11          7.10         0.53 o
   2  -7  -6         14.54         15.13         0.62 o
  -2   7   6         14.45         14.07         0.46 o
   1  -7  -6         14.92         14.92         0.97 o
  -1   7   6         14.89         14.64         0.59 o
   0  -7  -6          2.84          2.73         0.42 o
   0   7   6          2.84          2.81         0.32 o
  -1  -7  -6         17.24         17.52         1.06 o
   1   7   6         17.27         18.95         0.84 o
  -2  -7  -6          4.45          4.34         0.58 o
   2   7   6          4.41          4.41         0.47 o
   1  -8  -6         31.38         33.52         1.49 o
  -1   8   6         31.37         33.22         1.09 o
   0  -8  -6          7.35          6.84         0.86 o
   0   8   6          7.35          6.89         0.76 o
  -6   0   7          2.09          1.91         0.41 o
  -5   0   7          0.88          0.97         0.32 o
  -4   0   7         92.06         92.77         2.52 o
  -3   0   7          1.08          0.55         0.16 o
  -2   0   7         20.03         17.08         0.29 o
  -1   0   7          0.32          0.01         0.13 o
   0   0   7         26.37         24.29         0.37 o
   1   0   7        147.22        144.11         1.86 o
   2   0   7         30.02         30.52         0.55 o
   3   0   7          0.34          0.20         0.24 o
   4   0   7         16.49         18.32         0.83 o
   6  -1  -7          0.18          0.14         0.37 o
  -6   1   7          0.19          0.31         0.33 o
   5  -1  -7         10.18         10.17         0.56 o
  -5   1   7         10.18          9.63         0.51 o
   4  -1  -7         15.88         15.93         0.86 o
  -4   1   7         15.87         16.50         0.86 o
   3  -1  -7          3.59          3.20         0.25 o
  -3   1   7          3.58          3.55         0.26 o
   2  -1  -7         22.46         23.15         0.38 o
  -2   1   7         22.49         22.56         0.36 o
   1  -1  -7         18.65         14.76         0.38 o
  -1   1   7         18.64         15.24         0.35 o
   0  -1  -7        237.23        228.86         2.59 o
   0   1   7        237.24        226.89         2.29 o
  -1  -1  -7          9.16          8.60         0.37 o
   1   1   7          9.17          8.01         0.35 o
  -2  -1  -7         34.89         35.28         0.68 o
   2   1   7         34.89         35.09         0.54 o
  -3  -1  -7          2.07          1.99         0.31 o
   3   1   7          2.07          1.97         0.33 o
  -4  -1  -7          7.37          7.23         0.55 o
   4   1   7          7.38          7.73         0.52 o
   6  -2  -7          5.41          6.02         0.57 o
  -6   2   7          5.38          5.89         0.69 o
   5  -2  -7         29.03         30.84         0.93 o
  -5   2   7         29.02         30.87         0.82 o
   4  -2  -7         20.06         22.80         1.04 o
  -4   2   7         20.03         20.36         0.97 o
   3  -2  -7          3.22          2.90         0.26 o
  -3   2   7          3.22          2.76         0.28 o
   2  -2  -7         21.24         19.99         0.45 o
  -2   2   7         21.24         18.59         0.32 o
   1  -2  -7         14.49         15.01         0.44 o
  -1   2   7         14.49         14.81         0.35 o
   0  -2  -7         75.30         74.56         0.98 o
   0   2   7         75.28         74.51         0.93 o
  -1  -2  -7         13.20         12.66         0.44 o
   1   2   7         13.19         12.06         0.55 o
  -2  -2  -7         28.70         27.97         0.61 o
   2   2   7         28.74         28.96         0.52 o
  -3  -2  -7          7.50          5.99         0.47 o
   3   2   7          7.42          6.47         0.43 o
  -4  -2  -7         18.54         20.49         1.28 o
   4   2   7         18.48         20.77         1.15 o
   5  -3  -7          6.68          6.96         0.56 o
  -5   3   7          6.69          6.73         0.43 o
   4  -3  -7         44.09         42.48         1.53 o
  -4   3   7         44.07         43.49         1.50 o
   3  -3  -7          9.46         10.06         0.45 o
  -3   3   7          9.47          9.30         0.49 o
   2  -3  -7         37.92         35.94         0.66 o
  -2   3   7         37.97         35.19         0.62 o
   1  -3  -7         17.39         17.72         0.57 o
  -1   3   7         17.39         17.71         0.51 o
   0  -3  -7         32.42         28.91         0.50 o
   0   3   7         32.42         28.05         0.63 o
  -1  -3  -7         53.96         54.73         0.96 o
   1   3   7         54.03         54.51         1.05 o
  -2  -3  -7         30.65         29.09         0.65 o
   2   3   7         30.52         30.52         0.63 o
  -3  -3  -7         29.22         28.23         0.86 o
   3   3   7         29.29         28.61         0.93 o
  -4  -3  -7          2.89          3.08         0.47 o
   4   3   7          2.91          3.21         0.52 o
   5  -4  -7         15.36         16.12         0.78 o
  -5   4   7         15.38         15.10         1.31 o
   4  -4  -7         12.50         13.40         0.53 o
  -4   4   7         12.47         12.87         0.66 o
   3  -4  -7         25.37         27.05         0.73 o
  -3   4   7         25.39         25.52         0.77 o
   2  -4  -7         52.19         51.81         0.89 o
  -2   4   7         52.25         53.32         0.98 o
   1  -4  -7          2.13          2.21         0.31 o
  -1   4   7          2.12          2.13         0.24 o
   0  -4  -7         29.70         28.71         0.53 o
   0   4   7         29.69         30.43         0.57 o
  -1  -4  -7          9.96          8.87         0.49 o
   1   4   7          9.94          9.97         0.47 o
  -2  -4  -7          6.29          6.00         0.36 o
   2   4   7          6.31          6.33         0.35 o
  -3  -4  -7          6.71          6.31         0.53 o
   3   4   7          6.65          6.20         0.55 o
   4  -5  -7          5.57          4.99         0.47 o
  -4   5   7          5.56          4.65         0.48 o
   3  -5  -7          4.88          5.55         0.45 o
  -3   5   7          4.89          4.16         0.36 o
   2  -5  -7          5.39          5.65         0.41 o
  -2   5   7          5.45          5.27         0.30 o
   1  -5  -7          0.26          0.27         0.27 o
  -1   5   7          0.25          0.08         0.23 o
   0  -5  -7         58.49         60.81         1.15 o
   0   5   7         58.51         59.90         1.13 o
  -1  -5  -7          2.36          2.75         0.38 o
   1   5   7          2.36          2.52         0.42 o
  -2  -5  -7          7.60          6.76         0.40 o
   2   5   7          7.59          7.20         0.47 o
  -3  -5  -7         11.89         11.01         0.65 o
   3   5   7         11.88         10.62         0.85 o
   3  -6  -7          2.46          2.56         0.42 o
  -3   6   7          2.47          3.03         0.43 o
   2  -6  -7          4.88          4.50         0.44 o
  -2   6   7          4.88          4.61         0.33 o
   1  -6  -7         29.98         29.25         0.98 o
  -1   6   7         30.00         30.92         0.98 o
   0  -6  -7         16.18         16.84         0.56 o
   0   6   7         16.19         17.17         0.57 o
  -1  -6  -7         14.26         15.28         0.76 o
   1   6   7         14.32         14.89         0.77 o
  -2  -6  -7         10.03         10.15         0.54 o
   2   6   7         10.07         10.11         0.56 o
   2  -7  -7          4.77          5.12         0.62 o
  -2   7   7          4.82          4.02         0.37 o
   1  -7  -7         13.13         12.56         0.98 o
  -1   7   7         13.17         13.64         0.75 o
   0  -7  -7         11.83         10.32         0.68 o
   0   7   7         11.84         12.95         0.54 o
  -5   0   8         19.12         19.30         0.74 o
  -4   0   8         43.94         42.37         1.50 o
  -3   0   8          1.85          1.46         0.25 o
  -2   0   8         28.73         28.20         0.48 o
  -1   0   8          0.01         -0.06         0.16 o
   0   0   8          2.33          2.33         0.18 o
   1   0   8          4.32          3.84         0.32 o
   2   0   8         19.79         18.91         0.51 o
   3   0   8         14.64         14.87         0.59 o
   5  -1  -8         77.68         84.64         1.65 o
  -5   1   8         77.68         85.73         1.62 o
   4  -1  -8         42.38         41.34         1.50 o
  -4   1   8         42.40         40.30         1.49 o
   3  -1  -8          5.56          5.06         0.31 o
  -3   1   8          5.53          5.54         0.34 o
   2  -1  -8         36.41         33.93         0.56 o
  -2   1   8         36.39         33.72         0.49 o
   1  -1  -8          9.54          9.88         0.35 o
  -1   1   8          9.56          9.98         0.38 o
   0  -1  -8          5.64          5.34         0.20 o
   0   1   8          5.64          6.10         0.28 o
  -1  -1  -8          4.99          4.44         0.34 o
   1   1   8          4.99          4.74         0.39 o
  -2  -1  -8          6.95          7.44         0.37 o
   2   1   8          6.98          7.45         0.33 o
  -3  -1  -8          8.87          9.73         0.51 o
   3   1   8          8.90          9.67         0.66 o
   5  -2  -8          2.80          2.59         0.46 o
  -5   2   8          2.81          2.73         0.40 o
   4  -2  -8         10.33         10.71         0.46 o
  -4   2   8         14.73         14.39         0.91 o
   3  -2  -8         22.97         22.90         0.59 o
  -3   2   8         22.98         24.59         0.69 o
   2  -2  -8         24.90         24.42         0.46 o
  -2   2   8         24.87         23.44         0.39 o
   1  -2  -8          7.60          7.84         0.43 o
  -1   2   8          7.60          8.08         0.36 o
   0  -2  -8         16.21         16.26         0.38 o
   0   2   8         16.21         15.49         0.43 o
  -1  -2  -8          5.94          5.38         0.37 o
   1   2   8          5.97          4.76         0.45 o
  -2  -2  -8         31.39         31.51         0.69 o
   2   2   8         31.48         32.11         0.67 o
  -3  -2  -8          2.04          2.22         0.44 o
   3   2   8          2.02          2.12         0.46 o
   5  -3  -8          5.12          5.28         0.56 o
  -5   3   8          5.09          5.20         0.54 o
   4  -3  -8         39.07         41.94         1.59 o
  -4   3   8         39.16         39.74         1.49 o
   3  -3  -8          8.81          9.18         0.43 o
  -3   3   8          8.73          8.97         0.60 o
   2  -3  -8         31.04         29.32         0.63 o
  -2   3   8         31.17         30.28         0.59 o
   1  -3  -8          2.48          2.14         0.33 o
  -1   3   8          2.46          1.78         0.34 o
   0  -3  -8          9.19          8.39         0.31 o
   0   3   8          9.19          8.60         0.34 o
  -1  -3  -8          3.93          4.25         0.41 o
   1   3   8          3.94          3.22         0.37 o
  -2  -3  -8         16.42         17.41         0.54 o
   2   3   8         16.47         17.41         0.52 o
  -3  -3  -8          5.11          5.32         0.53 o
   3   3   8          5.12          5.12         0.57 o
   4  -4  -8          5.82          6.55         0.45 o
  -4   4   8          5.83          6.07         0.58 o
   3  -4  -8          0.62          0.83         0.32 o
  -3   4   8          0.63          0.87         0.38 o
   2  -4  -8          5.68          5.91         0.35 o
  -2   4   8          5.67          4.97         0.36 o
   1  -4  -8         12.14         12.54         0.57 o
  -1   4   8         12.14         11.87         0.53 o
   0  -4  -8         28.54         30.93         0.65 o
   0   4   8         28.54         31.30         0.64 o
  -1  -4  -8          2.58          2.65         0.40 o
   1   4   8          2.59          2.33         0.36 o
  -2  -4  -8         38.37         40.53         0.86 o
   2   4   8         38.43         42.21         0.84 o
   3  -5  -8          0.03          0.12         0.34 o
  -3   5   8          0.03         -0.03         0.29 o
   2  -5  -8          6.98          6.57         0.40 o
  -2   5   8          6.99          6.49         0.36 o
   1  -5  -8          2.16          2.53         0.40 o
  -1   5   8          2.15          2.14         0.43 o
   0  -5  -8         24.01         25.07         0.70 o
   0   5   8         24.00         23.88         0.69 o
  -1  -5  -8          3.65          4.33         0.54 o
   1   5   8          3.65          3.45         0.51 o
  -2  -5  -8         13.32         12.82         0.60 o
   2   5   8         13.31         12.70         1.11 o
   2  -6  -8          9.61          9.61         0.57 o
  -2   6   8          9.57          9.24         0.52 o
   1  -6  -8          1.90          1.72         0.47 o
  -1   6   8          1.90          1.77         0.46 o
   0  -6  -8         21.25         22.29         0.70 o
   0   6   8         21.25         23.31         0.72 o
  -4   0   9         37.51         40.76         1.59 o
  -3   0   9          0.08          0.03         0.25 o
  -2   0   9         22.37         21.09         0.44 o
  -1   0   9         15.04         14.64         0.49 o
   0   0   9          2.39          2.23         0.25 o
   1   0   9          7.46          7.76         0.51 o
   2   0   9          2.69          2.99         0.41 o
   4  -1  -9          9.07          9.18         0.59 o
  -4   1   9         15.40         16.82         1.05 o
   3  -1  -9          2.34          2.05         0.32 o
  -3   1   9          2.39          2.84         0.38 o
   2  -1  -9          8.06          8.82         0.36 o
  -2   1   9          8.03          7.89         0.29 o
   1  -1  -9         18.46         19.41         0.63 o
  -1   1   9         18.48         19.67         0.67 o
   0  -1  -9         67.41         70.59         1.00 o
   0   1   9         67.41         70.64         1.11 o
  -1  -1  -9          1.24          1.64         0.31 o
   1   1   9          1.24          1.68         0.36 o
  -2  -1  -9         23.11         24.07         0.72 o
   2   1   9         23.13         24.37         0.63 o
   4  -2  -9         20.34         21.32         1.20 o
  -4   2   9         20.40         23.13         1.18 o
   3  -2  -9         32.96         34.39         0.86 o
  -3   2   9         33.04         34.47         1.16 o
   2  -2  -9         27.29         27.00         0.52 o
  -2   2   9         27.21         25.80         0.55 o
   1  -2  -9         11.82         13.10         0.50 o
  -1   2   9         11.78         12.07         0.56 o
   0  -2  -9         87.90         94.50         1.25 o
   0   2   9         87.91         93.58         1.39 o
  -1  -2  -9          5.67          5.16         0.48 o
   1   2   9          5.69          5.28         0.46 o
  -2  -2  -9         16.73         17.11         0.57 o
   2   2   9         16.75         17.11         0.64 o
   4  -3  -9          5.42          5.06         0.43 o
  -4   3   9          5.44          5.52         0.59 o
   3  -3  -9          4.28          3.97         0.38 o
  -3   3   9          4.24          3.68         0.51 o
   2  -3  -9         16.10         16.71         0.45 o
  -2   3   9         16.05         16.53         0.54 o
   1  -3  -9         37.24         37.93         0.97 o
  -1   3   9         37.28         40.69         1.12 o
   0  -3  -9         35.13         38.46         0.77 o
   0   3   9         35.13         39.32         0.76 o
  -1  -3  -9          9.24          8.56         0.58 o
   1   3   9          9.22          8.82         0.56 o
  -2  -3  -9          0.95          0.72         0.34 o
   2   3   9          0.95          1.20         0.34 o
   3  -4  -9         32.08         34.65         0.85 o
  -3   4   9         32.15         34.49         1.21 o
   2  -4  -9         39.25         41.10         0.84 o
  -2   4   9         39.19         39.96         1.17 o
   1  -4  -9         13.58         13.35         0.65 o
  -1   4   9         13.56         13.73         0.75 o
   0  -4  -9         25.76         25.37         0.74 o
   0   4   9         25.76         27.44         0.64 o
  -1  -4  -9          0.56          1.21         0.49 o
   1   4   9          0.56          1.07         0.39 o
   2  -5  -9         13.73         12.44         0.53 o
  -2   5   9         13.74         12.93         0.59 o
   1  -5  -9         14.79         13.58         0.81 o
  -1   5   9         14.80         14.70         0.80 o
   0  -5  -9          9.20          9.08         0.52 o
   0   5   9          9.20          8.68         0.51 o
  -3   0  10         46.40         52.12         1.24 o
  -2   0  10          2.31          2.07         0.25 o
  -1   0  10         49.87         54.64         1.37 o
   0   0  10         82.51         89.43         1.38 o
   1   0  10         22.42         23.55         1.00 o
   3  -1 -10          4.00          4.35         0.44 o
  -3   1  10          4.03          4.43         0.61 o
   2  -1 -10         26.38         27.97         0.56 o
  -2   1  10         26.36         26.77         0.74 o
   1  -1 -10         21.01         21.75         0.90 o
  -1   1  10         21.03         20.95         0.78 o
   0  -1 -10         12.05         12.13         0.47 o
   0   1  10         12.05         12.67         0.48 o
  -1  -1 -10          0.99          0.91         0.49 o
   1   1  10          1.00          0.71         0.39 o
   3  -2 -10         22.57         23.57         0.78 o
  -3   2  10         22.58         22.10         1.02 o
   2  -2 -10         18.36         18.09         0.55 o
  -2   2  10         18.34         19.42         0.65 o
   1  -2 -10         26.55         27.12         1.01 o
  -1   2  10         26.45         27.20         0.89 o
   0  -2 -10         14.14         14.72         0.60 o
   0   2  10         14.15         14.77         0.59 o
   2  -3 -10          1.10          0.96         0.32 o
  -2   3  10          1.10          1.43         0.45 o
   1  -3 -10          5.13          6.22         0.53 o
  -1   3  10          5.13          5.32         0.60 o
   0  -3 -10         51.29         54.46         1.17 o
   0   3  10         51.29         54.52         0.99 o
                                                
