# Supplementary material for: Twinned l-aspartic acid
Source: IUCrdata. 2025 Oct 31;10(Pt 10):x250879. doi: 10.1107/S241431462500879X (PMC12598892; doi:10.1107/S241431462500879X)
Supplement: Supplementary file 3 [file x-10-x250879-Ibsup3.hkl]

data_Ib
_computing_structure_refinement   'olex2.refine 1.5 (Bourhis et al., 2015)'
_shelx_refln_list_code            4
loop_
  _space_group_symop_id
  _space_group_symop_operation_xyz
  1  x,y,z
  2  -x,y+1/2,-z

_space_group_crystal_system       monoclinic
_space_group_IT_number            4
_space_group_name_H-M_alt         'P 1 21 1'
_space_group_name_Hall            ' P 2yb'
_symmetry_space_group_name_H-M    'P 1 21 1'
_symmetry_space_group_name_Hall   ' P 2yb'
_symmetry_Int_Tables_number       4
_cell_length_a                    5.1237(2)
_cell_length_b                    6.9197(3)
_cell_length_c                    7.6006(4)
_cell_angle_alpha                 90
_cell_angle_beta                  100.442(2)
_cell_angle_gamma                 90
_cell_volume                      265.013(19)
loop_
  _refln_index_h
  _refln_index_k
  _refln_index_l
  _refln_F_squared_calc
  _refln_F_squared_meas
  _refln_F_squared_sigma
  _refln_F_squared_weight
  _refln_observed_status
-7 -1 0 32.522 35.860 1.446 2.366 o
-7 0 1 17.314 14.701 1.519 5.353 o
-7 0 2 0.080 0.138 0.706 57.303 o
-7 0 3 35.744 28.883 1.729 1.976 o
-7 0 4 1.568 1.596 0.998 26.735 o
-7 1 1 3.036 3.468 1.142 19.187 o
-7 1 2 3.464 4.407 0.869 28.979 o
-7 1 3 0.399 1.051 0.937 32.088 o
-7 1 4 5.896 5.472 1.146 15.796 o
-7 2 1 15.961 15.095 1.195 6.995 o
-7 2 2 18.012 19.024 1.285 5.719 o
-7 2 3 72.088 76.109 2.645 0.545 o
-6 -5 0 4.990 5.883 0.870 24.810 o
-6 -4 -2 2.814 2.798 0.754 38.810 o
-6 -4 -1 41.678 45.497 1.465 1.580 o
-6 -4 0 1.306 0.878 0.616 65.197 o
-6 -3 -3 8.701 9.147 0.934 15.703 o
-6 -3 -2 20.108 22.075 1.110 5.353 o
-6 -3 -1 4.496 5.907 0.757 31.216 o
-6 -3 0 16.081 18.447 0.981 7.666 o
-6 -2 -3 39.973 41.345 1.463 1.706 o
-6 -2 -2 19.215 19.308 1.030 5.954 o
-6 -2 -1 3.789 3.966 0.660 41.106 o
-6 -2 0 15.985 15.853 0.998 7.766 o
-6 -1 -4 1.453 2.244 0.844 36.496 o
-6 -1 -3 2.064 1.284 0.718 46.011 o
-6 -1 -2 15.037 14.376 1.005 8.386 o
-6 -1 -1 5.022 5.806 0.753 29.591 o
-6 -1 0 13.311 14.320 0.895 10.333 o
-6 0 1 9.642 9.099 0.597 19.419 o
-6 0 2 3.473 3.392 0.513 58.113 o
-6 0 3 4.757 4.856 0.571 41.433 o
-6 0 4 24.903 24.337 0.994 4.099 o
-6 0 5 11.674 11.386 0.837 12.713 o
-6 0 6 38.116 42.296 1.462 1.829 o
-6 0 7 3.529 3.748 0.796 32.967 o
-6 1 1 41.885 37.896 1.354 1.630 o
-6 1 2 16.437 14.393 1.118 7.094 o
-6 1 3 54.779 48.853 1.879 0.962 o
-6 1 4 2.705 1.619 0.766 38.667 o
-6 1 5 13.485 12.679 1.214 8.294 o
-6 1 6 9.171 8.502 0.768 17.726 o
-6 1 7 0.580 0.608 0.637 66.686 o
-6 2 1 13.114 13.671 0.809 11.158 o
-6 2 2 21.782 19.947 1.294 4.526 o
-6 2 3 7.126 4.848 0.893 19.670 o
-6 2 4 2.986 2.479 0.842 32.226 o
-6 2 5 8.335 7.261 1.046 14.604 o
-6 2 6 7.562 6.916 1.107 14.548 o
-6 2 7 11.961 11.552 1.350 8.338 o
-6 3 1 6.508 6.675 0.714 25.941 o
-6 3 2 48.094 46.840 1.889 1.182 o
-6 3 3 14.620 13.594 1.195 7.727 o
-6 3 4 3.897 2.833 0.886 27.355 o
-6 3 5 6.370 5.336 1.005 18.242 o
-6 3 6 6.516 7.019 1.151 14.926 o
-6 4 1 0.002 0.178 0.574 87.013 o
-6 4 2 4.514 4.687 0.982 22.036 o
-6 4 3 9.718 9.552 1.152 11.635 o
-6 4 4 59.435 62.311 2.288 0.783 o
-6 4 5 6.583 8.967 1.181 14.194 o
-6 5 1 14.063 11.818 1.101 8.632 o
-6 5 2 12.638 14.364 1.192 8.860 o
-6 5 3 3.770 3.414 1.010 22.512 o
-5 -6 -2 16.393 19.384 1.766 4.779 o
-5 -6 -1 27.768 23.506 1.774 2.766 o
-5 -6 0 3.886 2.432 0.806 31.562 o
-5 -5 -3 27.601 30.560 1.509 2.967 o
-5 -5 -2 23.067 20.920 1.259 4.245 o
-5 -5 -1 14.248 13.864 0.861 9.763 o
-5 -5 0 8.271 6.158 0.673 22.040 o
-5 -4 -4 8.508 9.361 1.072 13.834 o
-5 -4 -3 4.549 5.892 0.892 25.020 o
-5 -4 -2 2.592 2.360 0.578 59.049 o
-5 -4 -1 3.754 5.148 0.624 43.728 o
-5 -4 0 4.453 5.251 0.603 40.909 o
-5 -3 -5 1.841 2.821 0.944 28.931 o
-5 -3 -4 4.444 5.028 0.880 25.874 o
-5 -3 -3 14.951 16.223 0.913 8.803 o
-5 -3 -2 38.781 38.314 1.203 1.884 o
-5 -3 -1 92.158 87.352 1.765 0.379 o
-5 -3 0 39.389 34.776 0.902 1.937 o
-5 -2 -5 0.632 0.713 0.755 48.089 o
-5 -2 -4 12.233 12.542 1.027 10.435 o
-5 -2 -3 9.381 9.016 0.731 17.860 o
-5 -2 -2 17.604 16.166 0.828 7.428 o
-5 -2 -1 87.999 87.310 1.952 0.407 o
-5 -2 0 7.032 5.437 0.490 32.013 o
-5 -1 -6 0.961 0.422 0.850 37.612 o
-5 -1 -5 15.675 16.337 1.178 7.155 o
-5 -1 -4 1.236 1.456 0.651 59.348 o
-5 -1 -3 12.546 11.543 0.758 12.341 o
-5 -1 -2 74.172 71.290 1.761 0.565 o
-5 -1 -1 27.862 23.997 0.781 3.632 o
-5 -1 0 43.404 39.208 0.988 1.607 o
-5 0 1 227.749 227.879 3.495 0.064 o
-5 0 2 4.113 4.720 0.465 55.617 o
-5 0 3 38.284 38.206 1.094 1.957 o
-5 0 4 21.627 20.899 0.874 5.313 o
-5 0 5 35.975 33.425 1.144 2.178 o
-5 0 6 0.727 0.988 0.523 93.906 o
-5 0 7 1.369 1.897 0.619 63.540 o
-5 0 8 40.205 37.830 1.453 1.711 o
-5 1 1 85.518 77.073 1.636 0.441 o
-5 1 2 32.312 26.618 1.230 2.591 o
-5 1 3 80.820 75.280 2.110 0.474 o
-5 1 4 22.140 18.335 0.754 5.391 o
-5 1 5 9.348 7.099 0.617 20.179 o
-5 1 6 14.052 10.762 0.775 10.661 o
-5 1 7 20.885 18.878 1.009 5.379 o
-5 1 8 157.605 168.068 3.171 0.130 o
-5 2 1 12.374 11.788 0.733 12.734 o
-5 2 2 95.026 90.420 2.309 0.348 o
-5 2 3 43.430 39.775 1.498 1.497 o
-5 2 4 30.039 29.009 1.338 2.789 o
-5 2 5 35.009 33.853 1.476 2.125 o
-5 2 6 4.989 4.187 0.578 39.841 o
-5 2 7 58.862 60.510 1.606 0.861 o
-5 2 8 6.604 5.362 0.779 23.860 o
-5 3 1 62.195 54.554 1.483 0.804 o
-5 3 2 7.985 6.335 0.656 23.190 o
-5 3 3 46.359 41.181 1.590 1.327 o
-5 3 4 8.270 7.437 0.870 17.705 o
-5 3 5 16.814 16.028 1.139 6.777 o
-5 3 6 12.808 12.623 1.098 9.463 o
-5 3 7 14.238 13.187 0.838 9.947 o
-5 3 8 10.498 10.202 1.064 11.812 o
-5 4 1 17.882 20.477 1.011 6.547 o
-5 4 2 52.555 53.413 1.550 1.059 o
-5 4 3 11.361 10.626 0.977 11.800 o
-5 4 4 15.498 16.574 1.145 7.376 o
-5 4 5 9.522 7.524 0.911 15.050 o
-5 4 6 19.110 17.173 2.033 3.680 o
-5 4 7 29.688 29.599 2.573 1.918 o
-5 5 1 34.406 35.427 1.386 2.212 o
-5 5 2 27.608 28.761 1.579 2.921 o
-5 5 3 36.167 37.468 1.643 1.932 o
-5 5 4 13.352 11.966 1.100 9.099 o
-5 5 5 7.977 7.973 1.644 8.145 o
-5 5 6 10.678 11.958 1.931 5.649 o
-5 6 1 8.729 7.948 0.921 15.995 o
-5 6 2 0.926 1.171 0.916 32.575 o
-5 6 3 6.331 6.200 1.565 9.530 o
-5 6 4 29.438 27.917 2.466 2.016 o
-5 6 5 7.018 6.749 1.733 7.827 o
-5 7 1 45.114 46.293 2.256 1.219 o
-4 -8 0 36.707 37.085 2.283 1.625 o
-4 -7 -3 21.172 22.565 1.858 3.604 o
-4 -7 -2 44.811 46.581 2.358 1.205 o
-4 -7 -1 11.101 12.298 1.398 8.436 o
-4 -7 0 11.765 10.868 1.064 10.634 o
-4 -6 -4 17.515 17.936 1.692 4.744 o
-4 -6 -3 43.044 47.474 2.318 1.280 o
-4 -6 -2 8.822 7.593 1.188 12.126 o
-4 -6 -1 12.499 14.177 1.317 8.160 o
-4 -6 0 10.041 9.667 0.735 16.467 o
-4 -5 -5 10.323 9.739 0.933 13.496 o
-4 -5 -4 16.201 16.068 0.973 7.735 o
-4 -5 -3 30.224 26.488 1.279 2.832 o
-4 -5 -2 52.197 58.839 1.708 1.038 o
-4 -5 -1 114.293 120.375 2.067 0.246 o
-4 -5 0 27.009 27.770 0.921 3.641 o
-4 -4 -6 8.466 7.512 0.920 16.471 o
-4 -4 -5 3.635 3.799 0.701 38.866 o
-4 -4 -4 2.279 2.074 0.579 62.026 o
-4 -4 -3 4.223 3.138 0.465 55.759 o
-4 -4 -2 10.377 11.771 0.588 17.463 o
-4 -4 -1 85.565 84.301 1.372 0.441 o
-4 -4 0 48.295 47.689 0.984 1.311 o
-4 -3 -7 6.361 6.035 0.929 20.044 o
-4 -3 -6 6.085 6.739 0.272 46.633 o
-4 -3 -5 18.859 19.185 0.733 6.868 o
-4 -3 -4 80.124 68.869 1.651 0.500 o
-4 -3 -3 93.214 95.079 1.604 0.370 o
-4 -3 -2 86.538 93.631 1.523 0.424 o
-4 -3 -1 98.028 101.008 1.362 0.339 o
-4 -3 0 53.020 47.028 0.943 1.122 o
-4 -2 -7 8.218 9.035 0.566 23.980 o
-4 -2 -6 11.155 9.376 0.863 13.281 o
-4 -2 -5 0.356 0.389 0.020 1900.700 o
-4 -2 -4 6.340 5.100 0.597 31.385 o
-4 -2 -3 9.086 7.242 0.506 22.882 o
-4 -2 -2 7.064 5.858 0.439 33.464 o
-4 -2 -1 76.453 72.803 1.283 0.550 o
-4 -2 0 64.324 62.165 1.182 0.763 o
-4 -1 -7 15.732 14.173 1.069 7.682 o
-4 -1 -6 32.126 30.098 1.253 2.569 o
-4 -1 -5 2.758 1.544 0.524 66.085 o
-4 -1 -4 51.182 46.841 1.089 1.179 o
-4 -1 -3 5.818 4.444 0.366 46.279 o
-4 -1 -2 494.012 501.044 5.358 0.014 o
-4 -1 -1 133.542 129.705 1.661 0.187 o
-4 -1 0 90.962 87.316 1.453 0.393 o
-4 0 1 0.724 1.881 0.228 326.171 o
-4 0 2 9.748 9.332 0.343 22.740 o
-4 0 3 52.222 49.717 0.824 1.154 o
-4 0 4 2.656 2.326 0.073 176.542 o
-4 0 5 523.653 514.028 11.793 0.012 o
-4 0 6 7.147 6.517 0.616 27.002 o
-4 0 7 78.267 77.597 2.110 0.498 o
-4 0 8 80.459 77.778 2.745 0.453 o
-4 0 9 48.489 50.953 1.988 1.138 o
-4 1 1 23.393 23.759 0.664 4.923 o
-4 1 2 15.992 16.338 0.671 9.074 o
-4 1 3 56.449 58.091 0.988 0.978 o
-4 1 4 47.075 46.125 1.119 1.356 o
-4 1 5 147.269 151.804 4.032 0.143 o
-4 1 6 5.782 4.692 0.211 54.253 o
-4 1 7 30.338 30.006 1.571 2.574 o
-4 1 8 58.168 53.528 1.975 0.856 o
-4 1 9 18.834 19.174 1.200 5.659 o
-4 2 1 112.912 111.097 1.735 0.257 o
-4 2 2 33.478 33.744 0.863 2.558 o
-4 2 3 92.907 93.970 1.834 0.369 o
-4 2 4 230.539 231.226 2.982 0.063 o
-4 2 5 82.375 80.085 1.614 0.469 o
-4 2 6 31.253 27.264 0.964 2.878 o
-4 2 7 40.237 39.605 1.894 1.564 o
-4 2 8 21.898 19.609 1.240 4.601 o
-4 2 9 32.876 37.316 1.909 2.061 o
-4 3 1 26.915 26.045 0.811 3.780 o
-4 3 2 1.290 1.319 0.356 151.433 o
-4 3 3 100.841 99.477 1.966 0.316 o
-4 3 4 5.013 4.832 0.618 36.952 o
-4 3 5 23.312 24.372 0.812 4.758 o
-4 3 6 50.502 49.492 1.263 1.178 o
-4 3 7 67.611 68.745 2.375 0.627 o
-4 3 8 74.990 72.826 2.733 0.510 o
-4 3 9 10.976 10.814 1.166 10.400 o
-4 4 1 14.464 16.847 0.738 10.049 o
-4 4 2 39.049 35.025 0.985 1.943 o
-4 4 3 25.586 21.716 0.934 4.047 o
-4 4 4 110.166 107.749 2.509 0.262 o
-4 4 5 31.797 27.462 0.856 2.852 o
-4 4 6 20.310 20.734 1.013 5.529 o
-4 4 7 25.312 25.224 1.302 3.630 o
-4 4 8 11.775 11.907 1.132 10.013 o
-4 5 1 18.909 17.010 0.971 6.313 o
-4 5 2 26.775 21.368 1.058 3.662 o
-4 5 3 39.073 38.514 1.113 1.886 o
-4 5 4 32.688 33.780 1.345 2.421 o
-4 5 5 55.430 57.356 2.893 0.802 o
-4 5 6 24.446 23.045 1.105 4.096 o
-4 5 7 10.154 9.125 0.933 13.752 o
-4 6 1 7.272 6.801 0.832 20.564 o
-4 6 2 16.106 16.820 1.083 7.310 o
-4 6 3 15.730 15.054 1.062 7.675 o
-4 6 4 6.218 5.196 1.309 12.738 o
-4 6 5 37.105 36.976 2.597 1.477 o
-4 6 6 37.942 38.048 1.473 1.862 o
-4 7 1 36.687 42.068 1.678 1.854 o
-4 7 2 33.845 36.277 1.586 2.160 o
-4 7 3 5.967 6.037 1.112 16.369 o
-4 7 4 26.629 25.977 2.402 2.284 o
-4 7 5 16.307 14.739 2.038 4.152 o
-4 8 1 7.634 8.358 1.325 11.346 o
-4 8 2 21.513 21.305 1.745 3.753 o
-3 -8 -3 12.883 14.407 1.687 6.082 o
-3 -8 -2 12.587 15.875 1.604 6.518 o
-3 -8 -1 33.123 33.550 1.612 2.230 o
-3 -8 0 4.382 4.165 0.873 26.487 o
-3 -7 -5 9.176 7.719 1.137 12.416 o
-3 -7 -4 9.565 9.475 1.095 12.429 o
-3 -7 -3 13.013 12.632 1.085 9.401 o
-3 -7 -2 21.753 21.549 1.598 3.958 o
-3 -7 -1 28.916 32.658 1.731 2.590 o
-3 -7 0 25.339 28.107 1.134 3.776 o
-3 -6 -6 41.235 41.072 1.529 1.609 o
-3 -6 -5 2.801 1.729 0.657 48.139 o
-3 -6 -4 5.677 5.604 0.708 29.291 o
-3 -6 -3 2.802 3.962 0.578 56.068 o
-3 -6 -2 56.493 62.861 1.747 0.903 o
-3 -6 -1 5.400 4.396 0.617 35.173 o
-3 -6 0 36.628 35.562 1.051 2.134 o
-3 -5 -7 21.720 21.593 1.265 4.563 o
-3 -5 -6 9.116 9.685 0.914 15.347 o
-3 -5 -5 51.200 51.157 1.500 1.117 o
-3 -5 -4 66.544 65.629 1.584 0.695 o
-3 -5 -3 19.938 21.068 0.883 5.948 o
-3 -5 -2 6.188 6.132 0.430 39.132 o
-3 -5 -1 136.708 132.700 1.850 0.178 o
-3 -5 0 54.288 55.014 0.984 1.053 o
-3 -4 -7 13.520 12.364 1.032 9.393 o
-3 -4 -6 22.430 21.500 1.084 4.684 o
-3 -4 -5 3.300 2.660 0.571 53.457 o
-3 -4 -4 33.942 31.834 1.051 2.442 o
-3 -4 -3 122.029 124.580 1.826 0.220 o
-3 -4 -2 3.554 2.832 0.334 83.148 o
-3 -4 -1 50.988 55.747 1.001 1.169 o
-3 -4 0 65.849 64.142 1.054 0.735 o
-3 -3 -8 9.467 10.423 1.042 13.090 o
-3 -3 -7 57.177 55.343 1.689 0.905 o
-3 -3 -6 27.779 25.407 1.108 3.365 o
-3 -3 -5 21.604 26.670 1.019 4.927 o
-3 -3 -4 31.039 27.953 0.959 2.904 o
-3 -3 -3 20.722 19.258 0.629 6.150 o
-3 -3 -2 96.781 99.714 1.287 0.348 o
-3 -3 -1 30.958 29.869 0.662 3.043 o
-3 -3 0 40.032 42.298 0.845 1.853 o
-3 -2 -8 4.663 4.351 0.856 26.467 o
-3 -2 -7 15.272 11.739 0.915 8.807 o
-3 -2 -6 0.101 0.251 0.490 117.693 o
-3 -2 -5 74.341 77.522 1.705 0.559 o
-3 -2 -4 51.939 49.764 1.037 1.146 o
-3 -2 -3 0.510 1.279 0.236 359.678 o
-3 -2 -2 160.417 172.483 1.637 0.129 o
-3 -2 -1 63.185 68.789 0.852 0.791 o
-3 -2 0 158.396 179.797 2.130 0.130 o
-3 -1 -8 17.640 19.072 1.008 6.720 o
-3 -1 -7 4.447 3.909 0.600 41.807 o
-3 -1 -6 26.156 22.190 0.843 3.994 o
-3 -1 -5 179.716 167.222 2.397 0.104 o
-3 -1 -4 65.161 58.386 1.129 0.754 o
-3 -1 -3 0.893 0.895 0.214 332.501 o
-3 -1 -2 101.180 104.117 1.085 0.321 o
-3 -1 -1 14.546 15.301 0.305 11.976 o
-3 -1 0 39.632 47.151 0.602 1.899 o
-3 0 1 0.489 1.471 0.150 619.006 o
-3 0 2 871.446 963.151 9.198 0.004 o
-3 0 3 14.126 13.735 0.375 12.437 o
-3 0 4 211.116 215.093 2.324 0.076 o
-3 0 5 35.502 35.725 0.753 2.341 o
-3 0 6 46.787 36.500 0.812 1.448 o
-3 0 7 1.381 1.074 0.321 168.795 o
-3 0 8 3.725 2.855 0.493 58.295 o
-3 0 9 0.025 0.063 0.489 119.546 o
-3 0 10 102.907 102.189 2.432 0.297 o
-3 1 1 23.465 29.397 0.533 4.891 o
-3 1 2 0.768 0.744 0.136 548.041 o
-3 1 3 158.092 161.757 1.939 0.133 o
-3 1 4 10.974 9.538 0.306 19.429 o
-3 1 5 256.020 251.527 2.950 0.052 o
-3 1 6 4.220 2.716 0.320 72.129 o
-3 1 7 6.708 6.954 0.508 32.439 o
-3 1 8 10.161 10.870 0.663 17.059 o
-3 1 9 4.725 5.559 0.745 31.074 o
-3 1 10 7.716 8.692 1.197 12.908 o
-3 2 1 210.705 235.049 3.006 0.074 o
-3 2 2 80.184 86.429 1.378 0.493 o
-3 2 3 25.107 22.168 0.460 4.596 o
-3 2 4 104.391 105.509 1.413 0.301 o
-3 2 5 182.883 174.761 2.456 0.101 o
-3 2 6 21.627 20.063 0.699 5.623 o
-3 2 7 7.192 5.403 0.556 29.080 o
-3 2 8 45.624 48.199 1.355 1.381 o
-3 2 9 66.241 67.568 2.274 0.656 o
-3 2 10 46.773 43.326 2.005 1.219 o
-3 3 1 75.601 79.677 1.357 0.553 o
-3 3 2 1.481 1.394 0.199 252.469 o
-3 3 3 93.417 99.405 1.304 0.371 o
-3 3 4 348.538 349.768 3.891 0.028 o
-3 3 5 70.068 69.734 1.259 0.645 o
-3 3 6 21.535 22.362 0.748 5.516 o
-3 3 7 18.233 18.224 0.954 6.630 o
-3 3 8 17.384 17.576 1.171 6.361 o
-3 3 9 9.589 7.224 1.001 13.748 o
-3 4 1 35.035 31.920 1.059 2.317 o
-3 4 2 205.978 203.183 2.433 0.080 o
-3 4 3 49.320 49.075 0.691 1.288 o
-3 4 4 47.718 49.421 0.865 1.346 o
-3 4 5 42.034 38.520 0.826 1.730 o
-3 4 6 55.047 50.576 1.424 1.001 o
-3 4 7 52.385 50.025 1.517 1.077 o
-3 4 8 1.175 1.709 0.742 47.183 o
-3 4 9 64.841 67.624 2.367 0.671 o
-3 5 1 4.691 4.481 0.575 41.732 o
-3 5 2 26.679 27.443 1.059 3.590 o
-3 5 3 12.053 9.683 0.507 15.360 o
-3 5 4 26.908 28.278 0.812 3.744 o
-3 5 5 10.482 9.989 0.581 17.611 o
-3 5 6 37.710 38.812 1.124 1.992 o
-3 5 7 8.558 8.155 0.698 20.389 o
-3 5 8 0.065 -0.065 0.571 87.622 o
-3 6 1 15.578 17.184 0.676 9.342 o
-3 6 2 111.444 115.327 1.963 0.260 o
-3 6 3 59.600 60.651 1.359 0.862 o
-3 6 4 43.636 44.837 1.334 1.502 o
-3 6 5 13.473 13.279 0.843 10.600 o
-3 6 6 5.528 4.764 0.711 29.953 o
-3 6 7 5.202 5.946 0.838 25.441 o
-3 7 1 17.110 15.842 0.775 7.920 o
-3 7 2 6.969 7.637 0.616 27.357 o
-3 7 3 37.449 40.187 1.166 1.992 o
-3 7 4 2.364 2.266 0.564 63.318 o
-3 7 5 28.014 28.320 1.236 3.176 o
-3 7 6 12.191 13.920 1.047 10.227 o
-3 8 1 8.486 7.274 0.697 20.739 o
-3 8 2 15.039 15.377 0.864 9.027 o
-3 8 3 50.311 49.730 1.611 1.138 o
-3 8 4 7.543 8.012 0.852 19.344 o
-2 -9 -2 3.960 3.654 0.390 66.834 o
-2 -9 -1 0.979 0.996 0.185 361.089 o
-2 -9 0 19.309 19.452 0.665 6.774 o
-2 -8 -4 0.517 0.576 0.024 1266.920 o
-2 -8 -3 19.835 19.548 0.754 6.319 o
-2 -8 -2 3.701 4.186 0.465 60.699 o
-2 -8 -1 28.106 27.288 0.791 3.524 o
-2 -8 0 41.288 43.621 1.041 1.714 o
-2 -7 -6 2.607 2.407 0.324 110.885 o
-2 -7 -5 1.056 1.043 0.058 544.421 o
-2 -7 -4 1.176 1.143 0.058 483.594 o
-2 -7 -3 16.486 15.806 0.578 9.038 o
-2 -7 -2 31.531 31.559 0.963 2.792 o
-2 -7 -1 35.726 36.947 1.125 2.184 o
-2 -7 0 4.459 4.672 0.243 72.950 o
-2 -6 -7 13.091 13.420 0.716 11.849 o
-2 -6 -6 4.025 4.702 0.326 72.267 o
-2 -6 -5 52.148 48.703 0.973 1.147 o
-2 -6 -4 39.929 40.850 0.948 1.848 o
-2 -6 -3 34.816 35.328 0.848 2.391 o
-2 -6 -2 4.662 3.827 0.164 76.294 o
-2 -6 -1 129.559 137.200 2.750 0.190 o
-2 -6 0 51.804 51.103 1.791 1.058 o
-2 -5 -8 11.040 11.009 0.519 16.994 o
-2 -5 -7 12.047 10.392 0.610 14.398 o
-2 -5 -6 1.799 1.853 0.118 262.440 o
-2 -5 -5 22.350 22.205 0.331 5.680 o
-2 -5 -4 27.206 24.381 0.711 3.819 o
-2 -5 -3 15.068 14.255 0.364 11.249 o
-2 -5 -2 31.431 33.092 0.610 2.949 o
-2 -5 -1 168.061 171.015 2.579 0.117 o
-2 -5 0 15.912 15.204 0.408 10.129 o
-2 -4 -8 35.544 37.032 0.782 2.317 o
-2 -4 -7 10.723 10.036 0.606 16.807 o
-2 -4 -6 71.927 72.001 1.218 0.615 o
-2 -4 -5 0.018 0.022 0.017 28740.300 o
-2 -4 -4 54.164 50.168 1.063 1.063 o
-2 -4 -3 4.686 4.744 0.073 78.747 o
-2 -4 -2 58.246 63.597 1.105 0.908 o
-2 -4 -1 234.748 222.991 5.949 0.058 o
-2 -4 0 29.994 34.000 0.893 3.033 o
-2 -3 -9 0.045 0.035 0.016 14660.100 o
-2 -3 -8 21.155 21.044 0.656 5.855 o
-2 -3 -7 29.533 27.545 0.613 3.345 o
-2 -3 -6 66.395 63.465 1.169 0.721 o
-2 -3 -5 31.930 31.072 0.559 2.913 o
-2 -3 -4 40.042 38.688 0.561 1.924 o
-2 -3 -3 132.560 151.476 2.039 0.184 o
-2 -3 -2 56.921 58.104 1.199 0.949 o
-2 -3 -1 167.240 181.748 3.292 0.115 o
-2 -3 0 142.599 163.627 4.219 0.148 o
-2 -2 -9 7.310 7.146 0.237 37.236 o
-2 -2 -8 59.673 60.101 1.312 0.864 o
-2 -2 -7 55.824 53.593 1.159 0.994 o
-2 -2 -6 10.341 9.059 0.230 21.994 o
-2 -2 -5 15.644 15.461 0.252 10.780 o
-2 -2 -4 8.610 8.973 0.119 30.061 o
-2 -2 -3 123.354 131.797 2.043 0.213 o
-2 -2 -2 55.610 62.480 0.905 0.998 o
-2 -2 -1 9.269 11.062 0.190 25.682 o
-2 -2 0 265.647 286.565 5.055 0.046 o
-2 -1 -9 3.373 3.413 0.102 123.418 o
-2 -1 -8 0.484 0.543 0.027 1347.850 o
-2 -1 -7 25.817 26.274 0.510 4.269 o
-2 -1 -6 23.055 21.716 0.432 5.331 o
-2 -1 -5 86.967 92.425 1.147 0.427 o
-2 -1 -4 47.777 54.805 0.924 1.317 o
-2 -1 -3 69.579 73.868 1.235 0.649 o
-2 -1 -2 305.526 344.589 6.009 0.035 o
-2 -1 -1 133.535 149.956 2.634 0.179 o
-2 -1 0 163.362 186.297 4.578 0.115 o
-2 0 1 73.811 106.114 1.135 0.556 o
-2 0 2 3.389 3.659 0.081 123.870 o
-2 0 3 136.163 135.404 3.145 0.172 o
-2 0 4 7.439 8.330 0.093 37.969 o
-2 0 5 13.827 15.277 0.148 13.391 o
-2 0 6 24.894 23.464 0.409 4.665 o
-2 0 7 15.393 11.371 0.190 11.550 o
-2 0 8 23.162 21.883 0.375 5.331 o
-2 0 9 42.697 38.389 0.792 1.690 o
-2 0 10 0.039 0.033 0.004 19211.600 o
-2 1 1 62.290 78.872 0.980 0.789 o
-2 1 2 76.625 78.027 1.907 0.524 o
-2 1 3 25.967 27.886 0.385 4.266 o
-2 1 4 25.958 26.862 0.371 4.296 o
-2 1 5 2.280 2.550 0.029 217.756 o
-2 1 6 100.182 101.885 1.001 0.329 o
-2 1 7 24.881 24.591 0.395 4.651 o
-2 1 8 48.907 45.435 0.663 1.322 o
-2 1 9 14.519 15.042 0.548 11.075 o
-2 1 10 50.211 49.608 1.374 1.175 o
-2 2 1 64.405 78.279 0.999 0.745 o
-2 2 2 469.279 530.002 8.651 0.015 o
-2 2 3 304.589 322.449 5.418 0.036 o
-2 2 4 36.322 38.220 0.692 2.249 o
-2 2 5 219.289 222.756 2.243 0.070 o
-2 2 6 52.165 50.569 0.652 1.166 o
-2 2 7 33.209 28.730 0.498 2.767 o
-2 2 8 1.504 1.394 0.023 377.846 o
-2 2 9 1.920 1.821 0.039 274.755 o
-2 2 10 31.336 31.698 1.056 2.767 o
-2 3 1 157.717 186.085 1.804 0.131 o
-2 3 2 39.079 41.837 1.023 1.890 o
-2 3 3 54.392 55.694 1.058 1.043 o
-2 3 4 10.333 11.170 0.214 21.630 o
-2 3 5 107.374 102.789 1.625 0.285 o
-2 3 6 49.028 45.635 0.704 1.312 o
-2 3 7 15.547 14.742 0.259 10.935 o
-2 3 8 36.698 35.050 0.687 2.236 o
-2 3 9 15.259 14.766 0.480 10.590 o
-2 3 10 2.035 2.744 0.874 32.694 o
-2 4 1 229.117 256.569 5.955 0.060 o
-2 4 2 41.595 40.672 1.020 1.712 o
-2 4 3 25.752 28.320 0.582 4.196 o
-2 4 4 244.962 251.870 3.517 0.056 o
-2 4 5 14.936 13.437 0.240 11.830 o
-2 4 6 0.479 0.673 0.316 238.813 o
-2 4 7 42.227 42.357 0.775 1.705 o
-2 4 8 2.135 1.830 0.131 213.591 o
-2 4 9 47.268 47.540 1.396 1.300 o
-2 5 1 17.584 17.726 0.789 7.495 o
-2 5 2 43.989 43.907 1.149 1.522 o
-2 5 3 44.994 45.272 1.443 1.406 o
-2 5 4 26.249 23.302 0.563 4.178 o
-2 5 5 0.596 0.500 0.015 1123.900 o
-2 5 6 160.551 162.247 2.195 0.129 o
-2 5 7 9.553 8.884 0.511 21.047 o
-2 5 8 3.860 3.447 0.191 94.777 o
-2 5 9 16.442 16.056 0.731 8.521 o
-2 6 1 17.506 18.906 0.649 7.904 o
-2 6 2 25.421 24.608 0.721 4.245 o
-2 6 3 13.191 9.555 0.822 11.297 o
-2 6 4 10.294 10.323 0.270 21.511 o
-2 6 5 1.948 1.957 0.046 266.903 o
-2 6 6 29.566 29.029 0.532 3.354 o
-2 6 7 5.806 5.653 0.401 43.696 o
-2 6 8 7.343 7.140 0.402 32.587 o
-2 7 1 14.771 17.203 1.131 7.808 o
-2 7 2 9.706 10.134 0.460 21.110 o
-2 7 3 24.264 25.485 0.708 4.564 o
-2 7 4 28.156 24.230 0.719 3.609 o
-2 7 5 22.078 22.945 0.746 5.298 o
-2 7 6 27.241 26.682 0.864 3.657 o
-2 7 7 7.667 6.094 0.557 26.922 o
-2 8 1 2.598 2.799 0.085 176.382 o
-2 8 2 6.891 6.657 0.205 41.507 o
-2 8 3 3.971 3.834 0.684 38.438 o
-2 8 4 27.334 27.314 0.794 3.682 o
-2 8 5 41.020 40.167 1.249 1.701 o
-2 9 1 46.466 45.907 1.022 1.401 o
-2 9 2 5.167 5.850 0.608 36.305 o
-2 9 3 9.489 10.655 0.691 18.022 o
-1 -9 -3 13.649 14.448 1.252 7.913 o
-1 -9 -2 12.365 10.503 1.082 10.032 o
-1 -9 -1 2.581 3.532 0.825 34.287 o
-1 -9 0 17.936 18.179 1.193 6.048 o
-1 -8 -5 18.798 17.101 1.658 4.543 o
-1 -8 -4 16.619 18.320 1.560 5.353 o
-1 -8 -3 9.344 9.558 1.192 11.514 o
-1 -8 -2 15.300 13.429 1.029 8.150 o
-1 -8 -1 7.342 6.790 0.681 24.349 o
-1 -8 0 11.975 11.498 0.776 12.896 o
-1 -7 -6 34.282 34.342 2.069 1.886 o
-1 -7 -5 69.598 74.025 2.768 0.570 o
-1 -7 -4 32.547 35.301 1.785 2.172 o
-1 -7 -3 16.982 17.139 1.286 6.152 o
-1 -7 -2 3.595 4.045 0.547 52.704 o
-1 -7 -1 10.854 9.621 0.598 16.709 o
-1 -7 0 36.390 37.734 0.996 2.159 o
-1 -6 -7 28.438 29.965 1.489 2.876 o
-1 -6 -6 5.295 5.119 0.798 26.916 o
-1 -6 -5 8.108 7.735 0.695 21.649 o
-1 -6 -4 1.088 1.357 0.443 115.558 o
-1 -6 -3 3.851 3.865 0.458 60.106 o
-1 -6 -2 1.419 1.525 0.300 178.085 o
-1 -6 -1 117.569 119.545 1.666 0.238 o
-1 -6 0 1.110 1.148 0.258 241.083 o
-1 -5 -8 7.659 8.485 1.067 14.961 o
-1 -5 -7 5.063 5.401 0.754 29.489 o
-1 -5 -6 10.867 10.545 0.774 14.527 o
-1 -5 -5 14.076 12.921 0.745 10.655 o
-1 -5 -4 253.270 256.448 3.703 0.052 o
-1 -5 -3 56.354 58.984 1.100 0.971 o
-1 -5 -2 28.112 30.141 0.619 3.586 o
-1 -5 -1 46.148 51.872 0.702 1.433 o
-1 -5 0 47.316 53.777 0.765 1.360 o
-1 -4 -9 1.550 2.365 0.959 28.689 o
-1 -4 -8 5.603 5.201 0.781 26.683 o
-1 -4 -7 19.780 17.392 0.957 5.961 o
-1 -4 -6 74.081 74.383 1.662 0.567 o
-1 -4 -5 79.112 76.458 1.387 0.513 o
-1 -4 -4 1.227 2.250 0.327 168.626 o
-1 -4 -3 23.684 28.089 0.683 4.706 o
-1 -4 -2 279.052 316.675 3.705 0.043 o
-1 -4 -1 242.774 268.921 2.568 0.057 o
-1 -4 0 108.472 120.561 1.263 0.277 o
-1 -3 -9 17.760 16.790 1.132 6.351 o
-1 -3 -8 7.567 8.332 0.812 20.138 o
-1 -3 -7 110.032 107.290 1.889 0.269 o
-1 -3 -6 126.956 123.393 1.972 0.205 o
-1 -3 -5 24.950 24.963 0.745 4.343 o
-1 -3 -4 182.901 190.057 2.164 0.100 o
-1 -3 -3 14.055 16.114 0.487 11.807 o
-1 -3 -2 79.734 86.294 1.041 0.505 o
-1 -3 -1 10.942 11.920 0.264 19.350 o
-1 -3 0 70.199 79.726 0.868 0.643 o
-1 -2 -9 10.900 10.119 0.948 12.620 o
-1 -2 -8 11.364 10.556 0.723 14.346 o
-1 -2 -7 25.038 24.810 0.871 4.193 o
-1 -2 -6 226.525 215.700 2.910 0.066 o
-1 -2 -5 124.545 130.347 1.909 0.210 o
-1 -2 -4 55.678 62.514 1.083 0.984 o
-1 -2 -3 287.396 315.233 3.274 0.041 o
-1 -2 -2 207.438 237.568 2.229 0.077 o
-1 -2 -1 267.825 291.004 2.463 0.047 o
-1 -2 0 1443.490 1547.930 12.813 0.002 o
-1 -1 -10 1.693 1.775 0.960 28.487 o
-1 -1 -9 2.690 3.209 0.616 52.785 o
-1 -1 -8 10.732 8.711 0.672 16.184 o
-1 -1 -7 18.548 16.858 0.731 7.138 o
-1 -1 -6 184.542 183.225 2.541 0.098 o
-1 -1 -5 47.309 44.283 0.933 1.376 o
-1 -1 -4 278.936 307.254 3.664 0.043 o
-1 -1 -3 133.691 151.648 1.941 0.181 o
-1 -1 -2 331.102 378.753 4.242 0.030 o
-1 -1 -1 446.902 457.147 3.829 0.017 o
-1 -1 0 1291.440 1312.640 9.067 0.002 o
-1 0 1 14.820 15.758 0.182 11.875 o
-1 0 2 4.370 6.451 0.137 80.194 o
-1 0 3 2656.300 2784.860 24.835 0.000 o
-1 0 4 98.953 99.903 1.234 0.335 o
-1 0 5 185.298 186.647 2.130 0.098 o
-1 0 6 70.898 71.388 1.078 0.636 o
-1 0 7 0.774 0.011 0.249 306.076 o
-1 0 8 0.015 -0.127 0.305 308.385 o
-1 0 9 30.969 28.700 0.970 2.900 o
-1 0 10 96.947 107.113 2.685 0.322 o
-1 1 1 195.612 200.985 1.954 0.088 o
-1 1 2 143.845 143.162 1.475 0.162 o
-1 1 3 674.365 735.783 6.190 0.007 o
-1 1 4 43.367 43.698 0.655 1.638 o
-1 1 5 136.935 141.885 1.685 0.177 o
-1 1 6 11.490 13.802 0.439 16.405 o
-1 1 7 36.881 29.881 0.691 2.256 o
-1 1 8 18.059 19.567 0.749 7.253 o
-1 1 9 36.530 38.564 1.321 2.026 o
-1 1 10 44.538 41.070 1.521 1.429 o
-1 2 1 319.657 322.448 2.891 0.033 o
-1 2 2 514.020 553.578 6.490 0.013 o
-1 2 3 161.564 168.521 1.777 0.128 o
-1 2 4 282.628 296.797 2.817 0.042 o
-1 2 5 73.573 78.085 1.049 0.590 o
-1 2 6 32.641 30.835 0.642 2.781 o
-1 2 7 28.208 29.030 0.686 3.544 o
-1 2 8 14.954 15.848 0.702 9.851 o
-1 2 9 23.673 23.663 1.091 4.294 o
-1 2 10 53.101 53.320 1.735 1.019 o
-1 3 1 337.018 386.497 4.211 0.029 o
-1 3 2 126.345 145.566 1.563 0.204 o
-1 3 3 49.727 56.541 0.685 1.246 o
-1 3 4 239.768 246.290 2.562 0.059 o
-1 3 5 20.255 20.429 0.496 6.544 o
-1 3 6 29.982 27.800 0.653 3.240 o
-1 3 7 33.244 34.722 1.002 2.520 o
-1 3 8 4.213 3.483 0.675 38.001 o
-1 3 9 74.124 79.778 2.193 0.540 o
-1 3 10 10.878 10.435 1.171 10.452 o
-1 4 1 248.875 279.879 3.195 0.054 o
-1 4 2 165.691 175.062 1.975 0.121 o
-1 4 3 162.769 174.790 2.197 0.125 o
-1 4 4 29.237 26.313 0.642 3.405 o
-1 4 5 131.641 134.851 1.863 0.190 o
-1 4 6 49.036 42.567 0.952 1.298 o
-1 4 7 3.761 4.176 0.467 59.790 o
-1 4 8 24.244 23.279 1.046 4.218 o
-1 4 9 27.114 26.910 1.461 3.125 o
-1 5 1 62.673 67.502 0.998 0.798 o
-1 5 2 26.347 27.018 0.674 4.002 o
-1 5 3 22.711 22.828 0.721 5.110 o
-1 5 4 17.488 15.524 0.652 8.077 o
-1 5 5 2.850 1.923 0.392 88.907 o
-1 5 6 20.569 18.607 0.811 5.908 o
-1 5 7 0.724 0.163 0.448 124.464 o
-1 5 8 3.799 4.194 0.846 29.264 o
-1 5 9 29.358 28.823 1.578 2.695 o
-1 6 1 85.704 87.961 1.436 0.436 o
-1 6 2 47.967 55.898 1.099 1.284 o
-1 6 3 134.184 149.516 2.374 0.179 o
-1 6 4 86.747 88.244 1.682 0.422 o
-1 6 5 69.790 70.758 1.563 0.636 o
-1 6 6 9.328 9.987 0.730 17.827 o
-1 6 7 59.324 60.621 1.920 0.823 o
-1 6 8 3.837 3.463 0.901 26.712 o
-1 7 1 17.418 15.320 0.655 8.125 o
-1 7 2 6.579 4.964 0.474 35.269 o
-1 7 3 1.589 1.009 0.434 107.578 o
-1 7 4 8.326 7.963 0.656 21.897 o
-1 7 5 57.163 55.060 1.456 0.928 o
-1 7 6 28.070 28.696 1.159 3.228 o
-1 7 7 25.497 26.743 1.470 3.377 o
-1 8 1 29.706 29.370 0.944 3.105 o
-1 8 2 84.168 88.656 1.655 0.445 o
-1 8 3 11.568 10.187 0.775 13.565 o
-1 8 4 8.431 7.859 0.759 19.503 o
-1 8 5 13.896 12.708 0.922 9.765 o
-1 8 6 61.355 65.126 2.129 0.755 o
-1 9 1 27.106 27.513 1.193 3.380 o
-1 9 2 10.097 9.778 0.879 14.441 o
-1 9 3 14.315 13.231 1.133 8.233 o
-1 9 4 6.754 8.803 1.768 7.606 o
0 -9 -4 0.714 1.235 0.339 194.022 o
0 -9 -3 15.984 16.795 0.608 9.287 o
0 -9 -2 14.811 14.857 0.558 10.732 o
0 -9 -1 13.172 14.065 0.520 12.985 o
0 -8 -6 7.408 7.200 0.906 18.535 o
0 -8 -5 19.208 18.488 0.818 6.513 o
0 -8 -4 7.747 8.074 0.556 26.096 o
0 -8 -3 48.716 49.773 1.018 1.281 o
0 -8 -2 35.760 36.846 0.828 2.282 o
0 -8 -1 14.099 13.746 0.397 12.383 o
0 -8 0 21.984 21.887 0.691 5.442 o
0 -7 -7 11.838 10.838 0.712 13.733 o
0 -7 -6 3.307 2.862 0.444 69.997 o
0 -7 -5 40.326 39.556 1.106 1.788 o
0 -7 -4 66.233 68.608 1.560 0.698 o
0 -7 -3 2.027 3.440 0.359 116.499 o
0 -7 -2 33.081 31.675 0.577 2.731 o
0 -7 -1 42.636 39.624 0.688 1.704 o
0 -6 -8 23.116 23.497 0.742 4.930 o
0 -6 -7 16.501 17.720 0.593 8.861 o
0 -6 -6 16.860 17.026 0.543 8.774 o
0 -6 -5 1.180 0.690 0.201 303.280 o
0 -6 -4 25.140 23.984 0.480 4.531 o
0 -6 -3 17.343 17.185 0.295 8.940 o
0 -6 -2 123.295 123.980 1.469 0.218 o
0 -6 -1 70.261 74.132 0.849 0.649 o
0 -6 0 233.298 250.874 3.634 0.061 o
0 -5 -9 10.428 9.561 0.547 18.220 o
0 -5 -8 26.259 26.415 0.738 3.984 o
0 -5 -7 62.123 63.961 1.211 0.806 o
0 -5 -6 103.339 102.863 1.465 0.307 o
0 -5 -5 35.486 35.993 0.573 2.387 o
0 -5 -4 30.848 29.016 0.468 3.144 o
0 -5 -3 21.437 24.921 0.400 5.931 o
0 -5 -2 46.430 48.458 0.561 1.444 o
0 -5 -1 83.903 90.502 1.083 0.458 o
0 -4 -9 27.321 26.682 0.779 3.706 o
0 -4 -8 31.720 32.587 0.689 2.880 o
0 -4 -7 31.507 30.267 0.557 2.989 o
0 -4 -6 16.174 14.810 0.348 10.058 o
0 -4 -5 125.160 128.093 1.513 0.211 o
0 -4 -4 75.677 76.575 0.950 0.565 o
0 -4 -3 43.383 44.949 0.595 1.638 o
0 -4 -2 138.818 158.067 1.607 0.170 o
0 -4 -1 325.267 375.288 3.744 0.031 o
0 -4 0 297.155 327.236 4.618 0.037 o
0 -3 -10 58.087 57.370 1.233 0.916 o
0 -3 -9 38.663 40.524 0.812 1.983 o
0 -3 -8 10.319 8.844 0.324 21.259 o
0 -3 -7 32.847 30.464 0.532 2.791 o
0 -3 -6 213.628 210.305 2.410 0.074 o
0 -3 -5 1.553 1.340 0.126 305.873 o
0 -3 -4 97.184 106.526 1.246 0.343 o
0 -3 -3 53.350 55.238 0.696 1.105 o
0 -3 -2 11.770 13.011 0.170 17.573 o
0 -3 -1 391.622 437.818 4.235 0.022 o
0 -2 -10 15.269 15.463 0.632 9.912 o
0 -2 -9 95.749 99.485 1.316 0.355 o
0 -2 -8 17.099 17.117 0.405 8.933 o
0 -2 -7 81.142 78.629 1.031 0.496 o
0 -2 -6 45.215 42.872 0.623 1.531 o
0 -2 -5 232.867 221.515 2.503 0.063 o
0 -2 -4 80.852 86.335 1.016 0.493 o
0 -2 -3 303.590 311.274 3.424 0.037 o
0 -2 -2 658.688 684.843 6.672 0.008 o
0 -2 -1 1344.480 1410.080 12.617 0.002 o
0 -2 0 1251.430 1360.750 18.219 0.002 o
0 -1 -10 12.274 12.797 0.501 14.628 o
0 -1 -9 73.414 74.383 1.049 0.596 o
0 -1 -8 5.948 5.628 0.216 51.229 o
0 -1 -7 254.170 240.999 2.724 0.053 o
0 -1 -6 156.908 150.011 1.750 0.137 o
0 -1 -5 138.350 141.247 1.635 0.174 o
0 -1 -4 44.773 53.589 0.674 1.505 o
0 -1 -3 332.621 393.675 4.232 0.030 o
0 -1 -2 196.441 202.234 1.813 0.087 o
0 -1 -1 134.650 131.258 0.985 0.186 o
0 0 1 41.409 40.853 0.324 1.827 o
0 0 2 542.475 541.137 4.603 0.012 o
0 0 3 182.844 209.563 2.298 0.098 o
0 0 4 269.484 284.103 3.115 0.046 o
0 0 5 11.035 14.186 0.232 18.866 o
0 0 6 38.263 32.728 0.435 2.143 o
0 0 7 24.493 25.584 0.389 4.754 o
0 0 8 2.260 2.449 0.193 172.701 o
0 0 9 2.612 2.346 0.267 127.562 o
0 0 10 92.498 94.176 1.453 0.378 o
0 1 1 134.374 131.340 0.986 0.187 o
0 1 2 196.463 200.678 1.705 0.088 o
0 1 3 332.578 388.236 3.781 0.030 o
0 1 4 44.683 53.306 0.586 1.520 o
0 1 5 138.350 142.318 1.447 0.174 o
0 1 6 157.106 151.046 1.551 0.137 o
0 1 7 254.202 238.947 2.416 0.053 o
0 1 8 5.937 6.421 0.296 47.239 o
0 1 9 73.311 74.340 1.168 0.594 o
0 1 10 12.230 13.322 0.502 14.631 o
0 2 0 1251.210 1330.740 13.893 0.002 o
0 2 1 1344.910 1394.790 9.715 0.002 o
0 2 2 658.814 686.905 5.675 0.008 o
0 2 3 303.496 317.150 3.330 0.037 o
0 2 4 81.059 84.153 0.967 0.493 o
0 2 5 233.021 224.723 2.224 0.063 o
0 2 6 45.117 43.175 0.526 1.545 o
0 2 7 80.894 78.351 0.978 0.500 o
0 2 8 17.100 16.316 0.449 8.877 o
0 2 9 95.806 98.576 1.465 0.353 o
0 2 10 15.348 15.587 0.622 9.871 o
0 3 1 391.566 423.190 3.305 0.022 o
0 3 2 11.834 12.708 0.179 17.443 o
0 3 3 53.385 56.303 0.597 1.106 o
0 3 4 97.199 103.808 1.178 0.345 o
0 3 5 1.542 1.113 0.103 329.973 o
0 3 6 213.895 211.450 2.300 0.074 o
0 3 7 32.813 29.528 0.663 2.764 o
0 3 8 10.301 9.054 0.356 20.928 o
0 3 9 38.608 41.377 0.798 1.985 o
0 3 10 58.052 57.397 1.044 0.929 o
0 4 0 297.486 321.885 4.330 0.038 o
0 4 1 325.485 378.449 3.285 0.031 o
0 4 2 138.722 155.812 1.909 0.169 o
0 4 3 43.456 44.574 0.506 1.644 o
0 4 4 75.671 76.310 0.901 0.566 o
0 4 5 125.516 125.967 1.433 0.211 o
0 4 6 16.096 14.874 0.310 10.220 o
0 4 7 31.430 32.006 0.605 2.964 o
0 4 8 31.693 32.945 0.671 2.887 o
0 4 9 27.390 28.930 0.675 3.727 o
0 5 1 83.863 89.995 0.867 0.461 o
0 5 2 46.518 47.067 0.619 1.440 o
0 5 3 21.512 23.505 0.437 5.907 o
0 5 4 30.858 29.213 0.433 3.151 o
0 5 5 35.548 36.802 0.537 2.381 o
0 5 6 103.371 104.242 1.674 0.304 o
0 5 7 62.284 63.157 1.190 0.805 o
0 5 8 26.238 25.133 0.723 4.025 o
0 5 9 10.422 9.142 0.534 18.475 o
0 6 0 234.016 250.444 3.450 0.061 o
0 6 1 70.152 73.906 0.824 0.652 o
0 6 2 123.322 122.994 1.413 0.219 o
0 6 3 17.370 17.140 0.387 8.751 o
0 6 4 25.204 24.037 0.484 4.509 o
0 6 5 1.172 0.973 0.176 332.871 o
0 6 6 16.866 17.001 0.543 8.771 o
0 6 7 16.534 18.095 0.604 8.778 o
0 6 8 23.069 24.527 0.755 4.903 o
0 7 1 42.572 41.579 0.602 1.709 o
0 7 2 33.014 32.307 0.517 2.751 o
0 7 3 2.011 3.284 0.226 171.488 o
0 7 4 66.329 65.918 1.006 0.725 o
0 7 5 40.369 37.084 0.837 1.859 o
0 7 6 3.331 2.968 0.336 87.448 o
0 7 7 11.920 13.677 0.569 14.563 o
0 8 0 22.071 21.710 0.697 5.405 o
0 8 1 14.171 15.189 0.365 12.272 o
0 8 2 35.860 38.501 0.697 2.294 o
0 8 3 48.745 50.413 0.847 1.296 o
0 8 4 7.735 7.569 0.349 31.716 o
0 8 5 19.095 20.153 0.637 6.920 o
0 8 6 7.406 7.251 0.804 20.857 o
0 9 1 13.182 13.091 0.427 13.619 o
0 9 2 14.763 16.134 0.555 10.695 o
0 9 3 15.944 16.198 0.499 9.745 o
0 9 4 0.722 1.140 0.332 200.405 o
1 -9 -4 6.690 8.099 1.439 10.614 o
1 -9 -3 14.367 16.938 1.247 7.474 o
1 -9 -2 10.146 9.693 1.012 12.779 o
1 -9 -1 27.032 27.869 1.392 3.195 o
1 -8 -6 61.390 65.713 2.915 0.683 o
1 -8 -5 13.986 14.211 1.524 6.435 o
1 -8 -4 8.371 9.606 0.984 15.301 o
1 -8 -3 11.546 11.378 0.979 11.539 o
1 -8 -2 84.146 88.545 2.225 0.431 o
1 -8 -1 29.677 29.119 1.077 3.025 o
1 -7 -7 25.416 24.621 1.919 2.895 o
1 -7 -6 28.122 29.247 1.895 2.568 o
1 -7 -5 57.200 56.455 2.334 0.835 o
1 -7 -4 8.422 7.299 0.903 16.855 o
1 -7 -3 1.600 1.055 0.474 94.466 o
1 -7 -2 6.545 4.429 0.554 32.387 o
1 -7 -1 17.371 16.117 0.674 8.061 o
1 -6 -8 3.841 3.366 0.928 25.546 o
1 -6 -7 59.287 57.337 1.924 0.829 o
1 -6 -6 9.374 10.054 0.789 16.803 o
1 -6 -5 69.847 73.546 1.638 0.629 o
1 -6 -4 86.713 86.363 2.140 0.413 o
1 -6 -3 133.946 147.856 2.894 0.176 o
1 -6 -2 47.986 55.826 1.108 1.282 o
1 -6 -1 85.800 88.825 1.461 0.434 o
1 -5 -9 29.329 26.616 1.581 2.716 o
1 -5 -8 3.817 4.960 0.781 32.567 o
1 -5 -7 0.732 0.521 0.539 89.376 o
1 -5 -6 20.651 18.365 0.894 5.716 o
1 -5 -5 2.832 2.293 0.458 75.519 o
1 -5 -4 17.565 15.229 0.685 7.939 o
1 -5 -3 22.691 20.772 0.581 5.346 o
1 -5 -2 26.377 26.610 0.661 4.012 o
1 -5 -1 62.758 65.676 1.017 0.799 o
1 -4 -9 27.149 26.169 1.265 3.321 o
1 -4 -8 24.234 24.576 1.119 4.101 o
1 -4 -7 3.778 4.340 0.612 44.952 o
1 -4 -6 49.066 40.074 1.160 1.280 o
1 -4 -5 131.564 136.368 2.019 0.189 o
1 -4 -4 29.177 27.804 0.721 3.352 o
1 -4 -3 162.743 176.082 2.273 0.124 o
1 -4 -2 165.777 178.950 1.926 0.121 o
1 -4 -1 249.150 277.978 3.006 0.054 o
1 -3 -10 10.888 12.198 1.040 11.546 o
1 -3 -9 74.032 74.362 1.901 0.559 o
1 -3 -8 4.245 4.200 0.639 40.026 o
1 -3 -7 33.240 34.736 1.117 2.467 o
1 -3 -6 30.132 28.757 0.828 3.111 o
1 -3 -5 20.411 19.646 0.637 6.269 o
1 -3 -4 239.688 248.559 3.056 0.058 o
1 -3 -3 49.716 57.197 0.946 1.221 o
1 -3 -2 126.339 145.748 1.459 0.204 o
1 -3 -1 337.402 390.065 3.414 0.029 o
1 -2 -10 53.303 53.166 1.989 0.981 o
1 -2 -9 23.753 25.684 0.972 4.394 o
1 -2 -8 14.951 15.373 0.847 9.180 o
1 -2 -7 28.220 29.433 0.870 3.416 o
1 -2 -6 32.703 30.834 0.818 2.706 o
1 -2 -5 73.307 77.947 1.290 0.587 o
1 -2 -4 282.686 299.420 3.550 0.042 o
1 -2 -3 161.543 171.120 2.120 0.127 o
1 -2 -2 514.337 565.052 4.505 0.013 o
1 -2 -1 319.321 326.915 3.258 0.033 o
1 -1 -10 44.485 42.637 1.757 1.373 o
1 -1 -9 36.471 38.045 1.227 2.070 o
1 -1 -8 18.036 19.363 0.693 7.427 o
1 -1 -7 36.900 28.934 0.747 2.247 o
1 -1 -6 11.596 13.709 0.543 15.326 o
1 -1 -5 137.234 145.207 1.963 0.174 o
1 -1 -4 43.174 43.590 0.678 1.649 o
1 -1 -3 674.222 747.293 7.441 0.007 o
1 -1 -2 143.923 143.473 1.346 0.162 o
1 -1 -1 195.798 200.120 1.731 0.088 o
1 0 0 104.211 106.348 0.811 0.306 o
1 0 1 860.870 894.565 6.157 0.005 o
1 0 2 4.955 7.902 0.198 63.226 o
1 0 3 1.573 0.151 0.105 337.950 o
1 0 4 101.408 106.703 1.318 0.317 o
1 0 5 227.439 226.214 2.897 0.065 o
1 0 6 31.092 32.418 0.686 2.980 o
1 0 7 290.624 282.524 3.654 0.040 o
1 0 8 8.329 7.534 0.622 22.727 o
1 0 9 16.200 15.218 1.003 7.648 o
1 0 10 45.497 46.177 1.961 1.271 o
1 1 0 1291.210 1304.610 9.504 0.002 o
1 1 1 446.888 452.741 4.012 0.017 o
1 1 2 331.152 374.361 3.469 0.031 o
1 1 3 133.764 151.620 1.930 0.181 o
1 1 4 279.128 305.589 3.652 0.043 o
1 1 5 47.225 44.554 0.629 1.412 o
1 1 6 184.544 183.992 2.177 0.099 o
1 1 7 18.577 15.710 0.686 7.286 o
1 1 8 10.732 9.287 0.766 14.965 o
1 1 9 2.689 3.299 0.705 43.440 o
1 1 10 1.706 1.394 0.765 42.751 o
1 2 0 1443.580 1547.860 13.556 0.002 o
1 2 1 268.108 288.543 2.829 0.047 o
1 2 2 207.527 234.618 2.041 0.077 o
1 2 3 287.531 314.406 3.212 0.041 o
1 2 4 55.650 64.038 1.190 0.974 o
1 2 5 124.707 131.132 1.840 0.210 o
1 2 6 226.500 215.195 3.170 0.066 o
1 2 7 25.019 23.651 1.088 3.974 o
1 2 8 11.413 9.337 0.878 12.812 o
1 2 9 10.934 10.343 0.903 13.036 o
1 3 0 70.128 77.536 1.060 0.642 o
1 3 1 10.943 12.045 0.342 18.727 o
1 3 2 79.787 84.323 0.869 0.509 o
1 3 3 14.029 15.098 0.310 12.674 o
1 3 4 182.878 188.457 2.028 0.100 o
1 3 5 24.847 23.578 0.528 4.594 o
1 3 6 127.055 125.522 2.159 0.203 o
1 3 7 110.168 106.860 2.064 0.267 o
1 3 8 7.581 6.311 0.719 22.735 o
1 3 9 17.723 17.295 1.099 6.454 o
1 4 0 108.742 119.788 1.396 0.275 o
1 4 1 242.630 265.303 2.576 0.057 o
1 4 2 279.539 313.294 3.004 0.043 o
1 4 3 23.719 26.608 0.572 4.841 o
1 4 4 1.245 1.656 0.259 223.095 o
1 4 5 79.181 75.138 1.516 0.509 o
1 4 6 74.077 74.179 1.582 0.570 o
1 4 7 19.732 19.544 0.924 5.990 o
1 4 8 5.619 4.562 0.707 29.828 o
1 4 9 1.546 2.098 0.764 43.277 o
1 5 0 47.436 52.920 0.754 1.358 o
1 5 1 46.068 50.955 0.662 1.445 o
1 5 2 28.212 28.817 0.595 3.599 o
1 5 3 56.343 58.349 1.019 0.978 o
1 5 4 253.038 254.642 3.103 0.053 o
1 5 5 14.108 13.666 0.691 10.882 o
1 5 6 10.939 9.453 0.871 13.463 o
1 5 7 5.075 4.947 0.831 26.251 o
1 5 8 7.667 6.764 1.010 16.115 o
1 6 0 1.123 1.224 0.304 196.921 o
1 6 1 117.572 119.262 1.771 0.237 o
1 6 2 1.439 1.526 0.394 126.598 o
1 6 3 3.837 3.364 0.452 61.433 o
1 6 4 1.092 0.950 0.400 136.488 o
1 6 5 8.167 8.785 0.838 18.321 o
1 6 6 5.289 5.407 0.837 25.358 o
1 6 7 28.564 29.194 1.511 2.848 o
1 7 0 36.359 37.275 0.954 2.179 o
1 7 1 10.899 10.467 0.578 16.726 o
1 7 2 3.579 4.267 0.559 51.421 o
1 7 3 17.059 18.229 1.045 6.913 o
1 7 4 32.486 33.745 1.398 2.414 o
1 7 5 69.537 73.526 2.120 0.609 o
1 7 6 34.348 37.151 1.651 2.077 o
1 8 0 12.027 11.617 0.675 13.713 o
1 8 1 7.302 7.574 0.710 23.508 o
1 8 2 15.237 14.413 1.012 8.225 o
1 8 3 9.265 9.756 0.966 14.386 o
1 8 4 16.622 15.992 1.173 6.741 o
1 8 5 18.778 18.610 1.307 5.409 o
1 9 0 17.947 18.486 1.041 6.496 o
1 9 1 2.579 4.119 0.846 32.768 o
1 9 2 12.319 13.033 1.127 9.591 o
1 9 3 13.640 13.163 1.174 8.410 o
2 -9 -3 9.510 9.589 0.960 14.180 o
2 -9 -2 5.154 4.054 0.908 23.384 o
2 -9 -1 46.469 45.022 1.534 1.320 o
2 -8 -5 40.984 42.278 1.755 1.554 o
2 -8 -4 27.230 28.687 0.825 3.659 o
2 -8 -3 3.940 4.583 0.471 57.011 o
2 -8 -2 6.856 7.657 0.324 37.776 o
2 -8 -1 2.579 2.484 0.100 176.813 o
2 -7 -7 7.576 7.742 0.939 17.481 o
2 -7 -6 27.400 28.686 1.177 3.328 o
2 -7 -5 22.119 21.201 1.000 4.926 o
2 -7 -4 28.192 26.701 1.003 3.359 o
2 -7 -3 24.360 24.681 0.705 4.557 o
2 -7 -2 9.710 9.626 0.296 23.351 o
2 -7 -1 14.774 15.103 0.734 9.908 o
2 -6 -8 7.381 7.436 0.445 30.992 o
2 -6 -7 5.798 5.517 0.542 36.447 o
2 -6 -6 29.576 26.716 0.671 3.320 o
2 -6 -5 1.934 1.923 0.060 265.973 o
2 -6 -4 10.344 11.266 0.374 20.146 o
2 -6 -3 13.217 10.716 0.605 12.712 o
2 -6 -2 25.490 27.062 0.421 4.398 o
2 -6 -1 17.590 18.134 0.460 8.366 o
2 -5 -9 16.461 15.468 0.659 8.803 o
2 -5 -8 3.867 3.502 0.213 91.837 o
2 -5 -7 9.466 9.534 0.686 18.324 o
2 -5 -6 160.777 153.873 2.717 0.128 o
2 -5 -5 0.591 0.565 0.025 1106.450 o
2 -5 -4 26.333 27.242 1.222 3.496 o
2 -5 -3 45.025 45.863 1.633 1.364 o
2 -5 -2 43.985 46.142 0.683 1.584 o
2 -5 -1 17.608 18.249 0.734 7.623 o
2 -4 -9 47.354 48.910 0.998 1.349 o
2 -4 -8 2.129 2.166 0.129 212.249 o
2 -4 -7 42.194 41.172 0.704 1.724 o
2 -4 -6 0.491 0.917 0.429 139.401 o
2 -4 -5 15.013 13.714 0.374 11.325 o
2 -4 -4 245.308 238.783 6.800 0.052 o
2 -4 -3 25.728 26.593 0.906 3.956 o
2 -4 -2 41.635 43.396 0.617 1.764 o
2 -4 -1 228.988 249.712 4.676 0.062 o
2 -3 -10 2.037 1.846 0.625 57.384 o
2 -3 -9 15.383 14.991 0.405 10.701 o
2 -3 -8 36.607 34.005 0.729 2.243 o
2 -3 -7 15.513 15.046 0.277 10.907 o
2 -3 -6 48.983 45.416 0.804 1.306 o
2 -3 -5 107.489 100.303 1.447 0.287 o
2 -3 -4 10.394 12.124 0.229 21.115 o
2 -3 -3 54.316 56.696 0.894 1.055 o
2 -3 -2 39.142 43.312 1.097 1.858 o
2 -3 -1 157.939 184.854 4.714 0.121 o
2 -2 -10 31.367 29.535 0.894 2.873 o
2 -2 -9 1.904 1.884 0.036 277.147 o
2 -2 -8 1.540 1.484 0.028 364.796 o
2 -2 -7 33.158 30.846 0.691 2.692 o
2 -2 -6 52.195 48.022 0.772 1.164 o
2 -2 -5 219.679 220.053 2.898 0.070 o
2 -2 -4 36.365 38.607 0.735 2.231 o
2 -2 -3 304.723 327.563 3.909 0.036 o
2 -2 -2 469.213 531.122 12.734 0.014 o
2 -2 -1 64.290 77.014 1.424 0.730 o
2 -1 -10 50.253 51.836 1.041 1.206 o
2 -1 -9 14.568 16.793 0.687 10.219 o
2 -1 -8 49.015 45.798 0.753 1.308 o
2 -1 -7 24.871 25.248 0.415 4.627 o
2 -1 -6 99.861 101.450 1.120 0.330 o
2 -1 -5 2.312 2.591 0.036 212.928 o
2 -1 -4 26.099 27.906 0.438 4.203 o
2 -1 -3 26.020 28.277 0.689 4.049 o
2 -1 -2 76.582 83.038 1.001 0.546 o
2 -1 -1 62.372 70.558 1.608 0.766 o
2 0 0 183.769 209.716 1.918 0.098 o
2 0 1 504.153 516.528 11.266 0.013 o
2 0 2 124.876 124.635 2.755 0.205 o
2 0 3 173.408 189.840 2.102 0.110 o
2 0 4 168.226 188.904 2.527 0.115 o
2 0 5 1.820 1.773 0.042 292.518 o
2 0 6 34.734 28.173 0.570 2.548 o
2 0 7 41.023 40.249 0.726 1.811 o
2 0 8 3.809 3.478 0.094 106.059 o
2 0 9 5.434 5.835 0.805 26.117 o
2 1 0 163.447 191.496 3.254 0.119 o
2 1 1 133.779 150.982 3.701 0.171 o
2 1 2 305.330 343.053 8.455 0.033 o
2 1 3 69.621 73.243 1.462 0.640 o
2 1 4 47.779 52.371 0.903 1.328 o
2 1 5 86.988 93.005 1.036 0.428 o
2 1 6 23.018 22.492 0.391 5.356 o
2 1 7 25.733 26.049 0.403 4.361 o
2 1 8 0.494 0.553 0.024 1327.020 o
2 1 9 3.371 3.451 0.089 124.741 o
2 2 0 265.044 282.934 3.100 0.048 o
2 2 1 9.164 10.073 0.257 25.728 o
2 2 2 55.841 62.600 1.542 0.940 o
2 2 3 123.291 129.950 2.432 0.211 o
2 2 4 8.589 8.925 0.163 29.806 o
2 2 5 15.572 15.307 0.246 10.885 o
2 2 6 10.404 9.387 0.197 21.944 o
2 2 7 55.857 55.448 0.996 1.001 o
2 2 8 59.879 61.274 1.287 0.859 o
2 2 9 7.317 7.145 0.265 36.503 o
2 3 0 142.743 167.733 2.007 0.159 o
2 3 1 167.364 170.426 4.380 0.112 o
2 3 2 56.926 56.415 0.939 0.970 o
2 3 3 132.711 149.282 2.820 0.179 o
2 3 4 39.973 39.529 0.783 1.887 o
2 3 5 31.960 31.659 0.539 2.908 o
2 3 6 66.303 64.279 0.993 0.729 o
2 3 7 29.340 28.830 0.597 3.372 o
2 3 8 21.152 20.984 0.630 5.898 o
2 3 9 0.045 0.058 0.016 14228.600 o
2 4 0 29.821 33.904 0.564 3.226 o
2 4 1 234.500 242.687 2.628 0.061 o
2 4 2 58.162 60.459 1.043 0.920 o
2 4 3 4.737 4.814 0.088 76.976 o
2 4 4 54.107 51.161 1.006 1.068 o
2 4 5 0.017 0.020 0.015 32609.100 o
2 4 6 71.834 72.722 1.173 0.617 o
2 4 7 10.756 10.605 0.584 16.921 o
2 4 8 35.591 38.556 0.763 2.305 o
2 5 0 15.842 14.438 0.421 10.216 o
2 5 1 167.853 174.796 4.303 0.112 o
2 5 2 31.554 31.458 0.765 2.886 o
2 5 3 15.130 13.603 0.563 10.478 o
2 5 4 27.139 25.344 0.681 3.840 o
2 5 5 22.255 22.081 0.320 5.733 o
2 5 6 1.767 1.880 0.135 256.973 o
2 5 7 12.008 11.049 0.720 13.402 o
2 5 8 11.011 10.884 0.949 12.419 o
2 6 0 51.918 52.529 1.799 1.050 o
2 6 1 129.286 131.104 3.665 0.184 o
2 6 2 4.689 4.102 0.338 61.328 o
2 6 3 34.744 34.434 1.095 2.314 o
2 6 4 39.952 41.051 1.126 1.802 o
2 6 5 52.022 53.629 1.166 1.120 o
2 6 6 4.029 4.025 0.371 67.659 o
2 6 7 13.137 13.350 0.746 11.595 o
2 7 0 4.480 5.570 0.377 59.102 o
2 7 1 35.573 34.465 1.154 2.206 o
2 7 2 31.579 32.899 0.988 2.758 o
2 7 3 16.421 15.191 0.579 9.128 o
2 7 4 1.170 1.221 0.055 485.878 o
2 7 5 1.071 0.999 0.046 551.228 o
2 7 6 2.603 2.466 0.262 128.987 o
2 8 0 41.218 46.761 1.283 1.648 o
2 8 1 28.035 28.470 0.972 3.389 o
2 8 2 3.682 3.928 0.497 57.429 o
2 8 3 19.809 20.641 0.809 6.176 o
2 8 4 0.516 0.514 0.019 1293.540 o
2 9 0 19.270 20.051 0.545 7.009 o
2 9 1 0.965 1.054 0.155 416.883 o
2 9 2 3.923 4.305 0.414 63.819 o
3 -8 -4 7.526 8.144 0.917 17.961 o
3 -8 -3 50.407 52.986 1.605 1.126 o
3 -8 -2 15.090 16.614 1.284 6.972 o
3 -8 -1 8.409 7.097 1.022 14.905 o
3 -7 -6 12.263 12.422 1.031 10.384 o
3 -7 -5 27.917 27.512 1.249 3.190 o
3 -7 -4 2.336 3.058 0.681 47.842 o
3 -7 -3 37.349 38.819 1.308 1.961 o
3 -7 -2 6.974 7.757 0.731 23.803 o
3 -7 -1 17.161 16.888 0.772 7.848 o
3 -6 -7 5.178 5.016 0.819 26.446 o
3 -6 -6 5.501 5.112 0.738 28.786 o
3 -6 -5 13.483 13.032 0.882 10.350 o
3 -6 -4 43.642 45.600 1.347 1.495 o
3 -6 -3 59.644 62.945 1.518 0.845 o
3 -6 -2 111.508 111.149 1.820 0.262 o
3 -6 -1 15.500 14.849 0.669 9.587 o
3 -5 -8 0.068 0.228 0.668 64.012 o
3 -5 -7 8.533 10.871 0.873 16.772 o
3 -5 -6 37.796 36.279 1.228 1.968 o
3 -5 -5 10.410 9.888 0.726 15.915 o
3 -5 -4 26.981 27.312 1.001 3.584 o
3 -5 -3 12.039 9.678 0.527 15.220 o
3 -5 -2 26.666 26.359 0.660 3.947 o
3 -5 -1 4.725 5.091 0.312 61.968 o
3 -4 -9 64.693 67.940 1.661 0.722 o
3 -4 -8 1.153 1.624 0.624 64.473 o
3 -4 -7 52.345 53.022 1.440 1.080 o
3 -4 -6 55.020 52.508 1.364 1.003 o
3 -4 -5 41.907 39.978 1.134 1.671 o
3 -4 -4 47.717 46.194 1.199 1.315 o
3 -4 -3 49.489 46.881 0.977 1.261 o
3 -4 -2 206.148 204.299 2.633 0.079 o
3 -4 -1 35.011 35.011 0.617 2.440 o
3 -3 -9 9.662 7.778 0.750 17.194 o
3 -3 -8 17.532 17.994 0.847 7.331 o
3 -3 -7 18.220 19.713 0.891 6.765 o
3 -3 -6 21.485 22.129 0.866 5.346 o
3 -3 -5 70.056 68.038 1.423 0.641 o
3 -3 -4 348.794 346.340 4.118 0.028 o
3 -3 -3 93.439 99.867 1.489 0.368 o
3 -3 -2 1.470 1.178 0.240 220.946 o
3 -3 -1 75.496 78.644 1.343 0.555 o
3 -2 -10 46.749 46.210 1.525 1.305 o
3 -2 -9 66.074 67.427 1.679 0.696 o
3 -2 -8 45.591 44.897 1.160 1.429 o
3 -2 -7 7.189 5.686 0.512 30.448 o
3 -2 -6 21.526 17.945 0.667 5.779 o
3 -2 -5 182.718 177.136 2.327 0.101 o
3 -2 -4 104.445 105.023 1.511 0.300 o
3 -2 -3 25.216 21.178 0.659 4.429 o
3 -2 -2 80.138 87.320 1.620 0.486 o
3 -2 -1 210.572 234.406 3.037 0.074 o
3 -1 -10 7.667 8.523 0.863 18.794 o
3 -1 -9 4.625 4.028 0.633 38.430 o
3 -1 -8 10.215 9.913 0.615 17.736 o
3 -1 -7 6.724 6.280 0.485 33.486 o
3 -1 -6 4.235 2.710 0.355 67.822 o
3 -1 -5 256.107 251.584 2.776 0.052 o
3 -1 -4 10.982 8.934 0.328 19.348 o
3 -1 -3 158.145 162.073 1.808 0.133 o
3 -1 -2 0.769 1.196 0.155 480.460 o
3 -1 -1 23.546 28.698 0.640 4.780 o
3 0 0 192.251 203.513 2.104 0.090 o
3 0 1 38.231 42.924 0.645 2.039 o
3 0 2 81.941 86.965 1.019 0.481 o
3 0 3 6.719 7.565 0.257 40.934 o
3 0 4 6.718 4.298 0.349 39.715 o
3 0 5 16.034 15.770 0.670 9.078 o
3 0 6 27.012 21.154 0.828 3.826 o
3 0 7 0.691 0.394 0.470 114.873 o
3 0 8 29.083 29.147 1.149 3.065 o
3 1 0 39.653 47.303 0.582 1.900 o
3 1 1 14.672 15.755 0.351 11.629 o
3 1 2 101.195 102.666 1.277 0.320 o
3 1 3 0.903 1.105 0.231 301.192 o
3 1 4 65.205 60.040 1.256 0.745 o
3 1 5 179.763 169.840 2.386 0.104 o
3 1 6 26.140 21.035 0.905 3.958 o
3 1 7 4.439 3.863 0.645 38.686 o
3 1 8 17.712 18.959 1.284 5.832 o
3 2 0 158.564 181.425 2.142 0.130 o
3 2 1 63.029 69.515 0.862 0.793 o
3 2 2 160.233 171.481 1.961 0.129 o
3 2 3 0.493 1.645 0.270 294.898 o
3 2 4 51.887 48.642 0.981 1.157 o
3 2 5 74.229 79.204 1.605 0.563 o
3 2 6 0.107 0.520 0.409 166.314 o
3 2 7 15.096 12.675 0.851 9.204 o
3 2 8 4.622 4.154 0.896 24.967 o
3 3 0 40.093 44.964 0.955 1.810 o
3 3 1 30.889 29.007 0.545 3.111 o
3 3 2 96.876 100.920 1.323 0.346 o
3 3 3 20.710 19.161 0.616 6.180 o
3 3 4 30.980 26.401 0.761 3.036 o
3 3 5 21.619 24.250 0.936 5.123 o
3 3 6 27.796 25.834 0.929 3.506 o
3 3 7 57.318 56.094 1.828 0.887 o
3 3 8 9.492 10.028 1.127 12.081 o
3 4 0 65.979 63.511 1.518 0.712 o
3 4 1 50.854 55.953 0.864 1.186 o
3 4 2 3.530 2.574 0.328 84.992 o
3 4 3 121.861 125.470 1.842 0.220 o
3 4 4 33.971 29.886 0.858 2.535 o
3 4 5 3.244 2.701 0.520 60.214 o
3 4 6 22.371 21.081 1.011 4.832 o
3 4 7 13.402 12.153 1.069 9.253 o
3 5 0 54.449 55.224 0.871 1.056 o
3 5 1 136.558 135.679 1.908 0.178 o
3 5 2 6.199 5.395 0.428 39.532 o
3 5 3 19.860 22.304 0.750 6.221 o
3 5 4 66.535 65.046 1.326 0.709 o
3 5 5 51.355 50.182 1.393 1.128 o
3 5 6 9.160 10.487 1.023 13.671 o
3 5 7 21.703 20.815 1.672 3.850 o
3 6 0 36.572 37.723 0.879 2.177 o
3 6 1 5.390 4.853 0.507 41.240 o
3 6 2 56.436 60.202 1.432 0.939 o
3 6 3 2.793 2.760 0.534 63.132 o
3 6 4 5.700 6.190 0.692 29.729 o
3 6 5 2.785 2.610 0.773 37.484 o
3 6 6 41.083 43.021 1.775 1.539 o
3 7 0 25.284 26.281 0.965 4.006 o
3 7 1 28.896 32.355 1.096 3.096 o
3 7 2 21.819 22.001 0.979 5.039 o
3 7 3 12.989 13.630 0.884 10.755 o
3 7 4 9.579 10.034 0.990 13.657 o
3 7 5 9.234 8.023 1.056 13.364 o
3 8 0 4.355 3.738 0.627 40.467 o
3 8 1 33.128 36.408 1.257 2.397 o
3 8 2 12.594 13.378 0.921 10.869 o
3 8 3 12.872 12.307 0.972 10.317 o
4 -8 -2 21.492 22.211 1.894 3.497 o
4 -8 -1 7.641 8.399 1.469 9.791 o
4 -7 -5 16.254 17.372 1.143 6.978 o
4 -7 -4 26.581 24.503 1.231 3.479 o
4 -7 -3 6.011 5.246 0.783 25.402 o
4 -7 -2 33.825 34.983 1.319 2.305 o
4 -7 -1 36.622 39.502 2.073 1.708 o
4 -6 -6 38.003 40.900 1.487 1.836 o
4 -6 -5 36.860 35.239 1.353 2.007 o
4 -6 -4 6.256 6.257 0.755 25.431 o
4 -6 -3 15.703 15.806 0.928 8.242 o
4 -6 -2 16.070 14.902 0.875 8.273 o
4 -6 -1 7.271 7.939 0.688 24.115 o
4 -5 -7 10.165 9.789 0.915 13.896 o
4 -5 -6 24.512 22.088 1.094 4.112 o
4 -5 -5 55.292 54.034 1.503 0.978 o
4 -5 -4 32.735 32.072 1.151 2.533 o
4 -5 -3 38.959 38.976 1.210 1.865 o
4 -5 -2 26.811 20.645 0.723 3.968 o
4 -5 -1 18.890 15.780 0.665 7.154 o
4 -4 -8 11.762 12.849 0.880 12.097 o
4 -4 -7 25.374 26.279 1.031 3.913 o
4 -4 -6 20.288 17.929 0.938 5.781 o
4 -4 -5 31.716 28.980 1.072 2.734 o
4 -4 -4 110.010 110.817 2.044 0.267 o
4 -4 -3 25.482 23.060 0.755 4.229 o
4 -4 -2 39.078 34.121 0.851 1.980 o
4 -4 -1 14.446 16.639 0.637 10.598 o
4 -3 -9 10.938 9.922 0.845 13.702 o
4 -3 -8 74.798 76.835 2.909 0.501 o
4 -3 -7 67.626 67.135 2.420 0.626 o
4 -3 -6 50.530 49.777 1.186 1.185 o
4 -3 -5 23.412 22.047 0.693 4.926 o
4 -3 -4 5.034 5.063 0.163 67.332 o
4 -3 -3 100.676 99.116 1.733 0.320 o
4 -3 -2 1.292 1.244 0.301 187.525 o
4 -3 -1 26.922 27.076 0.715 3.835 o
4 -2 -9 32.766 34.407 1.931 2.074 o
4 -2 -8 21.919 20.988 0.899 5.167 o
4 -2 -7 40.278 44.354 2.023 1.501 o
4 -2 -6 31.224 31.468 1.519 2.497 o
4 -2 -5 82.319 76.234 2.459 0.447 o
4 -2 -4 230.277 237.864 5.866 0.060 o
4 -2 -3 92.944 93.194 1.584 0.373 o
4 -2 -2 33.542 34.410 0.854 2.548 o
4 -2 -1 112.912 109.505 1.758 0.257 o
4 -1 -9 18.823 18.000 1.166 5.789 o
4 -1 -8 58.151 54.919 1.990 0.852 o
4 -1 -7 30.366 28.951 1.571 2.579 o
4 -1 -6 5.767 5.122 0.216 53.825 o
4 -1 -5 147.308 148.027 4.032 0.144 o
4 -1 -4 47.206 45.102 1.044 1.364 o
4 -1 -3 56.338 56.288 1.083 0.978 o
4 -1 -2 15.911 15.879 0.551 9.618 o
4 -1 -1 23.403 23.335 0.761 4.817 o
4 0 0 0.315 -0.038 0.170 706.521 o
4 0 1 1.787 1.192 0.241 192.291 o
4 0 2 96.575 96.660 1.376 0.350 o
4 0 3 17.137 13.695 0.686 8.307 o
4 0 4 3.431 2.248 0.452 67.827 o
4 0 5 122.065 122.413 2.235 0.218 o
4 0 6 6.353 7.565 0.275 43.460 o
4 0 7 31.972 35.909 1.628 2.315 o
4 1 0 90.974 90.147 1.058 0.397 o
4 1 1 133.663 129.604 1.546 0.187 o
4 1 2 493.888 501.393 5.421 0.014 o
4 1 3 5.811 5.202 0.426 42.607 o
4 1 4 51.071 47.591 1.369 1.149 o
4 1 5 2.764 3.158 0.161 146.385 o
4 1 6 32.098 32.402 1.191 2.587 o
4 1 7 15.746 15.152 1.021 7.838 o
4 2 0 64.361 65.165 1.114 0.761 o
4 2 1 76.545 72.675 0.956 0.557 o
4 2 2 7.020 6.236 0.423 34.082 o
4 2 3 9.057 7.145 0.495 23.185 o
4 2 4 6.366 6.473 0.291 43.462 o
4 2 5 0.363 0.359 0.018 1884.650 o
4 2 6 11.184 11.825 0.687 14.852 o
4 2 7 8.176 9.142 0.507 25.452 o
4 3 0 53.037 46.320 0.974 1.121 o
4 3 1 98.060 101.765 1.771 0.333 o
4 3 2 86.473 94.005 1.471 0.425 o
4 3 3 93.219 95.887 1.693 0.368 o
4 3 4 80.087 69.886 1.469 0.505 o
4 3 5 18.874 16.255 0.997 6.281 o
4 3 6 6.081 6.202 0.243 48.215 o
4 3 7 6.395 6.299 1.017 17.827 o
4 4 0 48.465 47.014 1.179 1.281 o
4 4 1 85.602 83.816 1.648 0.436 o
4 4 2 10.362 11.562 0.532 18.224 o
4 4 3 4.187 3.654 0.470 55.228 o
4 4 4 2.274 2.936 0.523 70.855 o
4 4 5 3.658 4.408 0.722 37.084 o
4 4 6 8.472 8.613 0.961 15.637 o
4 5 0 27.018 28.389 1.004 3.558 o
4 5 1 114.324 118.635 2.148 0.246 o
4 5 2 52.481 58.782 1.184 1.088 o
4 5 3 30.187 26.912 0.941 3.058 o
4 5 4 16.166 16.392 0.851 8.233 o
4 5 5 10.345 9.101 0.936 13.486 o
4 6 0 10.020 10.017 0.765 16.043 o
4 6 1 12.475 13.026 0.845 11.608 o
4 6 2 8.856 8.117 0.928 15.680 o
4 6 3 42.983 48.250 1.491 1.489 o
4 6 4 17.550 18.574 1.100 6.486 o
4 7 0 11.826 11.697 1.078 10.414 o
4 7 1 11.162 13.460 1.157 10.180 o
4 7 2 45.022 46.226 2.181 1.240 o
4 7 3 21.122 22.274 1.146 4.946 o
4 8 0 36.599 41.343 2.206 1.645 o
5 -7 -1 45.062 43.372 2.372 1.202 o
5 -6 -5 7.028 6.516 1.036 16.512 o
5 -6 -4 29.466 28.246 1.455 2.784 o
5 -6 -3 6.325 6.513 0.955 19.389 o
5 -6 -2 0.919 1.263 0.759 46.445 o
5 -6 -1 8.658 7.444 0.795 18.395 o
5 -5 -6 10.704 10.880 0.861 13.731 o
5 -5 -5 7.939 8.239 0.821 19.199 o
5 -5 -4 13.358 13.525 0.896 10.338 o
5 -5 -3 36.078 36.823 1.225 2.114 o
5 -5 -2 27.589 27.428 0.948 3.507 o
5 -5 -1 34.376 35.544 0.936 2.408 o
5 -4 -7 29.652 31.605 1.520 2.679 o
5 -4 -6 19.168 18.247 1.005 6.070 o
5 -4 -5 9.481 8.249 0.756 17.373 o
5 -4 -4 15.590 16.419 0.877 8.515 o
5 -4 -3 11.252 12.266 0.603 15.553 o
5 -4 -2 52.493 54.571 1.092 1.108 o
5 -4 -1 17.910 18.394 0.672 7.605 o
5 -3 -8 10.567 10.359 1.104 11.343 o
5 -3 -7 14.205 13.653 1.090 8.514 o
5 -3 -6 12.824 13.379 1.011 10.009 o
5 -3 -5 16.783 17.274 0.857 7.771 o
5 -3 -4 8.234 6.843 0.622 23.172 o
5 -3 -3 46.169 40.623 1.130 1.421 o
5 -3 -2 8.012 6.265 0.500 27.064 o
5 -3 -1 62.220 57.111 1.065 0.823 o
5 -2 -8 6.574 5.082 0.905 20.388 o
5 -2 -7 58.883 60.457 1.817 0.842 o
5 -2 -6 4.960 5.010 0.731 31.056 o
5 -2 -5 35.042 32.104 1.230 2.245 o
5 -2 -4 30.195 29.378 1.117 2.917 o
5 -2 -3 43.540 40.776 1.045 1.582 o
5 -2 -2 94.800 88.841 1.598 0.362 o
5 -2 -1 12.340 12.268 0.637 13.520 o
5 -1 -8 157.604 165.928 3.235 0.130 o
5 -1 -7 20.880 19.933 1.091 5.187 o
5 -1 -6 14.076 11.136 0.846 10.176 o
5 -1 -5 9.363 8.213 0.710 18.350 o
5 -1 -4 22.066 19.002 0.893 5.177 o
5 -1 -3 80.703 75.779 1.663 0.488 o
5 -1 -2 32.346 28.116 0.801 2.791 o
5 -1 -1 85.578 77.490 1.459 0.444 o
5 0 0 14.479 14.828 0.524 11.252 o
5 0 1 17.333 16.401 0.666 8.095 o
5 0 2 144.859 148.758 2.745 0.155 o
5 0 3 60.407 60.958 2.012 0.791 o
5 0 4 17.726 20.380 1.136 6.238 o
5 0 5 20.794 20.840 1.250 4.866 o
5 0 6 1.028 2.274 0.876 35.086 o
5 1 0 43.314 39.795 0.824 1.637 o
5 1 1 27.896 24.217 0.676 3.692 o
5 1 2 74.242 74.754 1.455 0.572 o
5 1 3 12.483 11.465 0.771 12.319 o
5 1 4 1.238 2.058 0.740 47.044 o
5 1 5 15.710 16.505 1.140 7.291 o
5 1 6 0.973 1.553 0.813 40.600 o
5 2 0 7.078 6.431 0.547 29.525 o
5 2 1 87.852 87.480 1.638 0.414 o
5 2 2 17.597 18.060 0.695 7.754 o
5 2 3 9.411 8.439 0.699 18.406 o
5 2 4 12.256 12.680 0.895 11.456 o
5 2 5 0.631 0.551 0.643 65.300 o
5 3 0 39.315 34.000 1.052 1.910 o
5 3 1 92.236 85.386 1.946 0.376 o
5 3 2 38.866 39.451 1.327 1.834 o
5 3 3 14.972 16.800 0.881 8.917 o
5 3 4 4.463 4.362 0.696 35.182 o
5 3 5 1.846 3.245 0.774 40.858 o
5 4 0 4.443 6.139 0.729 32.818 o
5 4 1 3.725 5.519 0.731 35.799 o
5 4 2 2.589 2.927 0.689 45.650 o
5 4 3 4.568 6.020 1.075 19.015 o
5 4 4 8.539 10.240 0.874 16.816 o
5 5 0 8.277 6.872 0.825 18.649 o
5 5 1 14.231 12.932 0.992 9.080 o
5 5 2 23.170 22.519 1.215 4.259 o
5 5 3 27.563 30.488 1.433 3.044 o
5 6 0 3.858 4.063 0.821 30.452 o
5 6 1 27.766 28.318 1.750 2.745 o
5 6 2 16.461 19.244 1.587 5.293 o
6 -5 -3 3.757 4.055 0.872 28.141 o
6 -5 -2 12.684 13.045 1.151 9.166 o
6 -5 -1 14.017 11.868 0.957 9.505 o
6 -4 -5 6.649 6.820 0.984 18.119 o
6 -4 -4 59.594 63.248 1.662 0.834 o
6 -4 -3 9.772 10.665 0.830 15.468 o
6 -4 -2 4.475 4.530 0.612 40.493 o
6 -4 -1 0.002 0.048 0.504 113.087 o
6 -3 -6 6.521 7.230 0.984 18.283 o
6 -3 -5 6.339 5.627 0.880 21.464 o
6 -3 -4 3.900 2.538 0.707 37.663 o
6 -3 -3 14.629 12.514 0.831 9.696 o
6 -3 -2 48.112 43.926 1.164 1.309 o
6 -3 -1 6.522 6.754 0.728 25.419 o
6 -2 -7 12.051 11.809 1.127 9.850 o
6 -2 -6 7.545 6.426 0.888 18.783 o
6 -2 -5 8.292 7.620 0.868 17.682 o
6 -2 -4 2.947 2.782 0.663 46.208 o
6 -2 -3 7.211 6.717 0.760 22.552 o
6 -2 -2 21.832 20.660 0.901 5.202 o
6 -2 -1 13.087 12.527 0.761 11.614 o
6 -1 -7 0.577 0.280 0.717 53.479 o
6 -1 -6 9.171 8.482 0.893 15.723 o
6 -1 -5 13.498 13.630 0.954 9.831 o
6 -1 -4 2.713 3.346 0.653 48.428 o
6 -1 -3 54.786 47.920 1.403 1.017 o
6 -1 -2 16.452 12.878 0.739 8.656 o
6 -1 -1 41.868 34.981 1.067 1.713 o
6 0 0 0.602 1.087 0.421 140.437 o
6 0 1 1.171 1.346 0.533 84.301 o
6 0 2 1.145 1.681 0.622 64.857 o
6 0 3 0.729 0.816 0.742 49.384 o
6 0 4 22.610 24.305 1.381 4.098 o
6 1 0 13.301 13.367 0.928 10.183 o
6 1 1 5.060 5.176 0.582 38.699 o
6 1 2 14.980 14.385 1.037 8.265 o
6 1 3 2.124 1.822 0.745 42.774 o
6 1 4 1.448 1.991 0.908 32.009 o
6 2 0 15.951 13.213 0.964 8.053 o
6 2 1 3.777 4.849 1.005 22.495 o
6 2 2 19.237 18.443 2.210 3.329 o
6 2 3 40.072 42.226 1.654 1.638 o
6 3 0 16.120 17.070 0.926 7.928 o
6 3 1 4.520 4.952 0.812 28.658 o
6 3 2 19.985 20.860 2.309 3.061 o
6 3 3 8.633 9.727 1.981 5.896 o
6 4 0 1.314 1.302 0.735 47.548 o
6 4 1 41.579 44.014 1.626 1.550 o
6 4 2 2.849 3.751 1.129 19.773 o
6 5 0 4.936 4.779 0.936 22.773 o
7 -2 -3 72.132 76.132 1.839 0.584 o
7 -2 -2 18.007 17.332 1.178 6.088 o
7 -2 -1 16.007 16.079 1.156 7.093 o
7 -1 -4 5.866 7.435 0.866 22.607 o
7 -1 -3 0.391 0.894 0.585 79.834 o
7 -1 -2 3.447 4.160 0.654 43.458 o
7 -1 -1 3.041 3.835 0.775 36.025 o
7 0 0 7.637 6.814 1.294 11.804 o
7 1 0 32.551 33.077 1.994 2.062 o
