# Supplementary material for: Twinned l-aspartic acid
Source: IUCrdata. 2025 Oct 31;10(Pt 10):x250879. doi: 10.1107/S241431462500879X (PMC12598892; doi:10.1107/S241431462500879X)
Supplement: Supplementary file 4 [file x-10-x250879-img.cif]

data_image
_database.dataset_doi  '10.5281/zenodo.15432050'
_audit.block_code                   m0255a
_audit.update_record         '2025-06-05 Updated by the editor'

_diffrn.id BRUKER
_diffrn_radiation_wavelength.id SOURCE
_diffrn_radiation_wavelength.value 0.71073
_diffrn_radiation.type 'Mo K\a'
_diffrn_radiation_wavelength.wt 1.0
_diffrn_radiation_wavelength.polarizn_source_ratio 0.0444421
_diffrn_radiation_wavelength.polarizn_source_norm 0
_diffrn_radiation.wavelength_id SOURCE


loop_
_axis.id
_axis.depends_on
_axis.equipment
_axis.type
_axis.vector[1]
_axis.vector[2]
_axis.vector[3]
_axis.offset[1]
_axis.offset[2]
_axis.offset[3]
 OMEGA . goniometer rotation 1 0 0 0 0 0
 KAPPA OMEGA goniometer rotation 0.642788 0 -0.766044 0 0 0
 PHI KAPPA goniometer rotation 1 0 0 0 0 0
 TWOTHETA . detector rotation 1 0 0 0 0 0
 DX TWOTHETA detector translation 0 0 -1 0 0 0
 YAW DX detector rotation -1 0 0 0 0 0
 PITCH YAW detector rotation 0 -1 0 0 0 0
 ROLL PITCH detector rotation 0 0 -1 0 0 0
 H ROLL detector translation 0 1 0 0 0 0
 V H detector translation 1 0 0 0 0 0
 detx V detector translation 0 1 0 -30.7201 -30.7201 0
 dety detx detector translation 1 0 0 0 0 0

loop_
_diffrn_scan_axis.scan_id
_diffrn_scan_axis.axis_id
_diffrn_scan_axis.displacement_start
_diffrn_scan_axis.displacement_increment
_diffrn_scan_axis.displacement_range
_diffrn_scan_axis.angle_start
_diffrn_scan_axis.angle_increment
_diffrn_scan_axis.angle_range
SCAN01  DX 41 0 0 . . .
SCAN01  TWOTHETA . . . -26.723 0 0
SCAN01  OMEGA . . . 164.658810838256 0 0
SCAN01  PHI . . . 74.6587798382559 -0.299987000000016 -360.0
SCAN01  KAPPA . . . 46.2255987077416 0 0
SCAN01  H -0.235183824032093 0 0 . . .
SCAN01  V 0.126441618380323 0 0 . . .
SCAN01  PITCH . . . -0.3133 0 0
SCAN01  ROLL . . . -0.3437 0 0
SCAN01  YAW . . . -0.0616 0 0
SCAN02  DX 41 0 0 . . .
SCAN02 TWOTHETA . . . -26.723 0 0
SCAN02 OMEGA . . . -174.595515946625 -0.299987999999985 -118.2
SCAN02 PHI . . . 10.7460060533745 0 0
SCAN02 KAPPA . . . -73.7597931149999 0 0
SCAN02 H -0.235183824032093 0 0 . . .
SCAN02 V 0.126441618380323 0 0 . . .
SCAN02 PITCH . . . -0.3133 0 0
SCAN02 ROLL . . . -0.3437 0 0
SCAN02 YAW . . . -0.0616 0 0
SCAN03 DX 41 0 0 . . .
SCAN03 TWOTHETA . . . -26.723 0 0
SCAN03 OMEGA . . . -174.595515946625 -0.299987999999985 -118.2
SCAN03 PHI . . . -142.253307946625 0 0
SCAN03 KAPPA . . . -73.7597931149999 0 0
SCAN03 H -0.235183824032093 0 0 . . .
SCAN03 V 0.126441618380323 0 0 . . .
SCAN03 PITCH . . . -0.3133 0 0
SCAN03 ROLL . . . -0.3437 0 0
SCAN03 YAW . . . -0.0616 0 0
SCAN04 DX 41 0 0 . . .
SCAN04 TWOTHETA . . . -26.723 0 0
SCAN04 OMEGA . . . 203.007901017452 -0.300017999999966 -87.6
SCAN04 PHI . . . -148.966906982547 0 0
SCAN04 KAPPA . . . 88.3069032496288 0 0
SCAN04 H -0.235183824032093 0 0 . . .
SCAN04 V 0.126441618380323 0 0 . . .
SCAN04 PITCH . . . -0.3133 0 0
SCAN04 ROLL . . . -0.3437 0 0
SCAN04 YAW . . . -0.0616 0 0
SCAN05 DX 41 0 0 . . .
SCAN05 TWOTHETA . . . -26.723 0 0
SCAN05 OMEGA . . . -174.595515946625 -0.299987999999985 -118.2
SCAN05 PHI . . . -91.2539939466255 0 0
SCAN05 KAPPA . . . -73.7597931149999 0 0
SCAN05 H -0.235183824032093 0 0 . . .
SCAN05 V 0.126441618380323 0 0 . . .
SCAN05 PITCH . . . -0.3133 0 0
SCAN05 ROLL . . . -0.3437 0 0
SCAN05 YAW . . . -0.0616 0 0
SCAN06 DX 41 0 0 . . .
SCAN06 TWOTHETA . . . -26.723 0 0
SCAN06 OMEGA . . . -174.595515946625 -0.299987999999985 -118.2
SCAN06 PHI . . . 115.746696053375 0 0
SCAN06 KAPPA . . . -73.7597931149999 0 0
SCAN06 H -0.235183824032093 0 0 . . .
SCAN06 V 0.126441618380323 0 0 . . .
SCAN06 PITCH . . . -0.3133 0 0
SCAN06 ROLL . . . -0.3437 0 0
SCAN06 YAW . . . -0.0616 0 0
SCAN07 DX 41 0 0 . . .
SCAN07 TWOTHETA . . . -26.723 0 0
SCAN07 OMEGA . . . 203.007901017452 -0.300017999999966 -87.6
SCAN07 PHI . . . 4.03249801745245 0 0
SCAN07 KAPPA . . . 88.3069032496288 0 0
SCAN07 H -0.235183824032093 0 0 . . .
SCAN07 V 0.126441618380323 0 0 . . .
SCAN07 PITCH . . . -0.3133 0 0
SCAN07 ROLL . . . -0.3437 0 0
SCAN07 YAW . . . -0.0616 0 0

_diffrn_measurement.id GONIOMETER
_diffrn_measurement.diffrn_id BRUKER


_diffrn_detector.id DETECTOR
_diffrn_detector.diffrn_id BRUKER
_diffrn_detector.detector CCD
_diffrn_detector.type APEX2

_diffrn_detector_element.id ELEMENT
_diffrn_detector_element.detector_id DETECTOR

loop_
_diffrn_detector_axis.detector_id
_diffrn_detector_axis.axis_id
 DETECTOR TWOTHETA
 DETECTOR DX
 DETECTOR YAW
 DETECTOR PITCH
 DETECTOR ROLL
 DETECTOR H
 DETECTOR V

loop_
_array_structure_list_axis.axis_set_id
_array_structure_list_axis.axis_id
_array_structure_list_axis.displacement
_array_structure_list_axis.displacement_increment
 detx detx 0.0600002 0.12
 dety dety 0.0600002 0.12

_array_structure.id IMAGE
_array_structure.byte_order little_endian
_array_structure.encoding_type 'signed 32-bit integer'

loop_
_array_structure_list.array_id
_array_structure_list.index
_array_structure_list.dimension
_array_structure_list.precedence
_array_structure_list.direction
_array_structure_list.axis_set_id
 IMAGE 1 512 1 increasing detx
 IMAGE 2 512 2 increasing dety

loop_
_array_element_size.array_id
_array_element_size.index
_array_element_size.size
 IMAGE 1 0.00012
 IMAGE 2 0.00012

loop_
_diffrn_scan.id
_diffrn_scan.frame_id_start
_diffrn_scan.frame_id_end
_diffrn_scan.frames
SCAN01    frm1  frm1200 1200
SCAN02    frm1201 frm1594  394
SCAN03    frm1595 frm1988  394
SCAN04    frm1989  frm2280  292
SCAN05    frm2281  frm2674  394
SCAN06    frm2675  frm3068  394
SCAN07    frm3069  frm3360  292

loop_
_diffrn_scan_frame.frame_id
_diffrn_scan_frame.scan_id
_diffrn_scan_frame.frame_number
_diffrn_scan_frame.integration_time
frm1 SCAN01     1     5
frm2 SCAN01     2     5
frm3 SCAN01     3     5
frm4 SCAN01     4     5
frm5 SCAN01     5     5
frm6 SCAN01     6     5
frm7 SCAN01     7     5
frm8 SCAN01     8     5
frm9 SCAN01     9     5
frm10 SCAN01    10     5
frm11 SCAN01    11     5
frm12 SCAN01    12     5
frm13 SCAN01    13     5
frm14 SCAN01    14     5
frm15 SCAN01    15     5
frm16 SCAN01    16     5
frm17 SCAN01    17     5
frm18 SCAN01    18     5
frm19 SCAN01    19     5
frm20 SCAN01    20     5
frm21 SCAN01    21     5
frm22 SCAN01    22     5
frm23 SCAN01    23     5
frm24 SCAN01    24     5
frm25 SCAN01    25     5
frm26 SCAN01    26     5
frm27 SCAN01    27     5
frm28 SCAN01    28     5
frm29 SCAN01    29     5
frm30 SCAN01    30     5
frm31 SCAN01    31     5
frm32 SCAN01    32     5
frm33 SCAN01    33     5
frm34 SCAN01    34     5
frm35 SCAN01    35     5
frm36 SCAN01    36     5
frm37 SCAN01    37     5
frm38 SCAN01    38     5
frm39 SCAN01    39     5
frm40 SCAN01    40     5
frm41 SCAN01    41     5
frm42 SCAN01    42     5
frm43 SCAN01    43     5
frm44 SCAN01    44     5
frm45 SCAN01    45     5
frm46 SCAN01    46     5
frm47 SCAN01    47     5
frm48 SCAN01    48     5
frm49 SCAN01    49     5
frm50 SCAN01    50     5
frm51 SCAN01    51     5
frm52 SCAN01    52     5
frm53 SCAN01    53     5
frm54 SCAN01    54     5
frm55 SCAN01    55     5
frm56 SCAN01    56     5
frm57 SCAN01    57     5
frm58 SCAN01    58     5
frm59 SCAN01    59     5
frm60 SCAN01    60     5
frm61 SCAN01    61     5
frm62 SCAN01    62     5
frm63 SCAN01    63     5
frm64 SCAN01    64     5
frm65 SCAN01    65     5
frm66 SCAN01    66     5
frm67 SCAN01    67     5
frm68 SCAN01    68     5
frm69 SCAN01    69     5
frm70 SCAN01    70     5
frm71 SCAN01    71     5
frm72 SCAN01    72     5
frm73 SCAN01    73     5
frm74 SCAN01    74     5
frm75 SCAN01    75     5
frm76 SCAN01    76     5
frm77 SCAN01    77     5
frm78 SCAN01    78     5
frm79 SCAN01    79     5
frm80 SCAN01    80     5
frm81 SCAN01    81     5
frm82 SCAN01    82     5
frm83 SCAN01    83     5
frm84 SCAN01    84     5
frm85 SCAN01    85     5
frm86 SCAN01    86     5
frm87 SCAN01    87     5
frm88 SCAN01    88     5
frm89 SCAN01    89     5
frm90 SCAN01    90     5
frm91 SCAN01    91     5
frm92 SCAN01    92     5
frm93 SCAN01    93     5
frm94 SCAN01    94     5
frm95 SCAN01    95     5
frm96 SCAN01    96     5
frm97 SCAN01    97     5
frm98 SCAN01    98     5
frm99 SCAN01    99     5
frm100 SCAN01   100     5
frm101 SCAN01   101     5
frm102 SCAN01   102     5
frm103 SCAN01   103     5
frm104 SCAN01   104     5
frm105 SCAN01   105     5
frm106 SCAN01   106     5
frm107 SCAN01   107     5
frm108 SCAN01   108     5
frm109 SCAN01   109     5
frm110 SCAN01   110     5
frm111 SCAN01   111     5
frm112 SCAN01   112     5
frm113 SCAN01   113     5
frm114 SCAN01   114     5
frm115 SCAN01   115     5
frm116 SCAN01   116     5
frm117 SCAN01   117     5
frm118 SCAN01   118     5
frm119 SCAN01   119     5
frm120 SCAN01   120     5
frm121 SCAN01   121     5
frm122 SCAN01   122     5
frm123 SCAN01   123     5
frm124 SCAN01   124     5
frm125 SCAN01   125     5
frm126 SCAN01   126     5
frm127 SCAN01   127     5
frm128 SCAN01   128     5
frm129 SCAN01   129     5
frm130 SCAN01   130     5
frm131 SCAN01   131     5
frm132 SCAN01   132     5
frm133 SCAN01   133     5
frm134 SCAN01   134     5
frm135 SCAN01   135     5
frm136 SCAN01   136     5
frm137 SCAN01   137     5
frm138 SCAN01   138     5
frm139 SCAN01   139     5
frm140 SCAN01   140     5
frm141 SCAN01   141     5
frm142 SCAN01   142     5
frm143 SCAN01   143     5
frm144 SCAN01   144     5
frm145 SCAN01   145     5
frm146 SCAN01   146     5
frm147 SCAN01   147     5
frm148 SCAN01   148     5
frm149 SCAN01   149     5
frm150 SCAN01   150     5
frm151 SCAN01   151     5
frm152 SCAN01   152     5
frm153 SCAN01   153     5
frm154 SCAN01   154     5
frm155 SCAN01   155     5
frm156 SCAN01   156     5
frm157 SCAN01   157     5
frm158 SCAN01   158     5
frm159 SCAN01   159     5
frm160 SCAN01   160     5
frm161 SCAN01   161     5
frm162 SCAN01   162     5
frm163 SCAN01   163     5
frm164 SCAN01   164     5
frm165 SCAN01   165     5
frm166 SCAN01   166     5
frm167 SCAN01   167     5
frm168 SCAN01   168     5
frm169 SCAN01   169     5
frm170 SCAN01   170     5
frm171 SCAN01   171     5
frm172 SCAN01   172     5
frm173 SCAN01   173     5
frm174 SCAN01   174     5
frm175 SCAN01   175     5
frm176 SCAN01   176     5
frm177 SCAN01   177     5
frm178 SCAN01   178     5
frm179 SCAN01   179     5
frm180 SCAN01   180     5
frm181 SCAN01   181     5
frm182 SCAN01   182     5
frm183 SCAN01   183     5
frm184 SCAN01   184     5
frm185 SCAN01   185     5
frm186 SCAN01   186     5
frm187 SCAN01   187     5
frm188 SCAN01   188     5
frm189 SCAN01   189     5
frm190 SCAN01   190     5
frm191 SCAN01   191     5
frm192 SCAN01   192     5
frm193 SCAN01   193     5
frm194 SCAN01   194     5
frm195 SCAN01   195     5
frm196 SCAN01   196     5
frm197 SCAN01   197     5
frm198 SCAN01   198     5
frm199 SCAN01   199     5
frm200 SCAN01   200     5
frm201 SCAN01   201     5
frm202 SCAN01   202     5
frm203 SCAN01   203     5
frm204 SCAN01   204     5
frm205 SCAN01   205     5
frm206 SCAN01   206     5
frm207 SCAN01   207     5
frm208 SCAN01   208     5
frm209 SCAN01   209     5
frm210 SCAN01   210     5
frm211 SCAN01   211     5
frm212 SCAN01   212     5
frm213 SCAN01   213     5
frm214 SCAN01   214     5
frm215 SCAN01   215     5
frm216 SCAN01   216     5
frm217 SCAN01   217     5
frm218 SCAN01   218     5
frm219 SCAN01   219     5
frm220 SCAN01   220     5
frm221 SCAN01   221     5
frm222 SCAN01   222     5
frm223 SCAN01   223     5
frm224 SCAN01   224     5
frm225 SCAN01   225     5
frm226 SCAN01   226     5
frm227 SCAN01   227     5
frm228 SCAN01   228     5
frm229 SCAN01   229     5
frm230 SCAN01   230     5
frm231 SCAN01   231     5
frm232 SCAN01   232     5
frm233 SCAN01   233     5
frm234 SCAN01   234     5
frm235 SCAN01   235     5
frm236 SCAN01   236     5
frm237 SCAN01   237     5
frm238 SCAN01   238     5
frm239 SCAN01   239     5
frm240 SCAN01   240     5
frm241 SCAN01   241     5
frm242 SCAN01   242     5
frm243 SCAN01   243     5
frm244 SCAN01   244     5
frm245 SCAN01   245     5
frm246 SCAN01   246     5
frm247 SCAN01   247     5
frm248 SCAN01   248     5
frm249 SCAN01   249     5
frm250 SCAN01   250     5
frm251 SCAN01   251     5
frm252 SCAN01   252     5
frm253 SCAN01   253     5
frm254 SCAN01   254     5
frm255 SCAN01   255     5
frm256 SCAN01   256     5
frm257 SCAN01   257     5
frm258 SCAN01   258     5
frm259 SCAN01   259     5
frm260 SCAN01   260     5
frm261 SCAN01   261     5
frm262 SCAN01   262     5
frm263 SCAN01   263     5
frm264 SCAN01   264     5
frm265 SCAN01   265     5
frm266 SCAN01   266     5
frm267 SCAN01   267     5
frm268 SCAN01   268     5
frm269 SCAN01   269     5
frm270 SCAN01   270     5
frm271 SCAN01   271     5
frm272 SCAN01   272     5
frm273 SCAN01   273     5
frm274 SCAN01   274     5
frm275 SCAN01   275     5
frm276 SCAN01   276     5
frm277 SCAN01   277     5
frm278 SCAN01   278     5
frm279 SCAN01   279     5
frm280 SCAN01   280     5
frm281 SCAN01   281     5
frm282 SCAN01   282     5
frm283 SCAN01   283     5
frm284 SCAN01   284     5
frm285 SCAN01   285     5
frm286 SCAN01   286     5
frm287 SCAN01   287     5
frm288 SCAN01   288     5
frm289 SCAN01   289     5
frm290 SCAN01   290     5
frm291 SCAN01   291     5
frm292 SCAN01   292     5
frm293 SCAN01   293     5
frm294 SCAN01   294     5
frm295 SCAN01   295     5
frm296 SCAN01   296     5
frm297 SCAN01   297     5
frm298 SCAN01   298     5
frm299 SCAN01   299     5
frm300 SCAN01   300     5
frm301 SCAN01   301     5
frm302 SCAN01   302     5
frm303 SCAN01   303     5
frm304 SCAN01   304     5
frm305 SCAN01   305     5
frm306 SCAN01   306     5
frm307 SCAN01   307     5
frm308 SCAN01   308     5
frm309 SCAN01   309     5
frm310 SCAN01   310     5
frm311 SCAN01   311     5
frm312 SCAN01   312     5
frm313 SCAN01   313     5
frm314 SCAN01   314     5
frm315 SCAN01   315     5
frm316 SCAN01   316     5
frm317 SCAN01   317     5
frm318 SCAN01   318     5
frm319 SCAN01   319     5
frm320 SCAN01   320     5
frm321 SCAN01   321     5
frm322 SCAN01   322     5
frm323 SCAN01   323     5
frm324 SCAN01   324     5
frm325 SCAN01   325     5
frm326 SCAN01   326     5
frm327 SCAN01   327     5
frm328 SCAN01   328     5
frm329 SCAN01   329     5
frm330 SCAN01   330     5
frm331 SCAN01   331     5
frm332 SCAN01   332     5
frm333 SCAN01   333     5
frm334 SCAN01   334     5
frm335 SCAN01   335     5
frm336 SCAN01   336     5
frm337 SCAN01   337     5
frm338 SCAN01   338     5
frm339 SCAN01   339     5
frm340 SCAN01   340     5
frm341 SCAN01   341     5
frm342 SCAN01   342     5
frm343 SCAN01   343     5
frm344 SCAN01   344     5
frm345 SCAN01   345     5
frm346 SCAN01   346     5
frm347 SCAN01   347     5
frm348 SCAN01   348     5
frm349 SCAN01   349     5
frm350 SCAN01   350     5
frm351 SCAN01   351     5
frm352 SCAN01   352     5
frm353 SCAN01   353     5
frm354 SCAN01   354     5
frm355 SCAN01   355     5
frm356 SCAN01   356     5
frm357 SCAN01   357     5
frm358 SCAN01   358     5
frm359 SCAN01   359     5
frm360 SCAN01   360     5
frm361 SCAN01   361     5
frm362 SCAN01   362     5
frm363 SCAN01   363     5
frm364 SCAN01   364     5
frm365 SCAN01   365     5
frm366 SCAN01   366     5
frm367 SCAN01   367     5
frm368 SCAN01   368     5
frm369 SCAN01   369     5
frm370 SCAN01   370     5
frm371 SCAN01   371     5
frm372 SCAN01   372     5
frm373 SCAN01   373     5
frm374 SCAN01   374     5
frm375 SCAN01   375     5
frm376 SCAN01   376     5
frm377 SCAN01   377     5
frm378 SCAN01   378     5
frm379 SCAN01   379     5
frm380 SCAN01   380     5
frm381 SCAN01   381     5
frm382 SCAN01   382     5
frm383 SCAN01   383     5
frm384 SCAN01   384     5
frm385 SCAN01   385     5
frm386 SCAN01   386     5
frm387 SCAN01   387     5
frm388 SCAN01   388     5
frm389 SCAN01   389     5
frm390 SCAN01   390     5
frm391 SCAN01   391     5
frm392 SCAN01   392     5
frm393 SCAN01   393     5
frm394 SCAN01   394     5
frm395 SCAN01   395     5
frm396 SCAN01   396     5
frm397 SCAN01   397     5
frm398 SCAN01   398     5
frm399 SCAN01   399     5
frm400 SCAN01   400     5
frm401 SCAN01   401     5
frm402 SCAN01   402     5
frm403 SCAN01   403     5
frm404 SCAN01   404     5
frm405 SCAN01   405     5
frm406 SCAN01   406     5
frm407 SCAN01   407     5
frm408 SCAN01   408     5
frm409 SCAN01   409     5
frm410 SCAN01   410     5
frm411 SCAN01   411     5
frm412 SCAN01   412     5
frm413 SCAN01   413     5
frm414 SCAN01   414     5
frm415 SCAN01   415     5
frm416 SCAN01   416     5
frm417 SCAN01   417     5
frm418 SCAN01   418     5
frm419 SCAN01   419     5
frm420 SCAN01   420     5
frm421 SCAN01   421     5
frm422 SCAN01   422     5
frm423 SCAN01   423     5
frm424 SCAN01   424     5
frm425 SCAN01   425     5
frm426 SCAN01   426     5
frm427 SCAN01   427     5
frm428 SCAN01   428     5
frm429 SCAN01   429     5
frm430 SCAN01   430     5
frm431 SCAN01   431     5
frm432 SCAN01   432     5
frm433 SCAN01   433     5
frm434 SCAN01   434     5
frm435 SCAN01   435     5
frm436 SCAN01   436     5
frm437 SCAN01   437     5
frm438 SCAN01   438     5
frm439 SCAN01   439     5
frm440 SCAN01   440     5
frm441 SCAN01   441     5
frm442 SCAN01   442     5
frm443 SCAN01   443     5
frm444 SCAN01   444     5
frm445 SCAN01   445     5
frm446 SCAN01   446     5
frm447 SCAN01   447     5
frm448 SCAN01   448     5
frm449 SCAN01   449     5
frm450 SCAN01   450     5
frm451 SCAN01   451     5
frm452 SCAN01   452     5
frm453 SCAN01   453     5
frm454 SCAN01   454     5
frm455 SCAN01   455     5
frm456 SCAN01   456     5
frm457 SCAN01   457     5
frm458 SCAN01   458     5
frm459 SCAN01   459     5
frm460 SCAN01   460     5
frm461 SCAN01   461     5
frm462 SCAN01   462     5
frm463 SCAN01   463     5
frm464 SCAN01   464     5
frm465 SCAN01   465     5
frm466 SCAN01   466     5
frm467 SCAN01   467     5
frm468 SCAN01   468     5
frm469 SCAN01   469     5
frm470 SCAN01   470     5
frm471 SCAN01   471     5
frm472 SCAN01   472     5
frm473 SCAN01   473     5
frm474 SCAN01   474     5
frm475 SCAN01   475     5
frm476 SCAN01   476     5
frm477 SCAN01   477     5
frm478 SCAN01   478     5
frm479 SCAN01   479     5
frm480 SCAN01   480     5
frm481 SCAN01   481     5
frm482 SCAN01   482     5
frm483 SCAN01   483     5
frm484 SCAN01   484     5
frm485 SCAN01   485     5
frm486 SCAN01   486     5
frm487 SCAN01   487     5
frm488 SCAN01   488     5
frm489 SCAN01   489     5
frm490 SCAN01   490     5
frm491 SCAN01   491     5
frm492 SCAN01   492     5
frm493 SCAN01   493     5
frm494 SCAN01   494     5
frm495 SCAN01   495     5
frm496 SCAN01   496     5
frm497 SCAN01   497     5
frm498 SCAN01   498     5
frm499 SCAN01   499     5
frm500 SCAN01   500     5
frm501 SCAN01   501     5
frm502 SCAN01   502     5
frm503 SCAN01   503     5
frm504 SCAN01   504     5
frm505 SCAN01   505     5
frm506 SCAN01   506     5
frm507 SCAN01   507     5
frm508 SCAN01   508     5
frm509 SCAN01   509     5
frm510 SCAN01   510     5
frm511 SCAN01   511     5
frm512 SCAN01   512     5
frm513 SCAN01   513     5
frm514 SCAN01   514     5
frm515 SCAN01   515     5
frm516 SCAN01   516     5
frm517 SCAN01   517     5
frm518 SCAN01   518     5
frm519 SCAN01   519     5
frm520 SCAN01   520     5
frm521 SCAN01   521     5
frm522 SCAN01   522     5
frm523 SCAN01   523     5
frm524 SCAN01   524     5
frm525 SCAN01   525     5
frm526 SCAN01   526     5
frm527 SCAN01   527     5
frm528 SCAN01   528     5
frm529 SCAN01   529     5
frm530 SCAN01   530     5
frm531 SCAN01   531     5
frm532 SCAN01   532     5
frm533 SCAN01   533     5
frm534 SCAN01   534     5
frm535 SCAN01   535     5
frm536 SCAN01   536     5
frm537 SCAN01   537     5
frm538 SCAN01   538     5
frm539 SCAN01   539     5
frm540 SCAN01   540     5
frm541 SCAN01   541     5
frm542 SCAN01   542     5
frm543 SCAN01   543     5
frm544 SCAN01   544     5
frm545 SCAN01   545     5
frm546 SCAN01   546     5
frm547 SCAN01   547     5
frm548 SCAN01   548     5
frm549 SCAN01   549     5
frm550 SCAN01   550     5
frm551 SCAN01   551     5
frm552 SCAN01   552     5
frm553 SCAN01   553     5
frm554 SCAN01   554     5
frm555 SCAN01   555     5
frm556 SCAN01   556     5
frm557 SCAN01   557     5
frm558 SCAN01   558     5
frm559 SCAN01   559     5
frm560 SCAN01   560     5
frm561 SCAN01   561     5
frm562 SCAN01   562     5
frm563 SCAN01   563     5
frm564 SCAN01   564     5
frm565 SCAN01   565     5
frm566 SCAN01   566     5
frm567 SCAN01   567     5
frm568 SCAN01   568     5
frm569 SCAN01   569     5
frm570 SCAN01   570     5
frm571 SCAN01   571     5
frm572 SCAN01   572     5
frm573 SCAN01   573     5
frm574 SCAN01   574     5
frm575 SCAN01   575     5
frm576 SCAN01   576     5
frm577 SCAN01   577     5
frm578 SCAN01   578     5
frm579 SCAN01   579     5
frm580 SCAN01   580     5
frm581 SCAN01   581     5
frm582 SCAN01   582     5
frm583 SCAN01   583     5
frm584 SCAN01   584     5
frm585 SCAN01   585     5
frm586 SCAN01   586     5
frm587 SCAN01   587     5
frm588 SCAN01   588     5
frm589 SCAN01   589     5
frm590 SCAN01   590     5
frm591 SCAN01   591     5
frm592 SCAN01   592     5
frm593 SCAN01   593     5
frm594 SCAN01   594     5
frm595 SCAN01   595     5
frm596 SCAN01   596     5
frm597 SCAN01   597     5
frm598 SCAN01   598     5
frm599 SCAN01   599     5
frm600 SCAN01   600     5
frm601 SCAN01   601     5
frm602 SCAN01   602     5
frm603 SCAN01   603     5
frm604 SCAN01   604     5
frm605 SCAN01   605     5
frm606 SCAN01   606     5
frm607 SCAN01   607     5
frm608 SCAN01   608     5
frm609 SCAN01   609     5
frm610 SCAN01   610     5
frm611 SCAN01   611     5
frm612 SCAN01   612     5
frm613 SCAN01   613     5
frm614 SCAN01   614     5
frm615 SCAN01   615     5
frm616 SCAN01   616     5
frm617 SCAN01   617     5
frm618 SCAN01   618     5
frm619 SCAN01   619     5
frm620 SCAN01   620     5
frm621 SCAN01   621     5
frm622 SCAN01   622     5
frm623 SCAN01   623     5
frm624 SCAN01   624     5
frm625 SCAN01   625     5
frm626 SCAN01   626     5
frm627 SCAN01   627     5
frm628 SCAN01   628     5
frm629 SCAN01   629     5
frm630 SCAN01   630     5
frm631 SCAN01   631     5
frm632 SCAN01   632     5
frm633 SCAN01   633     5
frm634 SCAN01   634     5
frm635 SCAN01   635     5
frm636 SCAN01   636     5
frm637 SCAN01   637     5
frm638 SCAN01   638     5
frm639 SCAN01   639     5
frm640 SCAN01   640     5
frm641 SCAN01   641     5
frm642 SCAN01   642     5
frm643 SCAN01   643     5
frm644 SCAN01   644     5
frm645 SCAN01   645     5
frm646 SCAN01   646     5
frm647 SCAN01   647     5
frm648 SCAN01   648     5
frm649 SCAN01   649     5
frm650 SCAN01   650     5
frm651 SCAN01   651     5
frm652 SCAN01   652     5
frm653 SCAN01   653     5
frm654 SCAN01   654     5
frm655 SCAN01   655     5
frm656 SCAN01   656     5
frm657 SCAN01   657     5
frm658 SCAN01   658     5
frm659 SCAN01   659     5
frm660 SCAN01   660     5
frm661 SCAN01   661     5
frm662 SCAN01   662     5
frm663 SCAN01   663     5
frm664 SCAN01   664     5
frm665 SCAN01   665     5
frm666 SCAN01   666     5
frm667 SCAN01   667     5
frm668 SCAN01   668     5
frm669 SCAN01   669     5
frm670 SCAN01   670     5
frm671 SCAN01   671     5
frm672 SCAN01   672     5
frm673 SCAN01   673     5
frm674 SCAN01   674     5
frm675 SCAN01   675     5
frm676 SCAN01   676     5
frm677 SCAN01   677     5
frm678 SCAN01   678     5
frm679 SCAN01   679     5
frm680 SCAN01   680     5
frm681 SCAN01   681     5
frm682 SCAN01   682     5
frm683 SCAN01   683     5
frm684 SCAN01   684     5
frm685 SCAN01   685     5
frm686 SCAN01   686     5
frm687 SCAN01   687     5
frm688 SCAN01   688     5
frm689 SCAN01   689     5
frm690 SCAN01   690     5
frm691 SCAN01   691     5
frm692 SCAN01   692     5
frm693 SCAN01   693     5
frm694 SCAN01   694     5
frm695 SCAN01   695     5
frm696 SCAN01   696     5
frm697 SCAN01   697     5
frm698 SCAN01   698     5
frm699 SCAN01   699     5
frm700 SCAN01   700     5
frm701 SCAN01   701     5
frm702 SCAN01   702     5
frm703 SCAN01   703     5
frm704 SCAN01   704     5
frm705 SCAN01   705     5
frm706 SCAN01   706     5
frm707 SCAN01   707     5
frm708 SCAN01   708     5
frm709 SCAN01   709     5
frm710 SCAN01   710     5
frm711 SCAN01   711     5
frm712 SCAN01   712     5
frm713 SCAN01   713     5
frm714 SCAN01   714     5
frm715 SCAN01   715     5
frm716 SCAN01   716     5
frm717 SCAN01   717     5
frm718 SCAN01   718     5
frm719 SCAN01   719     5
frm720 SCAN01   720     5
frm721 SCAN01   721     5
frm722 SCAN01   722     5
frm723 SCAN01   723     5
frm724 SCAN01   724     5
frm725 SCAN01   725     5
frm726 SCAN01   726     5
frm727 SCAN01   727     5
frm728 SCAN01   728     5
frm729 SCAN01   729     5
frm730 SCAN01   730     5
frm731 SCAN01   731     5
frm732 SCAN01   732     5
frm733 SCAN01   733     5
frm734 SCAN01   734     5
frm735 SCAN01   735     5
frm736 SCAN01   736     5
frm737 SCAN01   737     5
frm738 SCAN01   738     5
frm739 SCAN01   739     5
frm740 SCAN01   740     5
frm741 SCAN01   741     5
frm742 SCAN01   742     5
frm743 SCAN01   743     5
frm744 SCAN01   744     5
frm745 SCAN01   745     5
frm746 SCAN01   746     5
frm747 SCAN01   747     5
frm748 SCAN01   748     5
frm749 SCAN01   749     5
frm750 SCAN01   750     5
frm751 SCAN01   751     5
frm752 SCAN01   752     5
frm753 SCAN01   753     5
frm754 SCAN01   754     5
frm755 SCAN01   755     5
frm756 SCAN01   756     5
frm757 SCAN01   757     5
frm758 SCAN01   758     5
frm759 SCAN01   759     5
frm760 SCAN01   760     5
frm761 SCAN01   761     5
frm762 SCAN01   762     5
frm763 SCAN01   763     5
frm764 SCAN01   764     5
frm765 SCAN01   765     5
frm766 SCAN01   766     5
frm767 SCAN01   767     5
frm768 SCAN01   768     5
frm769 SCAN01   769     5
frm770 SCAN01   770     5
frm771 SCAN01   771     5
frm772 SCAN01   772     5
frm773 SCAN01   773     5
frm774 SCAN01   774     5
frm775 SCAN01   775     5
frm776 SCAN01   776     5
frm777 SCAN01   777     5
frm778 SCAN01   778     5
frm779 SCAN01   779     5
frm780 SCAN01   780     5
frm781 SCAN01   781     5
frm782 SCAN01   782     5
frm783 SCAN01   783     5
frm784 SCAN01   784     5
frm785 SCAN01   785     5
frm786 SCAN01   786     5
frm787 SCAN01   787     5
frm788 SCAN01   788     5
frm789 SCAN01   789     5
frm790 SCAN01   790     5
frm791 SCAN01   791     5
frm792 SCAN01   792     5
frm793 SCAN01   793     5
frm794 SCAN01   794     5
frm795 SCAN01   795     5
frm796 SCAN01   796     5
frm797 SCAN01   797     5
frm798 SCAN01   798     5
frm799 SCAN01   799     5
frm800 SCAN01   800     5
frm801 SCAN01   801     5
frm802 SCAN01   802     5
frm803 SCAN01   803     5
frm804 SCAN01   804     5
frm805 SCAN01   805     5
frm806 SCAN01   806     5
frm807 SCAN01   807     5
frm808 SCAN01   808     5
frm809 SCAN01   809     5
frm810 SCAN01   810     5
frm811 SCAN01   811     5
frm812 SCAN01   812     5
frm813 SCAN01   813     5
frm814 SCAN01   814     5
frm815 SCAN01   815     5
frm816 SCAN01   816     5
frm817 SCAN01   817     5
frm818 SCAN01   818     5
frm819 SCAN01   819     5
frm820 SCAN01   820     5
frm821 SCAN01   821     5
frm822 SCAN01   822     5
frm823 SCAN01   823     5
frm824 SCAN01   824     5
frm825 SCAN01   825     5
frm826 SCAN01   826     5
frm827 SCAN01   827     5
frm828 SCAN01   828     5
frm829 SCAN01   829     5
frm830 SCAN01   830     5
frm831 SCAN01   831     5
frm832 SCAN01   832     5
frm833 SCAN01   833     5
frm834 SCAN01   834     5
frm835 SCAN01   835     5
frm836 SCAN01   836     5
frm837 SCAN01   837     5
frm838 SCAN01   838     5
frm839 SCAN01   839     5
frm840 SCAN01   840     5
frm841 SCAN01   841     5
frm842 SCAN01   842     5
frm843 SCAN01   843     5
frm844 SCAN01   844     5
frm845 SCAN01   845     5
frm846 SCAN01   846     5
frm847 SCAN01   847     5
frm848 SCAN01   848     5
frm849 SCAN01   849     5
frm850 SCAN01   850     5
frm851 SCAN01   851     5
frm852 SCAN01   852     5
frm853 SCAN01   853     5
frm854 SCAN01   854     5
frm855 SCAN01   855     5
frm856 SCAN01   856     5
frm857 SCAN01   857     5
frm858 SCAN01   858     5
frm859 SCAN01   859     5
frm860 SCAN01   860     5
frm861 SCAN01   861     5
frm862 SCAN01   862     5
frm863 SCAN01   863     5
frm864 SCAN01   864     5
frm865 SCAN01   865     5
frm866 SCAN01   866     5
frm867 SCAN01   867     5
frm868 SCAN01   868     5
frm869 SCAN01   869     5
frm870 SCAN01   870     5
frm871 SCAN01   871     5
frm872 SCAN01   872     5
frm873 SCAN01   873     5
frm874 SCAN01   874     5
frm875 SCAN01   875     5
frm876 SCAN01   876     5
frm877 SCAN01   877     5
frm878 SCAN01   878     5
frm879 SCAN01   879     5
frm880 SCAN01   880     5
frm881 SCAN01   881     5
frm882 SCAN01   882     5
frm883 SCAN01   883     5
frm884 SCAN01   884     5
frm885 SCAN01   885     5
frm886 SCAN01   886     5
frm887 SCAN01   887     5
frm888 SCAN01   888     5
frm889 SCAN01   889     5
frm890 SCAN01   890     5
frm891 SCAN01   891     5
frm892 SCAN01   892     5
frm893 SCAN01   893     5
frm894 SCAN01   894     5
frm895 SCAN01   895     5
frm896 SCAN01   896     5
frm897 SCAN01   897     5
frm898 SCAN01   898     5
frm899 SCAN01   899     5
frm900 SCAN01   900     5
frm901 SCAN01   901     5
frm902 SCAN01   902     5
frm903 SCAN01   903     5
frm904 SCAN01   904     5
frm905 SCAN01   905     5
frm906 SCAN01   906     5
frm907 SCAN01   907     5
frm908 SCAN01   908     5
frm909 SCAN01   909     5
frm910 SCAN01   910     5
frm911 SCAN01   911     5
frm912 SCAN01   912     5
frm913 SCAN01   913     5
frm914 SCAN01   914     5
frm915 SCAN01   915     5
frm916 SCAN01   916     5
frm917 SCAN01   917     5
frm918 SCAN01   918     5
frm919 SCAN01   919     5
frm920 SCAN01   920     5
frm921 SCAN01   921     5
frm922 SCAN01   922     5
frm923 SCAN01   923     5
frm924 SCAN01   924     5
frm925 SCAN01   925     5
frm926 SCAN01   926     5
frm927 SCAN01   927     5
frm928 SCAN01   928     5
frm929 SCAN01   929     5
frm930 SCAN01   930     5
frm931 SCAN01   931     5
frm932 SCAN01   932     5
frm933 SCAN01   933     5
frm934 SCAN01   934     5
frm935 SCAN01   935     5
frm936 SCAN01   936     5
frm937 SCAN01   937     5
frm938 SCAN01   938     5
frm939 SCAN01   939     5
frm940 SCAN01   940     5
frm941 SCAN01   941     5
frm942 SCAN01   942     5
frm943 SCAN01   943     5
frm944 SCAN01   944     5
frm945 SCAN01   945     5
frm946 SCAN01   946     5
frm947 SCAN01   947     5
frm948 SCAN01   948     5
frm949 SCAN01   949     5
frm950 SCAN01   950     5
frm951 SCAN01   951     5
frm952 SCAN01   952     5
frm953 SCAN01   953     5
frm954 SCAN01   954     5
frm955 SCAN01   955     5
frm956 SCAN01   956     5
frm957 SCAN01   957     5
frm958 SCAN01   958     5
frm959 SCAN01   959     5
frm960 SCAN01   960     5
frm961 SCAN01   961     5
frm962 SCAN01   962     5
frm963 SCAN01   963     5
frm964 SCAN01   964     5
frm965 SCAN01   965     5
frm966 SCAN01   966     5
frm967 SCAN01   967     5
frm968 SCAN01   968     5
frm969 SCAN01   969     5
frm970 SCAN01   970     5
frm971 SCAN01   971     5
frm972 SCAN01   972     5
frm973 SCAN01   973     5
frm974 SCAN01   974     5
frm975 SCAN01   975     5
frm976 SCAN01   976     5
frm977 SCAN01   977     5
frm978 SCAN01   978     5
frm979 SCAN01   979     5
frm980 SCAN01   980     5
frm981 SCAN01   981     5
frm982 SCAN01   982     5
frm983 SCAN01   983     5
frm984 SCAN01   984     5
frm985 SCAN01   985     5
frm986 SCAN01   986     5
frm987 SCAN01   987     5
frm988 SCAN01   988     5
frm989 SCAN01   989     5
frm990 SCAN01   990     5
frm991 SCAN01   991     5
frm992 SCAN01   992     5
frm993 SCAN01   993     5
frm994 SCAN01   994     5
frm995 SCAN01   995     5
frm996 SCAN01   996     5
frm997 SCAN01   997     5
frm998 SCAN01   998     5
frm999 SCAN01   999     5
frm1000 SCAN01  1000     5
frm1001 SCAN01  1001     5
frm1002 SCAN01  1002     5
frm1003 SCAN01  1003     5
frm1004 SCAN01  1004     5
frm1005 SCAN01  1005     5
frm1006 SCAN01  1006     5
frm1007 SCAN01  1007     5
frm1008 SCAN01  1008     5
frm1009 SCAN01  1009     5
frm1010 SCAN01  1010     5
frm1011 SCAN01  1011     5
frm1012 SCAN01  1012     5
frm1013 SCAN01  1013     5
frm1014 SCAN01  1014     5
frm1015 SCAN01  1015     5
frm1016 SCAN01  1016     5
frm1017 SCAN01  1017     5
frm1018 SCAN01  1018     5
frm1019 SCAN01  1019     5
frm1020 SCAN01  1020     5
frm1021 SCAN01  1021     5
frm1022 SCAN01  1022     5
frm1023 SCAN01  1023     5
frm1024 SCAN01  1024     5
frm1025 SCAN01  1025     5
frm1026 SCAN01  1026     5
frm1027 SCAN01  1027     5
frm1028 SCAN01  1028     5
frm1029 SCAN01  1029     5
frm1030 SCAN01  1030     5
frm1031 SCAN01  1031     5
frm1032 SCAN01  1032     5
frm1033 SCAN01  1033     5
frm1034 SCAN01  1034     5
frm1035 SCAN01  1035     5
frm1036 SCAN01  1036     5
frm1037 SCAN01  1037     5
frm1038 SCAN01  1038     5
frm1039 SCAN01  1039     5
frm1040 SCAN01  1040     5
frm1041 SCAN01  1041     5
frm1042 SCAN01  1042     5
frm1043 SCAN01  1043     5
frm1044 SCAN01  1044     5
frm1045 SCAN01  1045     5
frm1046 SCAN01  1046     5
frm1047 SCAN01  1047     5
frm1048 SCAN01  1048     5
frm1049 SCAN01  1049     5
frm1050 SCAN01  1050     5
frm1051 SCAN01  1051     5
frm1052 SCAN01  1052     5
frm1053 SCAN01  1053     5
frm1054 SCAN01  1054     5
frm1055 SCAN01  1055     5
frm1056 SCAN01  1056     5
frm1057 SCAN01  1057     5
frm1058 SCAN01  1058     5
frm1059 SCAN01  1059     5
frm1060 SCAN01  1060     5
frm1061 SCAN01  1061     5
frm1062 SCAN01  1062     5
frm1063 SCAN01  1063     5
frm1064 SCAN01  1064     5
frm1065 SCAN01  1065     5
frm1066 SCAN01  1066     5
frm1067 SCAN01  1067     5
frm1068 SCAN01  1068     5
frm1069 SCAN01  1069     5
frm1070 SCAN01  1070     5
frm1071 SCAN01  1071     5
frm1072 SCAN01  1072     5
frm1073 SCAN01  1073     5
frm1074 SCAN01  1074     5
frm1075 SCAN01  1075     5
frm1076 SCAN01  1076     5
frm1077 SCAN01  1077     5
frm1078 SCAN01  1078     5
frm1079 SCAN01  1079     5
frm1080 SCAN01  1080     5
frm1081 SCAN01  1081     5
frm1082 SCAN01  1082     5
frm1083 SCAN01  1083     5
frm1084 SCAN01  1084     5
frm1085 SCAN01  1085     5
frm1086 SCAN01  1086     5
frm1087 SCAN01  1087     5
frm1088 SCAN01  1088     5
frm1089 SCAN01  1089     5
frm1090 SCAN01  1090     5
frm1091 SCAN01  1091     5
frm1092 SCAN01  1092     5
frm1093 SCAN01  1093     5
frm1094 SCAN01  1094     5
frm1095 SCAN01  1095     5
frm1096 SCAN01  1096     5
frm1097 SCAN01  1097     5
frm1098 SCAN01  1098     5
frm1099 SCAN01  1099     5
frm1100 SCAN01  1100     5
frm1101 SCAN01  1101     5
frm1102 SCAN01  1102     5
frm1103 SCAN01  1103     5
frm1104 SCAN01  1104     5
frm1105 SCAN01  1105     5
frm1106 SCAN01  1106     5
frm1107 SCAN01  1107     5
frm1108 SCAN01  1108     5
frm1109 SCAN01  1109     5
frm1110 SCAN01  1110     5
frm1111 SCAN01  1111     5
frm1112 SCAN01  1112     5
frm1113 SCAN01  1113     5
frm1114 SCAN01  1114     5
frm1115 SCAN01  1115     5
frm1116 SCAN01  1116     5
frm1117 SCAN01  1117     5
frm1118 SCAN01  1118     5
frm1119 SCAN01  1119     5
frm1120 SCAN01  1120     5
frm1121 SCAN01  1121     5
frm1122 SCAN01  1122     5
frm1123 SCAN01  1123     5
frm1124 SCAN01  1124     5
frm1125 SCAN01  1125     5
frm1126 SCAN01  1126     5
frm1127 SCAN01  1127     5
frm1128 SCAN01  1128     5
frm1129 SCAN01  1129     5
frm1130 SCAN01  1130     5
frm1131 SCAN01  1131     5
frm1132 SCAN01  1132     5
frm1133 SCAN01  1133     5
frm1134 SCAN01  1134     5
frm1135 SCAN01  1135     5
frm1136 SCAN01  1136     5
frm1137 SCAN01  1137     5
frm1138 SCAN01  1138     5
frm1139 SCAN01  1139     5
frm1140 SCAN01  1140     5
frm1141 SCAN01  1141     5
frm1142 SCAN01  1142     5
frm1143 SCAN01  1143     5
frm1144 SCAN01  1144     5
frm1145 SCAN01  1145     5
frm1146 SCAN01  1146     5
frm1147 SCAN01  1147     5
frm1148 SCAN01  1148     5
frm1149 SCAN01  1149     5
frm1150 SCAN01  1150     5
frm1151 SCAN01  1151     5
frm1152 SCAN01  1152     5
frm1153 SCAN01  1153     5
frm1154 SCAN01  1154     5
frm1155 SCAN01  1155     5
frm1156 SCAN01  1156     5
frm1157 SCAN01  1157     5
frm1158 SCAN01  1158     5
frm1159 SCAN01  1159     5
frm1160 SCAN01  1160     5
frm1161 SCAN01  1161     5
frm1162 SCAN01  1162     5
frm1163 SCAN01  1163     5
frm1164 SCAN01  1164     5
frm1165 SCAN01  1165     5
frm1166 SCAN01  1166     5
frm1167 SCAN01  1167     5
frm1168 SCAN01  1168     5
frm1169 SCAN01  1169     5
frm1170 SCAN01  1170     5
frm1171 SCAN01  1171     5
frm1172 SCAN01  1172     5
frm1173 SCAN01  1173     5
frm1174 SCAN01  1174     5
frm1175 SCAN01  1175     5
frm1176 SCAN01  1176     5
frm1177 SCAN01  1177     5
frm1178 SCAN01  1178     5
frm1179 SCAN01  1179     5
frm1180 SCAN01  1180     5
frm1181 SCAN01  1181     5
frm1182 SCAN01  1182     5
frm1183 SCAN01  1183     5
frm1184 SCAN01  1184     5
frm1185 SCAN01  1185     5
frm1186 SCAN01  1186     5
frm1187 SCAN01  1187     5
frm1188 SCAN01  1188     5
frm1189 SCAN01  1189     5
frm1190 SCAN01  1190     5
frm1191 SCAN01  1191     5
frm1192 SCAN01  1192     5
frm1193 SCAN01  1193     5
frm1194 SCAN01  1194     5
frm1195 SCAN01  1195     5
frm1196 SCAN01  1196     5
frm1197 SCAN01  1197     5
frm1198 SCAN01  1198     5
frm1199 SCAN01  1199     5
frm1200 SCAN01  1200     5
frm1201 SCAN02     1     5
frm1202 SCAN02     2     5
frm1203 SCAN02     3     5
frm1204 SCAN02     4     5
frm1205 SCAN02     5     5
frm1206 SCAN02     6     5
frm1207 SCAN02     7     5
frm1208 SCAN02     8     5
frm1209 SCAN02     9     5
frm1210 SCAN02    10     5
frm1211 SCAN02    11     5
frm1212 SCAN02    12     5
frm1213 SCAN02    13     5
frm1214 SCAN02    14     5
frm1215 SCAN02    15     5
frm1216 SCAN02    16     5
frm1217 SCAN02    17     5
frm1218 SCAN02    18     5
frm1219 SCAN02    19     5
frm1220 SCAN02    20     5
frm1221 SCAN02    21     5
frm1222 SCAN02    22     5
frm1223 SCAN02    23     5
frm1224 SCAN02    24     5
frm1225 SCAN02    25     5
frm1226 SCAN02    26     5
frm1227 SCAN02    27     5
frm1228 SCAN02    28     5
frm1229 SCAN02    29     5
frm1230 SCAN02    30     5
frm1231 SCAN02    31     5
frm1232 SCAN02    32     5
frm1233 SCAN02    33     5
frm1234 SCAN02    34     5
frm1235 SCAN02    35     5
frm1236 SCAN02    36     5
frm1237 SCAN02    37     5
frm1238 SCAN02    38     5
frm1239 SCAN02    39     5
frm1240 SCAN02    40     5
frm1241 SCAN02    41     5
frm1242 SCAN02    42     5
frm1243 SCAN02    43     5
frm1244 SCAN02    44     5
frm1245 SCAN02    45     5
frm1246 SCAN02    46     5
frm1247 SCAN02    47     5
frm1248 SCAN02    48     5
frm1249 SCAN02    49     5
frm1250 SCAN02    50     5
frm1251 SCAN02    51     5
frm1252 SCAN02    52     5
frm1253 SCAN02    53     5
frm1254 SCAN02    54     5
frm1255 SCAN02    55     5
frm1256 SCAN02    56     5
frm1257 SCAN02    57     5
frm1258 SCAN02    58     5
frm1259 SCAN02    59     5
frm1260 SCAN02    60     5
frm1261 SCAN02    61     5
frm1262 SCAN02    62     5
frm1263 SCAN02    63     5
frm1264 SCAN02    64     5
frm1265 SCAN02    65     5
frm1266 SCAN02    66     5
frm1267 SCAN02    67     5
frm1268 SCAN02    68     5
frm1269 SCAN02    69     5
frm1270 SCAN02    70     5
frm1271 SCAN02    71     5
frm1272 SCAN02    72     5
frm1273 SCAN02    73     5
frm1274 SCAN02    74     5
frm1275 SCAN02    75     5
frm1276 SCAN02    76     5
frm1277 SCAN02    77     5
frm1278 SCAN02    78     5
frm1279 SCAN02    79     5
frm1280 SCAN02    80     5
frm1281 SCAN02    81     5
frm1282 SCAN02    82     5
frm1283 SCAN02    83     5
frm1284 SCAN02    84     5
frm1285 SCAN02    85     5
frm1286 SCAN02    86     5
frm1287 SCAN02    87     5
frm1288 SCAN02    88     5
frm1289 SCAN02    89     5
frm1290 SCAN02    90     5
frm1291 SCAN02    91     5
frm1292 SCAN02    92     5
frm1293 SCAN02    93     5
frm1294 SCAN02    94     5
frm1295 SCAN02    95     5
frm1296 SCAN02    96     5
frm1297 SCAN02    97     5
frm1298 SCAN02    98     5
frm1299 SCAN02    99     5
frm1300 SCAN02   100     5
frm1301 SCAN02   101     5
frm1302 SCAN02   102     5
frm1303 SCAN02   103     5
frm1304 SCAN02   104     5
frm1305 SCAN02   105     5
frm1306 SCAN02   106     5
frm1307 SCAN02   107     5
frm1308 SCAN02   108     5
frm1309 SCAN02   109     5
frm1310 SCAN02   110     5
frm1311 SCAN02   111     5
frm1312 SCAN02   112     5
frm1313 SCAN02   113     5
frm1314 SCAN02   114     5
frm1315 SCAN02   115     5
frm1316 SCAN02   116     5
frm1317 SCAN02   117     5
frm1318 SCAN02   118     5
frm1319 SCAN02   119     5
frm1320 SCAN02   120     5
frm1321 SCAN02   121     5
frm1322 SCAN02   122     5
frm1323 SCAN02   123     5
frm1324 SCAN02   124     5
frm1325 SCAN02   125     5
frm1326 SCAN02   126     5
frm1327 SCAN02   127     5
frm1328 SCAN02   128     5
frm1329 SCAN02   129     5
frm1330 SCAN02   130     5
frm1331 SCAN02   131     5
frm1332 SCAN02   132     5
frm1333 SCAN02   133     5
frm1334 SCAN02   134     5
frm1335 SCAN02   135     5
frm1336 SCAN02   136     5
frm1337 SCAN02   137     5
frm1338 SCAN02   138     5
frm1339 SCAN02   139     5
frm1340 SCAN02   140     5
frm1341 SCAN02   141     5
frm1342 SCAN02   142     5
frm1343 SCAN02   143     5
frm1344 SCAN02   144     5
frm1345 SCAN02   145     5
frm1346 SCAN02   146     5
frm1347 SCAN02   147     5
frm1348 SCAN02   148     5
frm1349 SCAN02   149     5
frm1350 SCAN02   150     5
frm1351 SCAN02   151     5
frm1352 SCAN02   152     5
frm1353 SCAN02   153     5
frm1354 SCAN02   154     5
frm1355 SCAN02   155     5
frm1356 SCAN02   156     5
frm1357 SCAN02   157     5
frm1358 SCAN02   158     5
frm1359 SCAN02   159     5
frm1360 SCAN02   160     5
frm1361 SCAN02   161     5
frm1362 SCAN02   162     5
frm1363 SCAN02   163     5
frm1364 SCAN02   164     5
frm1365 SCAN02   165     5
frm1366 SCAN02   166     5
frm1367 SCAN02   167     5
frm1368 SCAN02   168     5
frm1369 SCAN02   169     5
frm1370 SCAN02   170     5
frm1371 SCAN02   171     5
frm1372 SCAN02   172     5
frm1373 SCAN02   173     5
frm1374 SCAN02   174     5
frm1375 SCAN02   175     5
frm1376 SCAN02   176     5
frm1377 SCAN02   177     5
frm1378 SCAN02   178     5
frm1379 SCAN02   179     5
frm1380 SCAN02   180     5
frm1381 SCAN02   181     5
frm1382 SCAN02   182     5
frm1383 SCAN02   183     5
frm1384 SCAN02   184     5
frm1385 SCAN02   185     5
frm1386 SCAN02   186     5
frm1387 SCAN02   187     5
frm1388 SCAN02   188     5
frm1389 SCAN02   189     5
frm1390 SCAN02   190     5
frm1391 SCAN02   191     5
frm1392 SCAN02   192     5
frm1393 SCAN02   193     5
frm1394 SCAN02   194     5
frm1395 SCAN02   195     5
frm1396 SCAN02   196     5
frm1397 SCAN02   197     5
frm1398 SCAN02   198     5
frm1399 SCAN02   199     5
frm1400 SCAN02   200     5
frm1401 SCAN02   201     5
frm1402 SCAN02   202     5
frm1403 SCAN02   203     5
frm1404 SCAN02   204     5
frm1405 SCAN02   205     5
frm1406 SCAN02   206     5
frm1407 SCAN02   207     5
frm1408 SCAN02   208     5
frm1409 SCAN02   209     5
frm1410 SCAN02   210     5
frm1411 SCAN02   211     5
frm1412 SCAN02   212     5
frm1413 SCAN02   213     5
frm1414 SCAN02   214     5
frm1415 SCAN02   215     5
frm1416 SCAN02   216     5
frm1417 SCAN02   217     5
frm1418 SCAN02   218     5
frm1419 SCAN02   219     5
frm1420 SCAN02   220     5
frm1421 SCAN02   221     5
frm1422 SCAN02   222     5
frm1423 SCAN02   223     5
frm1424 SCAN02   224     5
frm1425 SCAN02   225     5
frm1426 SCAN02   226     5
frm1427 SCAN02   227     5
frm1428 SCAN02   228     5
frm1429 SCAN02   229     5
frm1430 SCAN02   230     5
frm1431 SCAN02   231     5
frm1432 SCAN02   232     5
frm1433 SCAN02   233     5
frm1434 SCAN02   234     5
frm1435 SCAN02   235     5
frm1436 SCAN02   236     5
frm1437 SCAN02   237     5
frm1438 SCAN02   238     5
frm1439 SCAN02   239     5
frm1440 SCAN02   240     5
frm1441 SCAN02   241     5
frm1442 SCAN02   242     5
frm1443 SCAN02   243     5
frm1444 SCAN02   244     5
frm1445 SCAN02   245     5
frm1446 SCAN02   246     5
frm1447 SCAN02   247     5
frm1448 SCAN02   248     5
frm1449 SCAN02   249     5
frm1450 SCAN02   250     5
frm1451 SCAN02   251     5
frm1452 SCAN02   252     5
frm1453 SCAN02   253     5
frm1454 SCAN02   254     5
frm1455 SCAN02   255     5
frm1456 SCAN02   256     5
frm1457 SCAN02   257     5
frm1458 SCAN02   258     5
frm1459 SCAN02   259     5
frm1460 SCAN02   260     5
frm1461 SCAN02   261     5
frm1462 SCAN02   262     5
frm1463 SCAN02   263     5
frm1464 SCAN02   264     5
frm1465 SCAN02   265     5
frm1466 SCAN02   266     5
frm1467 SCAN02   267     5
frm1468 SCAN02   268     5
frm1469 SCAN02   269     5
frm1470 SCAN02   270     5
frm1471 SCAN02   271     5
frm1472 SCAN02   272     5
frm1473 SCAN02   273     5
frm1474 SCAN02   274     5
frm1475 SCAN02   275     5
frm1476 SCAN02   276     5
frm1477 SCAN02   277     5
frm1478 SCAN02   278     5
frm1479 SCAN02   279     5
frm1480 SCAN02   280     5
frm1481 SCAN02   281     5
frm1482 SCAN02   282     5
frm1483 SCAN02   283     5
frm1484 SCAN02   284     5
frm1485 SCAN02   285     5
frm1486 SCAN02   286     5
frm1487 SCAN02   287     5
frm1488 SCAN02   288     5
frm1489 SCAN02   289     5
frm1490 SCAN02   290     5
frm1491 SCAN02   291     5
frm1492 SCAN02   292     5
frm1493 SCAN02   293     5
frm1494 SCAN02   294     5
frm1495 SCAN02   295     5
frm1496 SCAN02   296     5
frm1497 SCAN02   297     5
frm1498 SCAN02   298     5
frm1499 SCAN02   299     5
frm1500 SCAN02   300     5
frm1501 SCAN02   301     5
frm1502 SCAN02   302     5
frm1503 SCAN02   303     5
frm1504 SCAN02   304     5
frm1505 SCAN02   305     5
frm1506 SCAN02   306     5
frm1507 SCAN02   307     5
frm1508 SCAN02   308     5
frm1509 SCAN02   309     5
frm1510 SCAN02   310     5
frm1511 SCAN02   311     5
frm1512 SCAN02   312     5
frm1513 SCAN02   313     5
frm1514 SCAN02   314     5
frm1515 SCAN02   315     5
frm1516 SCAN02   316     5
frm1517 SCAN02   317     5
frm1518 SCAN02   318     5
frm1519 SCAN02   319     5
frm1520 SCAN02   320     5
frm1521 SCAN02   321     5
frm1522 SCAN02   322     5
frm1523 SCAN02   323     5
frm1524 SCAN02   324     5
frm1525 SCAN02   325     5
frm1526 SCAN02   326     5
frm1527 SCAN02   327     5
frm1528 SCAN02   328     5
frm1529 SCAN02   329     5
frm1530 SCAN02   330     5
frm1531 SCAN02   331     5
frm1532 SCAN02   332     5
frm1533 SCAN02   333     5
frm1534 SCAN02   334     5
frm1535 SCAN02   335     5
frm1536 SCAN02   336     5
frm1537 SCAN02   337     5
frm1538 SCAN02   338     5
frm1539 SCAN02   339     5
frm1540 SCAN02   340     5
frm1541 SCAN02   341     5
frm1542 SCAN02   342     5
frm1543 SCAN02   343     5
frm1544 SCAN02   344     5
frm1545 SCAN02   345     5
frm1546 SCAN02   346     5
frm1547 SCAN02   347     5
frm1548 SCAN02   348     5
frm1549 SCAN02   349     5
frm1550 SCAN02   350     5
frm1551 SCAN02   351     5
frm1552 SCAN02   352     5
frm1553 SCAN02   353     5
frm1554 SCAN02   354     5
frm1555 SCAN02   355     5
frm1556 SCAN02   356     5
frm1557 SCAN02   357     5
frm1558 SCAN02   358     5
frm1559 SCAN02   359     5
frm1560 SCAN02   360     5
frm1561 SCAN02   361     5
frm1562 SCAN02   362     5
frm1563 SCAN02   363     5
frm1564 SCAN02   364     5
frm1565 SCAN02   365     5
frm1566 SCAN02   366     5
frm1567 SCAN02   367     5
frm1568 SCAN02   368     5
frm1569 SCAN02   369     5
frm1570 SCAN02   370     5
frm1571 SCAN02   371     5
frm1572 SCAN02   372     5
frm1573 SCAN02   373     5
frm1574 SCAN02   374     5
frm1575 SCAN02   375     5
frm1576 SCAN02   376     5
frm1577 SCAN02   377     5
frm1578 SCAN02   378     5
frm1579 SCAN02   379     5
frm1580 SCAN02   380     5
frm1581 SCAN02   381     5
frm1582 SCAN02   382     5
frm1583 SCAN02   383     5
frm1584 SCAN02   384     5
frm1585 SCAN02   385     5
frm1586 SCAN02   386     5
frm1587 SCAN02   387     5
frm1588 SCAN02   388     5
frm1589 SCAN02   389     5
frm1590 SCAN02   390     5
frm1591 SCAN02   391     5
frm1592 SCAN02   392     5
frm1593 SCAN02   393     5
frm1594 SCAN02   394     5
frm1595 SCAN03     1     5
frm1596 SCAN03     2     5
frm1597 SCAN03     3     5
frm1598 SCAN03     4     5
frm1599 SCAN03     5     5
frm1600 SCAN03     6     5
frm1601 SCAN03     7     5
frm1602 SCAN03     8     5
frm1603 SCAN03     9     5
frm1604 SCAN03    10     5
frm1605 SCAN03    11     5
frm1606 SCAN03    12     5
frm1607 SCAN03    13     5
frm1608 SCAN03    14     5
frm1609 SCAN03    15     5
frm1610 SCAN03    16     5
frm1611 SCAN03    17     5
frm1612 SCAN03    18     5
frm1613 SCAN03    19     5
frm1614 SCAN03    20     5
frm1615 SCAN03    21     5
frm1616 SCAN03    22     5
frm1617 SCAN03    23     5
frm1618 SCAN03    24     5
frm1619 SCAN03    25     5
frm1620 SCAN03    26     5
frm1621 SCAN03    27     5
frm1622 SCAN03    28     5
frm1623 SCAN03    29     5
frm1624 SCAN03    30     5
frm1625 SCAN03    31     5
frm1626 SCAN03    32     5
frm1627 SCAN03    33     5
frm1628 SCAN03    34     5
frm1629 SCAN03    35     5
frm1630 SCAN03    36     5
frm1631 SCAN03    37     5
frm1632 SCAN03    38     5
frm1633 SCAN03    39     5
frm1634 SCAN03    40     5
frm1635 SCAN03    41     5
frm1636 SCAN03    42     5
frm1637 SCAN03    43     5
frm1638 SCAN03    44     5
frm1639 SCAN03    45     5
frm1640 SCAN03    46     5
frm1641 SCAN03    47     5
frm1642 SCAN03    48     5
frm1643 SCAN03    49     5
frm1644 SCAN03    50     5
frm1645 SCAN03    51     5
frm1646 SCAN03    52     5
frm1647 SCAN03    53     5
frm1648 SCAN03    54     5
frm1649 SCAN03    55     5
frm1650 SCAN03    56     5
frm1651 SCAN03    57     5
frm1652 SCAN03    58     5
frm1653 SCAN03    59     5
frm1654 SCAN03    60     5
frm1655 SCAN03    61     5
frm1656 SCAN03    62     5
frm1657 SCAN03    63     5
frm1658 SCAN03    64     5
frm1659 SCAN03    65     5
frm1660 SCAN03    66     5
frm1661 SCAN03    67     5
frm1662 SCAN03    68     5
frm1663 SCAN03    69     5
frm1664 SCAN03    70     5
frm1665 SCAN03    71     5
frm1666 SCAN03    72     5
frm1667 SCAN03    73     5
frm1668 SCAN03    74     5
frm1669 SCAN03    75     5
frm1670 SCAN03    76     5
frm1671 SCAN03    77     5
frm1672 SCAN03    78     5
frm1673 SCAN03    79     5
frm1674 SCAN03    80     5
frm1675 SCAN03    81     5
frm1676 SCAN03    82     5
frm1677 SCAN03    83     5
frm1678 SCAN03    84     5
frm1679 SCAN03    85     5
frm1680 SCAN03    86     5
frm1681 SCAN03    87     5
frm1682 SCAN03    88     5
frm1683 SCAN03    89     5
frm1684 SCAN03    90     5
frm1685 SCAN03    91     5
frm1686 SCAN03    92     5
frm1687 SCAN03    93     5
frm1688 SCAN03    94     5
frm1689 SCAN03    95     5
frm1690 SCAN03    96     5
frm1691 SCAN03    97     5
frm1692 SCAN03    98     5
frm1693 SCAN03    99     5
frm1694 SCAN03   100     5
frm1695 SCAN03   101     5
frm1696 SCAN03   102     5
frm1697 SCAN03   103     5
frm1698 SCAN03   104     5
frm1699 SCAN03   105     5
frm1700 SCAN03   106     5
frm1701 SCAN03   107     5
frm1702 SCAN03   108     5
frm1703 SCAN03   109     5
frm1704 SCAN03   110     5
frm1705 SCAN03   111     5
frm1706 SCAN03   112     5
frm1707 SCAN03   113     5
frm1708 SCAN03   114     5
frm1709 SCAN03   115     5
frm1710 SCAN03   116     5
frm1711 SCAN03   117     5
frm1712 SCAN03   118     5
frm1713 SCAN03   119     5
frm1714 SCAN03   120     5
frm1715 SCAN03   121     5
frm1716 SCAN03   122     5
frm1717 SCAN03   123     5
frm1718 SCAN03   124     5
frm1719 SCAN03   125     5
frm1720 SCAN03   126     5
frm1721 SCAN03   127     5
frm1722 SCAN03   128     5
frm1723 SCAN03   129     5
frm1724 SCAN03   130     5
frm1725 SCAN03   131     5
frm1726 SCAN03   132     5
frm1727 SCAN03   133     5
frm1728 SCAN03   134     5
frm1729 SCAN03   135     5
frm1730 SCAN03   136     5
frm1731 SCAN03   137     5
frm1732 SCAN03   138     5
frm1733 SCAN03   139     5
frm1734 SCAN03   140     5
frm1735 SCAN03   141     5
frm1736 SCAN03   142     5
frm1737 SCAN03   143     5
frm1738 SCAN03   144     5
frm1739 SCAN03   145     5
frm1740 SCAN03   146     5
frm1741 SCAN03   147     5
frm1742 SCAN03   148     5
frm1743 SCAN03   149     5
frm1744 SCAN03   150     5
frm1745 SCAN03   151     5
frm1746 SCAN03   152     5
frm1747 SCAN03   153     5
frm1748 SCAN03   154     5
frm1749 SCAN03   155     5
frm1750 SCAN03   156     5
frm1751 SCAN03   157     5
frm1752 SCAN03   158     5
frm1753 SCAN03   159     5
frm1754 SCAN03   160     5
frm1755 SCAN03   161     5
frm1756 SCAN03   162     5
frm1757 SCAN03   163     5
frm1758 SCAN03   164     5
frm1759 SCAN03   165     5
frm1760 SCAN03   166     5
frm1761 SCAN03   167     5
frm1762 SCAN03   168     5
frm1763 SCAN03   169     5
frm1764 SCAN03   170     5
frm1765 SCAN03   171     5
frm1766 SCAN03   172     5
frm1767 SCAN03   173     5
frm1768 SCAN03   174     5
frm1769 SCAN03   175     5
frm1770 SCAN03   176     5
frm1771 SCAN03   177     5
frm1772 SCAN03   178     5
frm1773 SCAN03   179     5
frm1774 SCAN03   180     5
frm1775 SCAN03   181     5
frm1776 SCAN03   182     5
frm1777 SCAN03   183     5
frm1778 SCAN03   184     5
frm1779 SCAN03   185     5
frm1780 SCAN03   186     5
frm1781 SCAN03   187     5
frm1782 SCAN03   188     5
frm1783 SCAN03   189     5
frm1784 SCAN03   190     5
frm1785 SCAN03   191     5
frm1786 SCAN03   192     5
frm1787 SCAN03   193     5
frm1788 SCAN03   194     5
frm1789 SCAN03   195     5
frm1790 SCAN03   196     5
frm1791 SCAN03   197     5
frm1792 SCAN03   198     5
frm1793 SCAN03   199     5
frm1794 SCAN03   200     5
frm1795 SCAN03   201     5
frm1796 SCAN03   202     5
frm1797 SCAN03   203     5
frm1798 SCAN03   204     5
frm1799 SCAN03   205     5
frm1800 SCAN03   206     5
frm1801 SCAN03   207     5
frm1802 SCAN03   208     5
frm1803 SCAN03   209     5
frm1804 SCAN03   210     5
frm1805 SCAN03   211     5
frm1806 SCAN03   212     5
frm1807 SCAN03   213     5
frm1808 SCAN03   214     5
frm1809 SCAN03   215     5
frm1810 SCAN03   216     5
frm1811 SCAN03   217     5
frm1812 SCAN03   218     5
frm1813 SCAN03   219     5
frm1814 SCAN03   220     5
frm1815 SCAN03   221     5
frm1816 SCAN03   222     5
frm1817 SCAN03   223     5
frm1818 SCAN03   224     5
frm1819 SCAN03   225     5
frm1820 SCAN03   226     5
frm1821 SCAN03   227     5
frm1822 SCAN03   228     5
frm1823 SCAN03   229     5
frm1824 SCAN03   230     5
frm1825 SCAN03   231     5
frm1826 SCAN03   232     5
frm1827 SCAN03   233     5
frm1828 SCAN03   234     5
frm1829 SCAN03   235     5
frm1830 SCAN03   236     5
frm1831 SCAN03   237     5
frm1832 SCAN03   238     5
frm1833 SCAN03   239     5
frm1834 SCAN03   240     5
frm1835 SCAN03   241     5
frm1836 SCAN03   242     5
frm1837 SCAN03   243     5
frm1838 SCAN03   244     5
frm1839 SCAN03   245     5
frm1840 SCAN03   246     5
frm1841 SCAN03   247     5
frm1842 SCAN03   248     5
frm1843 SCAN03   249     5
frm1844 SCAN03   250     5
frm1845 SCAN03   251     5
frm1846 SCAN03   252     5
frm1847 SCAN03   253     5
frm1848 SCAN03   254     5
frm1849 SCAN03   255     5
frm1850 SCAN03   256     5
frm1851 SCAN03   257     5
frm1852 SCAN03   258     5
frm1853 SCAN03   259     5
frm1854 SCAN03   260     5
frm1855 SCAN03   261     5
frm1856 SCAN03   262     5
frm1857 SCAN03   263     5
frm1858 SCAN03   264     5
frm1859 SCAN03   265     5
frm1860 SCAN03   266     5
frm1861 SCAN03   267     5
frm1862 SCAN03   268     5
frm1863 SCAN03   269     5
frm1864 SCAN03   270     5
frm1865 SCAN03   271     5
frm1866 SCAN03   272     5
frm1867 SCAN03   273     5
frm1868 SCAN03   274     5
frm1869 SCAN03   275     5
frm1870 SCAN03   276     5
frm1871 SCAN03   277     5
frm1872 SCAN03   278     5
frm1873 SCAN03   279     5
frm1874 SCAN03   280     5
frm1875 SCAN03   281     5
frm1876 SCAN03   282     5
frm1877 SCAN03   283     5
frm1878 SCAN03   284     5
frm1879 SCAN03   285     5
frm1880 SCAN03   286     5
frm1881 SCAN03   287     5
frm1882 SCAN03   288     5
frm1883 SCAN03   289     5
frm1884 SCAN03   290     5
frm1885 SCAN03   291     5
frm1886 SCAN03   292     5
frm1887 SCAN03   293     5
frm1888 SCAN03   294     5
frm1889 SCAN03   295     5
frm1890 SCAN03   296     5
frm1891 SCAN03   297     5
frm1892 SCAN03   298     5
frm1893 SCAN03   299     5
frm1894 SCAN03   300     5
frm1895 SCAN03   301     5
frm1896 SCAN03   302     5
frm1897 SCAN03   303     5
frm1898 SCAN03   304     5
frm1899 SCAN03   305     5
frm1900 SCAN03   306     5
frm1901 SCAN03   307     5
frm1902 SCAN03   308     5
frm1903 SCAN03   309     5
frm1904 SCAN03   310     5
frm1905 SCAN03   311     5
frm1906 SCAN03   312     5
frm1907 SCAN03   313     5
frm1908 SCAN03   314     5
frm1909 SCAN03   315     5
frm1910 SCAN03   316     5
frm1911 SCAN03   317     5
frm1912 SCAN03   318     5
frm1913 SCAN03   319     5
frm1914 SCAN03   320     5
frm1915 SCAN03   321     5
frm1916 SCAN03   322     5
frm1917 SCAN03   323     5
frm1918 SCAN03   324     5
frm1919 SCAN03   325     5
frm1920 SCAN03   326     5
frm1921 SCAN03   327     5
frm1922 SCAN03   328     5
frm1923 SCAN03   329     5
frm1924 SCAN03   330     5
frm1925 SCAN03   331     5
frm1926 SCAN03   332     5
frm1927 SCAN03   333     5
frm1928 SCAN03   334     5
frm1929 SCAN03   335     5
frm1930 SCAN03   336     5
frm1931 SCAN03   337     5
frm1932 SCAN03   338     5
frm1933 SCAN03   339     5
frm1934 SCAN03   340     5
frm1935 SCAN03   341     5
frm1936 SCAN03   342     5
frm1937 SCAN03   343     5
frm1938 SCAN03   344     5
frm1939 SCAN03   345     5
frm1940 SCAN03   346     5
frm1941 SCAN03   347     5
frm1942 SCAN03   348     5
frm1943 SCAN03   349     5
frm1944 SCAN03   350     5
frm1945 SCAN03   351     5
frm1946 SCAN03   352     5
frm1947 SCAN03   353     5
frm1948 SCAN03   354     5
frm1949 SCAN03   355     5
frm1950 SCAN03   356     5
frm1951 SCAN03   357     5
frm1952 SCAN03   358     5
frm1953 SCAN03   359     5
frm1954 SCAN03   360     5
frm1955 SCAN03   361     5
frm1956 SCAN03   362     5
frm1957 SCAN03   363     5
frm1958 SCAN03   364     5
frm1959 SCAN03   365     5
frm1960 SCAN03   366     5
frm1961 SCAN03   367     5
frm1962 SCAN03   368     5
frm1963 SCAN03   369     5
frm1964 SCAN03   370     5
frm1965 SCAN03   371     5
frm1966 SCAN03   372     5
frm1967 SCAN03   373     5
frm1968 SCAN03   374     5
frm1969 SCAN03   375     5
frm1970 SCAN03   376     5
frm1971 SCAN03   377     5
frm1972 SCAN03   378     5
frm1973 SCAN03   379     5
frm1974 SCAN03   380     5
frm1975 SCAN03   381     5
frm1976 SCAN03   382     5
frm1977 SCAN03   383     5
frm1978 SCAN03   384     5
frm1979 SCAN03   385     5
frm1980 SCAN03   386     5
frm1981 SCAN03   387     5
frm1982 SCAN03   388     5
frm1983 SCAN03   389     5
frm1984 SCAN03   390     5
frm1985 SCAN03   391     5
frm1986 SCAN03   392     5
frm1987 SCAN03   393     5
frm1988 SCAN03   394     5
frm1989 SCAN04     1     5
frm1990 SCAN04     2     5
frm1991 SCAN04     3     5
frm1992 SCAN04     4     5
frm1993 SCAN04     5     5
frm1994 SCAN04     6     5
frm1995 SCAN04     7     5
frm1996 SCAN04     8     5
frm1997 SCAN04     9     5
frm1998 SCAN04    10     5
frm1999 SCAN04    11     5
frm2000 SCAN04    12     5
frm2001 SCAN04    13     5
frm2002 SCAN04    14     5
frm2003 SCAN04    15     5
frm2004 SCAN04    16     5
frm2005 SCAN04    17     5
frm2006 SCAN04    18     5
frm2007 SCAN04    19     5
frm2008 SCAN04    20     5
frm2009 SCAN04    21     5
frm2010 SCAN04    22     5
frm2011 SCAN04    23     5
frm2012 SCAN04    24     5
frm2013 SCAN04    25     5
frm2014 SCAN04    26     5
frm2015 SCAN04    27     5
frm2016 SCAN04    28     5
frm2017 SCAN04    29     5
frm2018 SCAN04    30     5
frm2019 SCAN04    31     5
frm2020 SCAN04    32     5
frm2021 SCAN04    33     5
frm2022 SCAN04    34     5
frm2023 SCAN04    35     5
frm2024 SCAN04    36     5
frm2025 SCAN04    37     5
frm2026 SCAN04    38     5
frm2027 SCAN04    39     5
frm2028 SCAN04    40     5
frm2029 SCAN04    41     5
frm2030 SCAN04    42     5
frm2031 SCAN04    43     5
frm2032 SCAN04    44     5
frm2033 SCAN04    45     5
frm2034 SCAN04    46     5
frm2035 SCAN04    47     5
frm2036 SCAN04    48     5
frm2037 SCAN04    49     5
frm2038 SCAN04    50     5
frm2039 SCAN04    51     5
frm2040 SCAN04    52     5
frm2041 SCAN04    53     5
frm2042 SCAN04    54     5
frm2043 SCAN04    55     5
frm2044 SCAN04    56     5
frm2045 SCAN04    57     5
frm2046 SCAN04    58     5
frm2047 SCAN04    59     5
frm2048 SCAN04    60     5
frm2049 SCAN04    61     5
frm2050 SCAN04    62     5
frm2051 SCAN04    63     5
frm2052 SCAN04    64     5
frm2053 SCAN04    65     5
frm2054 SCAN04    66     5
frm2055 SCAN04    67     5
frm2056 SCAN04    68     5
frm2057 SCAN04    69     5
frm2058 SCAN04    70     5
frm2059 SCAN04    71     5
frm2060 SCAN04    72     5
frm2061 SCAN04    73     5
frm2062 SCAN04    74     5
frm2063 SCAN04    75     5
frm2064 SCAN04    76     5
frm2065 SCAN04    77     5
frm2066 SCAN04    78     5
frm2067 SCAN04    79     5
frm2068 SCAN04    80     5
frm2069 SCAN04    81     5
frm2070 SCAN04    82     5
frm2071 SCAN04    83     5
frm2072 SCAN04    84     5
frm2073 SCAN04    85     5
frm2074 SCAN04    86     5
frm2075 SCAN04    87     5
frm2076 SCAN04    88     5
frm2077 SCAN04    89     5
frm2078 SCAN04    90     5
frm2079 SCAN04    91     5
frm2080 SCAN04    92     5
frm2081 SCAN04    93     5
frm2082 SCAN04    94     5
frm2083 SCAN04    95     5
frm2084 SCAN04    96     5
frm2085 SCAN04    97     5
frm2086 SCAN04    98     5
frm2087 SCAN04    99     5
frm2088 SCAN04   100     5
frm2089 SCAN04   101     5
frm2090 SCAN04   102     5
frm2091 SCAN04   103     5
frm2092 SCAN04   104     5
frm2093 SCAN04   105     5
frm2094 SCAN04   106     5
frm2095 SCAN04   107     5
frm2096 SCAN04   108     5
frm2097 SCAN04   109     5
frm2098 SCAN04   110     5
frm2099 SCAN04   111     5
frm2100 SCAN04   112     5
frm2101 SCAN04   113     5
frm2102 SCAN04   114     5
frm2103 SCAN04   115     5
frm2104 SCAN04   116     5
frm2105 SCAN04   117     5
frm2106 SCAN04   118     5
frm2107 SCAN04   119     5
frm2108 SCAN04   120     5
frm2109 SCAN04   121     5
frm2110 SCAN04   122     5
frm2111 SCAN04   123     5
frm2112 SCAN04   124     5
frm2113 SCAN04   125     5
frm2114 SCAN04   126     5
frm2115 SCAN04   127     5
frm2116 SCAN04   128     5
frm2117 SCAN04   129     5
frm2118 SCAN04   130     5
frm2119 SCAN04   131     5
frm2120 SCAN04   132     5
frm2121 SCAN04   133     5
frm2122 SCAN04   134     5
frm2123 SCAN04   135     5
frm2124 SCAN04   136     5
frm2125 SCAN04   137     5
frm2126 SCAN04   138     5
frm2127 SCAN04   139     5
frm2128 SCAN04   140     5
frm2129 SCAN04   141     5
frm2130 SCAN04   142     5
frm2131 SCAN04   143     5
frm2132 SCAN04   144     5
frm2133 SCAN04   145     5
frm2134 SCAN04   146     5
frm2135 SCAN04   147     5
frm2136 SCAN04   148     5
frm2137 SCAN04   149     5
frm2138 SCAN04   150     5
frm2139 SCAN04   151     5
frm2140 SCAN04   152     5
frm2141 SCAN04   153     5
frm2142 SCAN04   154     5
frm2143 SCAN04   155     5
frm2144 SCAN04   156     5
frm2145 SCAN04   157     5
frm2146 SCAN04   158     5
frm2147 SCAN04   159     5
frm2148 SCAN04   160     5
frm2149 SCAN04   161     5
frm2150 SCAN04   162     5
frm2151 SCAN04   163     5
frm2152 SCAN04   164     5
frm2153 SCAN04   165     5
frm2154 SCAN04   166     5
frm2155 SCAN04   167     5
frm2156 SCAN04   168     5
frm2157 SCAN04   169     5
frm2158 SCAN04   170     5
frm2159 SCAN04   171     5
frm2160 SCAN04   172     5
frm2161 SCAN04   173     5
frm2162 SCAN04   174     5
frm2163 SCAN04   175     5
frm2164 SCAN04   176     5
frm2165 SCAN04   177     5
frm2166 SCAN04   178     5
frm2167 SCAN04   179     5
frm2168 SCAN04   180     5
frm2169 SCAN04   181     5
frm2170 SCAN04   182     5
frm2171 SCAN04   183     5
frm2172 SCAN04   184     5
frm2173 SCAN04   185     5
frm2174 SCAN04   186     5
frm2175 SCAN04   187     5
frm2176 SCAN04   188     5
frm2177 SCAN04   189     5
frm2178 SCAN04   190     5
frm2179 SCAN04   191     5
frm2180 SCAN04   192     5
frm2181 SCAN04   193     5
frm2182 SCAN04   194     5
frm2183 SCAN04   195     5
frm2184 SCAN04   196     5
frm2185 SCAN04   197     5
frm2186 SCAN04   198     5
frm2187 SCAN04   199     5
frm2188 SCAN04   200     5
frm2189 SCAN04   201     5
frm2190 SCAN04   202     5
frm2191 SCAN04   203     5
frm2192 SCAN04   204     5
frm2193 SCAN04   205     5
frm2194 SCAN04   206     5
frm2195 SCAN04   207     5
frm2196 SCAN04   208     5
frm2197 SCAN04   209     5
frm2198 SCAN04   210     5
frm2199 SCAN04   211     5
frm2200 SCAN04   212     5
frm2201 SCAN04   213     5
frm2202 SCAN04   214     5
frm2203 SCAN04   215     5
frm2204 SCAN04   216     5
frm2205 SCAN04   217     5
frm2206 SCAN04   218     5
frm2207 SCAN04   219     5
frm2208 SCAN04   220     5
frm2209 SCAN04   221     5
frm2210 SCAN04   222     5
frm2211 SCAN04   223     5
frm2212 SCAN04   224     5
frm2213 SCAN04   225     5
frm2214 SCAN04   226     5
frm2215 SCAN04   227     5
frm2216 SCAN04   228     5
frm2217 SCAN04   229     5
frm2218 SCAN04   230     5
frm2219 SCAN04   231     5
frm2220 SCAN04   232     5
frm2221 SCAN04   233     5
frm2222 SCAN04   234     5
frm2223 SCAN04   235     5
frm2224 SCAN04   236     5
frm2225 SCAN04   237     5
frm2226 SCAN04   238     5
frm2227 SCAN04   239     5
frm2228 SCAN04   240     5
frm2229 SCAN04   241     5
frm2230 SCAN04   242     5
frm2231 SCAN04   243     5
frm2232 SCAN04   244     5
frm2233 SCAN04   245     5
frm2234 SCAN04   246     5
frm2235 SCAN04   247     5
frm2236 SCAN04   248     5
frm2237 SCAN04   249     5
frm2238 SCAN04   250     5
frm2239 SCAN04   251     5
frm2240 SCAN04   252     5
frm2241 SCAN04   253     5
frm2242 SCAN04   254     5
frm2243 SCAN04   255     5
frm2244 SCAN04   256     5
frm2245 SCAN04   257     5
frm2246 SCAN04   258     5
frm2247 SCAN04   259     5
frm2248 SCAN04   260     5
frm2249 SCAN04   261     5
frm2250 SCAN04   262     5
frm2251 SCAN04   263     5
frm2252 SCAN04   264     5
frm2253 SCAN04   265     5
frm2254 SCAN04   266     5
frm2255 SCAN04   267     5
frm2256 SCAN04   268     5
frm2257 SCAN04   269     5
frm2258 SCAN04   270     5
frm2259 SCAN04   271     5
frm2260 SCAN04   272     5
frm2261 SCAN04   273     5
frm2262 SCAN04   274     5
frm2263 SCAN04   275     5
frm2264 SCAN04   276     5
frm2265 SCAN04   277     5
frm2266 SCAN04   278     5
frm2267 SCAN04   279     5
frm2268 SCAN04   280     5
frm2269 SCAN04   281     5
frm2270 SCAN04   282     5
frm2271 SCAN04   283     5
frm2272 SCAN04   284     5
frm2273 SCAN04   285     5
frm2274 SCAN04   286     5
frm2275 SCAN04   287     5
frm2276 SCAN04   288     5
frm2277 SCAN04   289     5
frm2278 SCAN04   290     5
frm2279 SCAN04   291     5
frm2280 SCAN04   292     5
frm2281 SCAN05     1     5
frm2282 SCAN05     2     5
frm2283 SCAN05     3     5
frm2284 SCAN05     4     5
frm2285 SCAN05     5     5
frm2286 SCAN05     6     5
frm2287 SCAN05     7     5
frm2288 SCAN05     8     5
frm2289 SCAN05     9     5
frm2290 SCAN05    10     5
frm2291 SCAN05    11     5
frm2292 SCAN05    12     5
frm2293 SCAN05    13     5
frm2294 SCAN05    14     5
frm2295 SCAN05    15     5
frm2296 SCAN05    16     5
frm2297 SCAN05    17     5
frm2298 SCAN05    18     5
frm2299 SCAN05    19     5
frm2300 SCAN05    20     5
frm2301 SCAN05    21     5
frm2302 SCAN05    22     5
frm2303 SCAN05    23     5
frm2304 SCAN05    24     5
frm2305 SCAN05    25     5
frm2306 SCAN05    26     5
frm2307 SCAN05    27     5
frm2308 SCAN05    28     5
frm2309 SCAN05    29     5
frm2310 SCAN05    30     5
frm2311 SCAN05    31     5
frm2312 SCAN05    32     5
frm2313 SCAN05    33     5
frm2314 SCAN05    34     5
frm2315 SCAN05    35     5
frm2316 SCAN05    36     5
frm2317 SCAN05    37     5
frm2318 SCAN05    38     5
frm2319 SCAN05    39     5
frm2320 SCAN05    40     5
frm2321 SCAN05    41     5
frm2322 SCAN05    42     5
frm2323 SCAN05    43     5
frm2324 SCAN05    44     5
frm2325 SCAN05    45     5
frm2326 SCAN05    46     5
frm2327 SCAN05    47     5
frm2328 SCAN05    48     5
frm2329 SCAN05    49     5
frm2330 SCAN05    50     5
frm2331 SCAN05    51     5
frm2332 SCAN05    52     5
frm2333 SCAN05    53     5
frm2334 SCAN05    54     5
frm2335 SCAN05    55     5
frm2336 SCAN05    56     5
frm2337 SCAN05    57     5
frm2338 SCAN05    58     5
frm2339 SCAN05    59     5
frm2340 SCAN05    60     5
frm2341 SCAN05    61     5
frm2342 SCAN05    62     5
frm2343 SCAN05    63     5
frm2344 SCAN05    64     5
frm2345 SCAN05    65     5
frm2346 SCAN05    66     5
frm2347 SCAN05    67     5
frm2348 SCAN05    68     5
frm2349 SCAN05    69     5
frm2350 SCAN05    70     5
frm2351 SCAN05    71     5
frm2352 SCAN05    72     5
frm2353 SCAN05    73     5
frm2354 SCAN05    74     5
frm2355 SCAN05    75     5
frm2356 SCAN05    76     5
frm2357 SCAN05    77     5
frm2358 SCAN05    78     5
frm2359 SCAN05    79     5
frm2360 SCAN05    80     5
frm2361 SCAN05    81     5
frm2362 SCAN05    82     5
frm2363 SCAN05    83     5
frm2364 SCAN05    84     5
frm2365 SCAN05    85     5
frm2366 SCAN05    86     5
frm2367 SCAN05    87     5
frm2368 SCAN05    88     5
frm2369 SCAN05    89     5
frm2370 SCAN05    90     5
frm2371 SCAN05    91     5
frm2372 SCAN05    92     5
frm2373 SCAN05    93     5
frm2374 SCAN05    94     5
frm2375 SCAN05    95     5
frm2376 SCAN05    96     5
frm2377 SCAN05    97     5
frm2378 SCAN05    98     5
frm2379 SCAN05    99     5
frm2380 SCAN05   100     5
frm2381 SCAN05   101     5
frm2382 SCAN05   102     5
frm2383 SCAN05   103     5
frm2384 SCAN05   104     5
frm2385 SCAN05   105     5
frm2386 SCAN05   106     5
frm2387 SCAN05   107     5
frm2388 SCAN05   108     5
frm2389 SCAN05   109     5
frm2390 SCAN05   110     5
frm2391 SCAN05   111     5
frm2392 SCAN05   112     5
frm2393 SCAN05   113     5
frm2394 SCAN05   114     5
frm2395 SCAN05   115     5
frm2396 SCAN05   116     5
frm2397 SCAN05   117     5
frm2398 SCAN05   118     5
frm2399 SCAN05   119     5
frm2400 SCAN05   120     5
frm2401 SCAN05   121     5
frm2402 SCAN05   122     5
frm2403 SCAN05   123     5
frm2404 SCAN05   124     5
frm2405 SCAN05   125     5
frm2406 SCAN05   126     5
frm2407 SCAN05   127     5
frm2408 SCAN05   128     5
frm2409 SCAN05   129     5
frm2410 SCAN05   130     5
frm2411 SCAN05   131     5
frm2412 SCAN05   132     5
frm2413 SCAN05   133     5
frm2414 SCAN05   134     5
frm2415 SCAN05   135     5
frm2416 SCAN05   136     5
frm2417 SCAN05   137     5
frm2418 SCAN05   138     5
frm2419 SCAN05   139     5
frm2420 SCAN05   140     5
frm2421 SCAN05   141     5
frm2422 SCAN05   142     5
frm2423 SCAN05   143     5
frm2424 SCAN05   144     5
frm2425 SCAN05   145     5
frm2426 SCAN05   146     5
frm2427 SCAN05   147     5
frm2428 SCAN05   148     5
frm2429 SCAN05   149     5
frm2430 SCAN05   150     5
frm2431 SCAN05   151     5
frm2432 SCAN05   152     5
frm2433 SCAN05   153     5
frm2434 SCAN05   154     5
frm2435 SCAN05   155     5
frm2436 SCAN05   156     5
frm2437 SCAN05   157     5
frm2438 SCAN05   158     5
frm2439 SCAN05   159     5
frm2440 SCAN05   160     5
frm2441 SCAN05   161     5
frm2442 SCAN05   162     5
frm2443 SCAN05   163     5
frm2444 SCAN05   164     5
frm2445 SCAN05   165     5
frm2446 SCAN05   166     5
frm2447 SCAN05   167     5
frm2448 SCAN05   168     5
frm2449 SCAN05   169     5
frm2450 SCAN05   170     5
frm2451 SCAN05   171     5
frm2452 SCAN05   172     5
frm2453 SCAN05   173     5
frm2454 SCAN05   174     5
frm2455 SCAN05   175     5
frm2456 SCAN05   176     5
frm2457 SCAN05   177     5
frm2458 SCAN05   178     5
frm2459 SCAN05   179     5
frm2460 SCAN05   180     5
frm2461 SCAN05   181     5
frm2462 SCAN05   182     5
frm2463 SCAN05   183     5
frm2464 SCAN05   184     5
frm2465 SCAN05   185     5
frm2466 SCAN05   186     5
frm2467 SCAN05   187     5
frm2468 SCAN05   188     5
frm2469 SCAN05   189     5
frm2470 SCAN05   190     5
frm2471 SCAN05   191     5
frm2472 SCAN05   192     5
frm2473 SCAN05   193     5
frm2474 SCAN05   194     5
frm2475 SCAN05   195     5
frm2476 SCAN05   196     5
frm2477 SCAN05   197     5
frm2478 SCAN05   198     5
frm2479 SCAN05   199     5
frm2480 SCAN05   200     5
frm2481 SCAN05   201     5
frm2482 SCAN05   202     5
frm2483 SCAN05   203     5
frm2484 SCAN05   204     5
frm2485 SCAN05   205     5
frm2486 SCAN05   206     5
frm2487 SCAN05   207     5
frm2488 SCAN05   208     5
frm2489 SCAN05   209     5
frm2490 SCAN05   210     5
frm2491 SCAN05   211     5
frm2492 SCAN05   212     5
frm2493 SCAN05   213     5
frm2494 SCAN05   214     5
frm2495 SCAN05   215     5
frm2496 SCAN05   216     5
frm2497 SCAN05   217     5
frm2498 SCAN05   218     5
frm2499 SCAN05   219     5
frm2500 SCAN05   220     5
frm2501 SCAN05   221     5
frm2502 SCAN05   222     5
frm2503 SCAN05   223     5
frm2504 SCAN05   224     5
frm2505 SCAN05   225     5
frm2506 SCAN05   226     5
frm2507 SCAN05   227     5
frm2508 SCAN05   228     5
frm2509 SCAN05   229     5
frm2510 SCAN05   230     5
frm2511 SCAN05   231     5
frm2512 SCAN05   232     5
frm2513 SCAN05   233     5
frm2514 SCAN05   234     5
frm2515 SCAN05   235     5
frm2516 SCAN05   236     5
frm2517 SCAN05   237     5
frm2518 SCAN05   238     5
frm2519 SCAN05   239     5
frm2520 SCAN05   240     5
frm2521 SCAN05   241     5
frm2522 SCAN05   242     5
frm2523 SCAN05   243     5
frm2524 SCAN05   244     5
frm2525 SCAN05   245     5
frm2526 SCAN05   246     5
frm2527 SCAN05   247     5
frm2528 SCAN05   248     5
frm2529 SCAN05   249     5
frm2530 SCAN05   250     5
frm2531 SCAN05   251     5
frm2532 SCAN05   252     5
frm2533 SCAN05   253     5
frm2534 SCAN05   254     5
frm2535 SCAN05   255     5
frm2536 SCAN05   256     5
frm2537 SCAN05   257     5
frm2538 SCAN05   258     5
frm2539 SCAN05   259     5
frm2540 SCAN05   260     5
frm2541 SCAN05   261     5
frm2542 SCAN05   262     5
frm2543 SCAN05   263     5
frm2544 SCAN05   264     5
frm2545 SCAN05   265     5
frm2546 SCAN05   266     5
frm2547 SCAN05   267     5
frm2548 SCAN05   268     5
frm2549 SCAN05   269     5
frm2550 SCAN05   270     5
frm2551 SCAN05   271     5
frm2552 SCAN05   272     5
frm2553 SCAN05   273     5
frm2554 SCAN05   274     5
frm2555 SCAN05   275     5
frm2556 SCAN05   276     5
frm2557 SCAN05   277     5
frm2558 SCAN05   278     5
frm2559 SCAN05   279     5
frm2560 SCAN05   280     5
frm2561 SCAN05   281     5
frm2562 SCAN05   282     5
frm2563 SCAN05   283     5
frm2564 SCAN05   284     5
frm2565 SCAN05   285     5
frm2566 SCAN05   286     5
frm2567 SCAN05   287     5
frm2568 SCAN05   288     5
frm2569 SCAN05   289     5
frm2570 SCAN05   290     5
frm2571 SCAN05   291     5
frm2572 SCAN05   292     5
frm2573 SCAN05   293     5
frm2574 SCAN05   294     5
frm2575 SCAN05   295     5
frm2576 SCAN05   296     5
frm2577 SCAN05   297     5
frm2578 SCAN05   298     5
frm2579 SCAN05   299     5
frm2580 SCAN05   300     5
frm2581 SCAN05   301     5
frm2582 SCAN05   302     5
frm2583 SCAN05   303     5
frm2584 SCAN05   304     5
frm2585 SCAN05   305     5
frm2586 SCAN05   306     5
frm2587 SCAN05   307     5
frm2588 SCAN05   308     5
frm2589 SCAN05   309     5
frm2590 SCAN05   310     5
frm2591 SCAN05   311     5
frm2592 SCAN05   312     5
frm2593 SCAN05   313     5
frm2594 SCAN05   314     5
frm2595 SCAN05   315     5
frm2596 SCAN05   316     5
frm2597 SCAN05   317     5
frm2598 SCAN05   318     5
frm2599 SCAN05   319     5
frm2600 SCAN05   320     5
frm2601 SCAN05   321     5
frm2602 SCAN05   322     5
frm2603 SCAN05   323     5
frm2604 SCAN05   324     5
frm2605 SCAN05   325     5
frm2606 SCAN05   326     5
frm2607 SCAN05   327     5
frm2608 SCAN05   328     5
frm2609 SCAN05   329     5
frm2610 SCAN05   330     5
frm2611 SCAN05   331     5
frm2612 SCAN05   332     5
frm2613 SCAN05   333     5
frm2614 SCAN05   334     5
frm2615 SCAN05   335     5
frm2616 SCAN05   336     5
frm2617 SCAN05   337     5
frm2618 SCAN05   338     5
frm2619 SCAN05   339     5
frm2620 SCAN05   340     5
frm2621 SCAN05   341     5
frm2622 SCAN05   342     5
frm2623 SCAN05   343     5
frm2624 SCAN05   344     5
frm2625 SCAN05   345     5
frm2626 SCAN05   346     5
frm2627 SCAN05   347     5
frm2628 SCAN05   348     5
frm2629 SCAN05   349     5
frm2630 SCAN05   350     5
frm2631 SCAN05   351     5
frm2632 SCAN05   352     5
frm2633 SCAN05   353     5
frm2634 SCAN05   354     5
frm2635 SCAN05   355     5
frm2636 SCAN05   356     5
frm2637 SCAN05   357     5
frm2638 SCAN05   358     5
frm2639 SCAN05   359     5
frm2640 SCAN05   360     5
frm2641 SCAN05   361     5
frm2642 SCAN05   362     5
frm2643 SCAN05   363     5
frm2644 SCAN05   364     5
frm2645 SCAN05   365     5
frm2646 SCAN05   366     5
frm2647 SCAN05   367     5
frm2648 SCAN05   368     5
frm2649 SCAN05   369     5
frm2650 SCAN05   370     5
frm2651 SCAN05   371     5
frm2652 SCAN05   372     5
frm2653 SCAN05   373     5
frm2654 SCAN05   374     5
frm2655 SCAN05   375     5
frm2656 SCAN05   376     5
frm2657 SCAN05   377     5
frm2658 SCAN05   378     5
frm2659 SCAN05   379     5
frm2660 SCAN05   380     5
frm2661 SCAN05   381     5
frm2662 SCAN05   382     5
frm2663 SCAN05   383     5
frm2664 SCAN05   384     5
frm2665 SCAN05   385     5
frm2666 SCAN05   386     5
frm2667 SCAN05   387     5
frm2668 SCAN05   388     5
frm2669 SCAN05   389     5
frm2670 SCAN05   390     5
frm2671 SCAN05   391     5
frm2672 SCAN05   392     5
frm2673 SCAN05   393     5
frm2674 SCAN05   394     5
frm2675 SCAN06     1     5
frm2676 SCAN06     2     5
frm2677 SCAN06     3     5
frm2678 SCAN06     4     5
frm2679 SCAN06     5     5
frm2680 SCAN06     6     5
frm2681 SCAN06     7     5
frm2682 SCAN06     8     5
frm2683 SCAN06     9     5
frm2684 SCAN06    10     5
frm2685 SCAN06    11     5
frm2686 SCAN06    12     5
frm2687 SCAN06    13     5
frm2688 SCAN06    14     5
frm2689 SCAN06    15     5
frm2690 SCAN06    16     5
frm2691 SCAN06    17     5
frm2692 SCAN06    18     5
frm2693 SCAN06    19     5
frm2694 SCAN06    20     5
frm2695 SCAN06    21     5
frm2696 SCAN06    22     5
frm2697 SCAN06    23     5
frm2698 SCAN06    24     5
frm2699 SCAN06    25     5
frm2700 SCAN06    26     5
frm2701 SCAN06    27     5
frm2702 SCAN06    28     5
frm2703 SCAN06    29     5
frm2704 SCAN06    30     5
frm2705 SCAN06    31     5
frm2706 SCAN06    32     5
frm2707 SCAN06    33     5
frm2708 SCAN06    34     5
frm2709 SCAN06    35     5
frm2710 SCAN06    36     5
frm2711 SCAN06    37     5
frm2712 SCAN06    38     5
frm2713 SCAN06    39     5
frm2714 SCAN06    40     5
frm2715 SCAN06    41     5
frm2716 SCAN06    42     5
frm2717 SCAN06    43     5
frm2718 SCAN06    44     5
frm2719 SCAN06    45     5
frm2720 SCAN06    46     5
frm2721 SCAN06    47     5
frm2722 SCAN06    48     5
frm2723 SCAN06    49     5
frm2724 SCAN06    50     5
frm2725 SCAN06    51     5
frm2726 SCAN06    52     5
frm2727 SCAN06    53     5
frm2728 SCAN06    54     5
frm2729 SCAN06    55     5
frm2730 SCAN06    56     5
frm2731 SCAN06    57     5
frm2732 SCAN06    58     5
frm2733 SCAN06    59     5
frm2734 SCAN06    60     5
frm2735 SCAN06    61     5
frm2736 SCAN06    62     5
frm2737 SCAN06    63     5
frm2738 SCAN06    64     5
frm2739 SCAN06    65     5
frm2740 SCAN06    66     5
frm2741 SCAN06    67     5
frm2742 SCAN06    68     5
frm2743 SCAN06    69     5
frm2744 SCAN06    70     5
frm2745 SCAN06    71     5
frm2746 SCAN06    72     5
frm2747 SCAN06    73     5
frm2748 SCAN06    74     5
frm2749 SCAN06    75     5
frm2750 SCAN06    76     5
frm2751 SCAN06    77     5
frm2752 SCAN06    78     5
frm2753 SCAN06    79     5
frm2754 SCAN06    80     5
frm2755 SCAN06    81     5
frm2756 SCAN06    82     5
frm2757 SCAN06    83     5
frm2758 SCAN06    84     5
frm2759 SCAN06    85     5
frm2760 SCAN06    86     5
frm2761 SCAN06    87     5
frm2762 SCAN06    88     5
frm2763 SCAN06    89     5
frm2764 SCAN06    90     5
frm2765 SCAN06    91     5
frm2766 SCAN06    92     5
frm2767 SCAN06    93     5
frm2768 SCAN06    94     5
frm2769 SCAN06    95     5
frm2770 SCAN06    96     5
frm2771 SCAN06    97     5
frm2772 SCAN06    98     5
frm2773 SCAN06    99     5
frm2774 SCAN06   100     5
frm2775 SCAN06   101     5
frm2776 SCAN06   102     5
frm2777 SCAN06   103     5
frm2778 SCAN06   104     5
frm2779 SCAN06   105     5
frm2780 SCAN06   106     5
frm2781 SCAN06   107     5
frm2782 SCAN06   108     5
frm2783 SCAN06   109     5
frm2784 SCAN06   110     5
frm2785 SCAN06   111     5
frm2786 SCAN06   112     5
frm2787 SCAN06   113     5
frm2788 SCAN06   114     5
frm2789 SCAN06   115     5
frm2790 SCAN06   116     5
frm2791 SCAN06   117     5
frm2792 SCAN06   118     5
frm2793 SCAN06   119     5
frm2794 SCAN06   120     5
frm2795 SCAN06   121     5
frm2796 SCAN06   122     5
frm2797 SCAN06   123     5
frm2798 SCAN06   124     5
frm2799 SCAN06   125     5
frm2800 SCAN06   126     5
frm2801 SCAN06   127     5
frm2802 SCAN06   128     5
frm2803 SCAN06   129     5
frm2804 SCAN06   130     5
frm2805 SCAN06   131     5
frm2806 SCAN06   132     5
frm2807 SCAN06   133     5
frm2808 SCAN06   134     5
frm2809 SCAN06   135     5
frm2810 SCAN06   136     5
frm2811 SCAN06   137     5
frm2812 SCAN06   138     5
frm2813 SCAN06   139     5
frm2814 SCAN06   140     5
frm2815 SCAN06   141     5
frm2816 SCAN06   142     5
frm2817 SCAN06   143     5
frm2818 SCAN06   144     5
frm2819 SCAN06   145     5
frm2820 SCAN06   146     5
frm2821 SCAN06   147     5
frm2822 SCAN06   148     5
frm2823 SCAN06   149     5
frm2824 SCAN06   150     5
frm2825 SCAN06   151     5
frm2826 SCAN06   152     5
frm2827 SCAN06   153     5
frm2828 SCAN06   154     5
frm2829 SCAN06   155     5
frm2830 SCAN06   156     5
frm2831 SCAN06   157     5
frm2832 SCAN06   158     5
frm2833 SCAN06   159     5
frm2834 SCAN06   160     5
frm2835 SCAN06   161     5
frm2836 SCAN06   162     5
frm2837 SCAN06   163     5
frm2838 SCAN06   164     5
frm2839 SCAN06   165     5
frm2840 SCAN06   166     5
frm2841 SCAN06   167     5
frm2842 SCAN06   168     5
frm2843 SCAN06   169     5
frm2844 SCAN06   170     5
frm2845 SCAN06   171     5
frm2846 SCAN06   172     5
frm2847 SCAN06   173     5
frm2848 SCAN06   174     5
frm2849 SCAN06   175     5
frm2850 SCAN06   176     5
frm2851 SCAN06   177     5
frm2852 SCAN06   178     5
frm2853 SCAN06   179     5
frm2854 SCAN06   180     5
frm2855 SCAN06   181     5
frm2856 SCAN06   182     5
frm2857 SCAN06   183     5
frm2858 SCAN06   184     5
frm2859 SCAN06   185     5
frm2860 SCAN06   186     5
frm2861 SCAN06   187     5
frm2862 SCAN06   188     5
frm2863 SCAN06   189     5
frm2864 SCAN06   190     5
frm2865 SCAN06   191     5
frm2866 SCAN06   192     5
frm2867 SCAN06   193     5
frm2868 SCAN06   194     5
frm2869 SCAN06   195     5
frm2870 SCAN06   196     5
frm2871 SCAN06   197     5
frm2872 SCAN06   198     5
frm2873 SCAN06   199     5
frm2874 SCAN06   200     5
frm2875 SCAN06   201     5
frm2876 SCAN06   202     5
frm2877 SCAN06   203     5
frm2878 SCAN06   204     5
frm2879 SCAN06   205     5
frm2880 SCAN06   206     5
frm2881 SCAN06   207     5
frm2882 SCAN06   208     5
frm2883 SCAN06   209     5
frm2884 SCAN06   210     5
frm2885 SCAN06   211     5
frm2886 SCAN06   212     5
frm2887 SCAN06   213     5
frm2888 SCAN06   214     5
frm2889 SCAN06   215     5
frm2890 SCAN06   216     5
frm2891 SCAN06   217     5
frm2892 SCAN06   218     5
frm2893 SCAN06   219     5
frm2894 SCAN06   220     5
frm2895 SCAN06   221     5
frm2896 SCAN06   222     5
frm2897 SCAN06   223     5
frm2898 SCAN06   224     5
frm2899 SCAN06   225     5
frm2900 SCAN06   226     5
frm2901 SCAN06   227     5
frm2902 SCAN06   228     5
frm2903 SCAN06   229     5
frm2904 SCAN06   230     5
frm2905 SCAN06   231     5
frm2906 SCAN06   232     5
frm2907 SCAN06   233     5
frm2908 SCAN06   234     5
frm2909 SCAN06   235     5
frm2910 SCAN06   236     5
frm2911 SCAN06   237     5
frm2912 SCAN06   238     5
frm2913 SCAN06   239     5
frm2914 SCAN06   240     5
frm2915 SCAN06   241     5
frm2916 SCAN06   242     5
frm2917 SCAN06   243     5
frm2918 SCAN06   244     5
frm2919 SCAN06   245     5
frm2920 SCAN06   246     5
frm2921 SCAN06   247     5
frm2922 SCAN06   248     5
frm2923 SCAN06   249     5
frm2924 SCAN06   250     5
frm2925 SCAN06   251     5
frm2926 SCAN06   252     5
frm2927 SCAN06   253     5
frm2928 SCAN06   254     5
frm2929 SCAN06   255     5
frm2930 SCAN06   256     5
frm2931 SCAN06   257     5
frm2932 SCAN06   258     5
frm2933 SCAN06   259     5
frm2934 SCAN06   260     5
frm2935 SCAN06   261     5
frm2936 SCAN06   262     5
frm2937 SCAN06   263     5
frm2938 SCAN06   264     5
frm2939 SCAN06   265     5
frm2940 SCAN06   266     5
frm2941 SCAN06   267     5
frm2942 SCAN06   268     5
frm2943 SCAN06   269     5
frm2944 SCAN06   270     5
frm2945 SCAN06   271     5
frm2946 SCAN06   272     5
frm2947 SCAN06   273     5
frm2948 SCAN06   274     5
frm2949 SCAN06   275     5
frm2950 SCAN06   276     5
frm2951 SCAN06   277     5
frm2952 SCAN06   278     5
frm2953 SCAN06   279     5
frm2954 SCAN06   280     5
frm2955 SCAN06   281     5
frm2956 SCAN06   282     5
frm2957 SCAN06   283     5
frm2958 SCAN06   284     5
frm2959 SCAN06   285     5
frm2960 SCAN06   286     5
frm2961 SCAN06   287     5
frm2962 SCAN06   288     5
frm2963 SCAN06   289     5
frm2964 SCAN06   290     5
frm2965 SCAN06   291     5
frm2966 SCAN06   292     5
frm2967 SCAN06   293     5
frm2968 SCAN06   294     5
frm2969 SCAN06   295     5
frm2970 SCAN06   296     5
frm2971 SCAN06   297     5
frm2972 SCAN06   298     5
frm2973 SCAN06   299     5
frm2974 SCAN06   300     5
frm2975 SCAN06   301     5
frm2976 SCAN06   302     5
frm2977 SCAN06   303     5
frm2978 SCAN06   304     5
frm2979 SCAN06   305     5
frm2980 SCAN06   306     5
frm2981 SCAN06   307     5
frm2982 SCAN06   308     5
frm2983 SCAN06   309     5
frm2984 SCAN06   310     5
frm2985 SCAN06   311     5
frm2986 SCAN06   312     5
frm2987 SCAN06   313     5
frm2988 SCAN06   314     5
frm2989 SCAN06   315     5
frm2990 SCAN06   316     5
frm2991 SCAN06   317     5
frm2992 SCAN06   318     5
frm2993 SCAN06   319     5
frm2994 SCAN06   320     5
frm2995 SCAN06   321     5
frm2996 SCAN06   322     5
frm2997 SCAN06   323     5
frm2998 SCAN06   324     5
frm2999 SCAN06   325     5
frm3000 SCAN06   326     5
frm3001 SCAN06   327     5
frm3002 SCAN06   328     5
frm3003 SCAN06   329     5
frm3004 SCAN06   330     5
frm3005 SCAN06   331     5
frm3006 SCAN06   332     5
frm3007 SCAN06   333     5
frm3008 SCAN06   334     5
frm3009 SCAN06   335     5
frm3010 SCAN06   336     5
frm3011 SCAN06   337     5
frm3012 SCAN06   338     5
frm3013 SCAN06   339     5
frm3014 SCAN06   340     5
frm3015 SCAN06   341     5
frm3016 SCAN06   342     5
frm3017 SCAN06   343     5
frm3018 SCAN06   344     5
frm3019 SCAN06   345     5
frm3020 SCAN06   346     5
frm3021 SCAN06   347     5
frm3022 SCAN06   348     5
frm3023 SCAN06   349     5
frm3024 SCAN06   350     5
frm3025 SCAN06   351     5
frm3026 SCAN06   352     5
frm3027 SCAN06   353     5
frm3028 SCAN06   354     5
frm3029 SCAN06   355     5
frm3030 SCAN06   356     5
frm3031 SCAN06   357     5
frm3032 SCAN06   358     5
frm3033 SCAN06   359     5
frm3034 SCAN06   360     5
frm3035 SCAN06   361     5
frm3036 SCAN06   362     5
frm3037 SCAN06   363     5
frm3038 SCAN06   364     5
frm3039 SCAN06   365     5
frm3040 SCAN06   366     5
frm3041 SCAN06   367     5
frm3042 SCAN06   368     5
frm3043 SCAN06   369     5
frm3044 SCAN06   370     5
frm3045 SCAN06   371     5
frm3046 SCAN06   372     5
frm3047 SCAN06   373     5
frm3048 SCAN06   374     5
frm3049 SCAN06   375     5
frm3050 SCAN06   376     5
frm3051 SCAN06   377     5
frm3052 SCAN06   378     5
frm3053 SCAN06   379     5
frm3054 SCAN06   380     5
frm3055 SCAN06   381     5
frm3056 SCAN06   382     5
frm3057 SCAN06   383     5
frm3058 SCAN06   384     5
frm3059 SCAN06   385     5
frm3060 SCAN06   386     5
frm3061 SCAN06   387     5
frm3062 SCAN06   388     5
frm3063 SCAN06   389     5
frm3064 SCAN06   390     5
frm3065 SCAN06   391     5
frm3066 SCAN06   392     5
frm3067 SCAN06   393     5
frm3068 SCAN06   394     5
frm3069 SCAN07     1     5
frm3070 SCAN07     2     5
frm3071 SCAN07     3     5
frm3072 SCAN07     4     5
frm3073 SCAN07     5     5
frm3074 SCAN07     6     5
frm3075 SCAN07     7     5
frm3076 SCAN07     8     5
frm3077 SCAN07     9     5
frm3078 SCAN07    10     5
frm3079 SCAN07    11     5
frm3080 SCAN07    12     5
frm3081 SCAN07    13     5
frm3082 SCAN07    14     5
frm3083 SCAN07    15     5
frm3084 SCAN07    16     5
frm3085 SCAN07    17     5
frm3086 SCAN07    18     5
frm3087 SCAN07    19     5
frm3088 SCAN07    20     5
frm3089 SCAN07    21     5
frm3090 SCAN07    22     5
frm3091 SCAN07    23     5
frm3092 SCAN07    24     5
frm3093 SCAN07    25     5
frm3094 SCAN07    26     5
frm3095 SCAN07    27     5
frm3096 SCAN07    28     5
frm3097 SCAN07    29     5
frm3098 SCAN07    30     5
frm3099 SCAN07    31     5
frm3100 SCAN07    32     5
frm3101 SCAN07    33     5
frm3102 SCAN07    34     5
frm3103 SCAN07    35     5
frm3104 SCAN07    36     5
frm3105 SCAN07    37     5
frm3106 SCAN07    38     5
frm3107 SCAN07    39     5
frm3108 SCAN07    40     5
frm3109 SCAN07    41     5
frm3110 SCAN07    42     5
frm3111 SCAN07    43     5
frm3112 SCAN07    44     5
frm3113 SCAN07    45     5
frm3114 SCAN07    46     5
frm3115 SCAN07    47     5
frm3116 SCAN07    48     5
frm3117 SCAN07    49     5
frm3118 SCAN07    50     5
frm3119 SCAN07    51     5
frm3120 SCAN07    52     5
frm3121 SCAN07    53     5
frm3122 SCAN07    54     5
frm3123 SCAN07    55     5
frm3124 SCAN07    56     5
frm3125 SCAN07    57     5
frm3126 SCAN07    58     5
frm3127 SCAN07    59     5
frm3128 SCAN07    60     5
frm3129 SCAN07    61     5
frm3130 SCAN07    62     5
frm3131 SCAN07    63     5
frm3132 SCAN07    64     5
frm3133 SCAN07    65     5
frm3134 SCAN07    66     5
frm3135 SCAN07    67     5
frm3136 SCAN07    68     5
frm3137 SCAN07    69     5
frm3138 SCAN07    70     5
frm3139 SCAN07    71     5
frm3140 SCAN07    72     5
frm3141 SCAN07    73     5
frm3142 SCAN07    74     5
frm3143 SCAN07    75     5
frm3144 SCAN07    76     5
frm3145 SCAN07    77     5
frm3146 SCAN07    78     5
frm3147 SCAN07    79     5
frm3148 SCAN07    80     5
frm3149 SCAN07    81     5
frm3150 SCAN07    82     5
frm3151 SCAN07    83     5
frm3152 SCAN07    84     5
frm3153 SCAN07    85     5
frm3154 SCAN07    86     5
frm3155 SCAN07    87     5
frm3156 SCAN07    88     5
frm3157 SCAN07    89     5
frm3158 SCAN07    90     5
frm3159 SCAN07    91     5
frm3160 SCAN07    92     5
frm3161 SCAN07    93     5
frm3162 SCAN07    94     5
frm3163 SCAN07    95     5
frm3164 SCAN07    96     5
frm3165 SCAN07    97     5
frm3166 SCAN07    98     5
frm3167 SCAN07    99     5
frm3168 SCAN07   100     5
frm3169 SCAN07   101     5
frm3170 SCAN07   102     5
frm3171 SCAN07   103     5
frm3172 SCAN07   104     5
frm3173 SCAN07   105     5
frm3174 SCAN07   106     5
frm3175 SCAN07   107     5
frm3176 SCAN07   108     5
frm3177 SCAN07   109     5
frm3178 SCAN07   110     5
frm3179 SCAN07   111     5
frm3180 SCAN07   112     5
frm3181 SCAN07   113     5
frm3182 SCAN07   114     5
frm3183 SCAN07   115     5
frm3184 SCAN07   116     5
frm3185 SCAN07   117     5
frm3186 SCAN07   118     5
frm3187 SCAN07   119     5
frm3188 SCAN07   120     5
frm3189 SCAN07   121     5
frm3190 SCAN07   122     5
frm3191 SCAN07   123     5
frm3192 SCAN07   124     5
frm3193 SCAN07   125     5
frm3194 SCAN07   126     5
frm3195 SCAN07   127     5
frm3196 SCAN07   128     5
frm3197 SCAN07   129     5
frm3198 SCAN07   130     5
frm3199 SCAN07   131     5
frm3200 SCAN07   132     5
frm3201 SCAN07   133     5
frm3202 SCAN07   134     5
frm3203 SCAN07   135     5
frm3204 SCAN07   136     5
frm3205 SCAN07   137     5
frm3206 SCAN07   138     5
frm3207 SCAN07   139     5
frm3208 SCAN07   140     5
frm3209 SCAN07   141     5
frm3210 SCAN07   142     5
frm3211 SCAN07   143     5
frm3212 SCAN07   144     5
frm3213 SCAN07   145     5
frm3214 SCAN07   146     5
frm3215 SCAN07   147     5
frm3216 SCAN07   148     5
frm3217 SCAN07   149     5
frm3218 SCAN07   150     5
frm3219 SCAN07   151     5
frm3220 SCAN07   152     5
frm3221 SCAN07   153     5
frm3222 SCAN07   154     5
frm3223 SCAN07   155     5
frm3224 SCAN07   156     5
frm3225 SCAN07   157     5
frm3226 SCAN07   158     5
frm3227 SCAN07   159     5
frm3228 SCAN07   160     5
frm3229 SCAN07   161     5
frm3230 SCAN07   162     5
frm3231 SCAN07   163     5
frm3232 SCAN07   164     5
frm3233 SCAN07   165     5
frm3234 SCAN07   166     5
frm3235 SCAN07   167     5
frm3236 SCAN07   168     5
frm3237 SCAN07   169     5
frm3238 SCAN07   170     5
frm3239 SCAN07   171     5
frm3240 SCAN07   172     5
frm3241 SCAN07   173     5
frm3242 SCAN07   174     5
frm3243 SCAN07   175     5
frm3244 SCAN07   176     5
frm3245 SCAN07   177     5
frm3246 SCAN07   178     5
frm3247 SCAN07   179     5
frm3248 SCAN07   180     5
frm3249 SCAN07   181     5
frm3250 SCAN07   182     5
frm3251 SCAN07   183     5
frm3252 SCAN07   184     5
frm3253 SCAN07   185     5
frm3254 SCAN07   186     5
frm3255 SCAN07   187     5
frm3256 SCAN07   188     5
frm3257 SCAN07   189     5
frm3258 SCAN07   190     5
frm3259 SCAN07   191     5
frm3260 SCAN07   192     5
frm3261 SCAN07   193     5
frm3262 SCAN07   194     5
frm3263 SCAN07   195     5
frm3264 SCAN07   196     5
frm3265 SCAN07   197     5
frm3266 SCAN07   198     5
frm3267 SCAN07   199     5
frm3268 SCAN07   200     5
frm3269 SCAN07   201     5
frm3270 SCAN07   202     5
frm3271 SCAN07   203     5
frm3272 SCAN07   204     5
frm3273 SCAN07   205     5
frm3274 SCAN07   206     5
frm3275 SCAN07   207     5
frm3276 SCAN07   208     5
frm3277 SCAN07   209     5
frm3278 SCAN07   210     5
frm3279 SCAN07   211     5
frm3280 SCAN07   212     5
frm3281 SCAN07   213     5
frm3282 SCAN07   214     5
frm3283 SCAN07   215     5
frm3284 SCAN07   216     5
frm3285 SCAN07   217     5
frm3286 SCAN07   218     5
frm3287 SCAN07   219     5
frm3288 SCAN07   220     5
frm3289 SCAN07   221     5
frm3290 SCAN07   222     5
frm3291 SCAN07   223     5
frm3292 SCAN07   224     5
frm3293 SCAN07   225     5
frm3294 SCAN07   226     5
frm3295 SCAN07   227     5
frm3296 SCAN07   228     5
frm3297 SCAN07   229     5
frm3298 SCAN07   230     5
frm3299 SCAN07   231     5
frm3300 SCAN07   232     5
frm3301 SCAN07   233     5
frm3302 SCAN07   234     5
frm3303 SCAN07   235     5
frm3304 SCAN07   236     5
frm3305 SCAN07   237     5
frm3306 SCAN07   238     5
frm3307 SCAN07   239     5
frm3308 SCAN07   240     5
frm3309 SCAN07   241     5
frm3310 SCAN07   242     5
frm3311 SCAN07   243     5
frm3312 SCAN07   244     5
frm3313 SCAN07   245     5
frm3314 SCAN07   246     5
frm3315 SCAN07   247     5
frm3316 SCAN07   248     5
frm3317 SCAN07   249     5
frm3318 SCAN07   250     5
frm3319 SCAN07   251     5
frm3320 SCAN07   252     5
frm3321 SCAN07   253     5
frm3322 SCAN07   254     5
frm3323 SCAN07   255     5
frm3324 SCAN07   256     5
frm3325 SCAN07   257     5
frm3326 SCAN07   258     5
frm3327 SCAN07   259     5
frm3328 SCAN07   260     5
frm3329 SCAN07   261     5
frm3330 SCAN07   262     5
frm3331 SCAN07   263     5
frm3332 SCAN07   264     5
frm3333 SCAN07   265     5
frm3334 SCAN07   266     5
frm3335 SCAN07   267     5
frm3336 SCAN07   268     5
frm3337 SCAN07   269     5
frm3338 SCAN07   270     5
frm3339 SCAN07   271     5
frm3340 SCAN07   272     5
frm3341 SCAN07   273     5
frm3342 SCAN07   274     5
frm3343 SCAN07   275     5
frm3344 SCAN07   276     5
frm3345 SCAN07   277     5
frm3346 SCAN07   278     5
frm3347 SCAN07   279     5
frm3348 SCAN07   280     5
frm3349 SCAN07   281     5
frm3350 SCAN07   282     5
frm3351 SCAN07   283     5
frm3352 SCAN07   284     5
frm3353 SCAN07   285     5
frm3354 SCAN07   286     5
frm3355 SCAN07   287     5
frm3356 SCAN07   288     5
frm3357 SCAN07   289     5
frm3358 SCAN07   290     5
frm3359 SCAN07   291     5
frm3360 SCAN07   292     5

loop_
_diffrn_data_frame.id
_diffrn_data_frame.detector_element_id
_diffrn_data_frame.array_id
_diffrn_data_frame.binary_id
frm1 ELEMENT IMAGE     1
frm2 ELEMENT IMAGE     2
frm3 ELEMENT IMAGE     3
frm4 ELEMENT IMAGE     4
frm5 ELEMENT IMAGE     5
frm6 ELEMENT IMAGE     6
frm7 ELEMENT IMAGE     7
frm8 ELEMENT IMAGE     8
frm9 ELEMENT IMAGE     9
frm10 ELEMENT IMAGE    10
frm11 ELEMENT IMAGE    11
frm12 ELEMENT IMAGE    12
frm13 ELEMENT IMAGE    13
frm14 ELEMENT IMAGE    14
frm15 ELEMENT IMAGE    15
frm16 ELEMENT IMAGE    16
frm17 ELEMENT IMAGE    17
frm18 ELEMENT IMAGE    18
frm19 ELEMENT IMAGE    19
frm20 ELEMENT IMAGE    20
frm21 ELEMENT IMAGE    21
frm22 ELEMENT IMAGE    22
frm23 ELEMENT IMAGE    23
frm24 ELEMENT IMAGE    24
frm25 ELEMENT IMAGE    25
frm26 ELEMENT IMAGE    26
frm27 ELEMENT IMAGE    27
frm28 ELEMENT IMAGE    28
frm29 ELEMENT IMAGE    29
frm30 ELEMENT IMAGE    30
frm31 ELEMENT IMAGE    31
frm32 ELEMENT IMAGE    32
frm33 ELEMENT IMAGE    33
frm34 ELEMENT IMAGE    34
frm35 ELEMENT IMAGE    35
frm36 ELEMENT IMAGE    36
frm37 ELEMENT IMAGE    37
frm38 ELEMENT IMAGE    38
frm39 ELEMENT IMAGE    39
frm40 ELEMENT IMAGE    40
frm41 ELEMENT IMAGE    41
frm42 ELEMENT IMAGE    42
frm43 ELEMENT IMAGE    43
frm44 ELEMENT IMAGE    44
frm45 ELEMENT IMAGE    45
frm46 ELEMENT IMAGE    46
frm47 ELEMENT IMAGE    47
frm48 ELEMENT IMAGE    48
frm49 ELEMENT IMAGE    49
frm50 ELEMENT IMAGE    50
frm51 ELEMENT IMAGE    51
frm52 ELEMENT IMAGE    52
frm53 ELEMENT IMAGE    53
frm54 ELEMENT IMAGE    54
frm55 ELEMENT IMAGE    55
frm56 ELEMENT IMAGE    56
frm57 ELEMENT IMAGE    57
frm58 ELEMENT IMAGE    58
frm59 ELEMENT IMAGE    59
frm60 ELEMENT IMAGE    60
frm61 ELEMENT IMAGE    61
frm62 ELEMENT IMAGE    62
frm63 ELEMENT IMAGE    63
frm64 ELEMENT IMAGE    64
frm65 ELEMENT IMAGE    65
frm66 ELEMENT IMAGE    66
frm67 ELEMENT IMAGE    67
frm68 ELEMENT IMAGE    68
frm69 ELEMENT IMAGE    69
frm70 ELEMENT IMAGE    70
frm71 ELEMENT IMAGE    71
frm72 ELEMENT IMAGE    72
frm73 ELEMENT IMAGE    73
frm74 ELEMENT IMAGE    74
frm75 ELEMENT IMAGE    75
frm76 ELEMENT IMAGE    76
frm77 ELEMENT IMAGE    77
frm78 ELEMENT IMAGE    78
frm79 ELEMENT IMAGE    79
frm80 ELEMENT IMAGE    80
frm81 ELEMENT IMAGE    81
frm82 ELEMENT IMAGE    82
frm83 ELEMENT IMAGE    83
frm84 ELEMENT IMAGE    84
frm85 ELEMENT IMAGE    85
frm86 ELEMENT IMAGE    86
frm87 ELEMENT IMAGE    87
frm88 ELEMENT IMAGE    88
frm89 ELEMENT IMAGE    89
frm90 ELEMENT IMAGE    90
frm91 ELEMENT IMAGE    91
frm92 ELEMENT IMAGE    92
frm93 ELEMENT IMAGE    93
frm94 ELEMENT IMAGE    94
frm95 ELEMENT IMAGE    95
frm96 ELEMENT IMAGE    96
frm97 ELEMENT IMAGE    97
frm98 ELEMENT IMAGE    98
frm99 ELEMENT IMAGE    99
frm100 ELEMENT IMAGE   100
frm101 ELEMENT IMAGE   101
frm102 ELEMENT IMAGE   102
frm103 ELEMENT IMAGE   103
frm104 ELEMENT IMAGE   104
frm105 ELEMENT IMAGE   105
frm106 ELEMENT IMAGE   106
frm107 ELEMENT IMAGE   107
frm108 ELEMENT IMAGE   108
frm109 ELEMENT IMAGE   109
frm110 ELEMENT IMAGE   110
frm111 ELEMENT IMAGE   111
frm112 ELEMENT IMAGE   112
frm113 ELEMENT IMAGE   113
frm114 ELEMENT IMAGE   114
frm115 ELEMENT IMAGE   115
frm116 ELEMENT IMAGE   116
frm117 ELEMENT IMAGE   117
frm118 ELEMENT IMAGE   118
frm119 ELEMENT IMAGE   119
frm120 ELEMENT IMAGE   120
frm121 ELEMENT IMAGE   121
frm122 ELEMENT IMAGE   122
frm123 ELEMENT IMAGE   123
frm124 ELEMENT IMAGE   124
frm125 ELEMENT IMAGE   125
frm126 ELEMENT IMAGE   126
frm127 ELEMENT IMAGE   127
frm128 ELEMENT IMAGE   128
frm129 ELEMENT IMAGE   129
frm130 ELEMENT IMAGE   130
frm131 ELEMENT IMAGE   131
frm132 ELEMENT IMAGE   132
frm133 ELEMENT IMAGE   133
frm134 ELEMENT IMAGE   134
frm135 ELEMENT IMAGE   135
frm136 ELEMENT IMAGE   136
frm137 ELEMENT IMAGE   137
frm138 ELEMENT IMAGE   138
frm139 ELEMENT IMAGE   139
frm140 ELEMENT IMAGE   140
frm141 ELEMENT IMAGE   141
frm142 ELEMENT IMAGE   142
frm143 ELEMENT IMAGE   143
frm144 ELEMENT IMAGE   144
frm145 ELEMENT IMAGE   145
frm146 ELEMENT IMAGE   146
frm147 ELEMENT IMAGE   147
frm148 ELEMENT IMAGE   148
frm149 ELEMENT IMAGE   149
frm150 ELEMENT IMAGE   150
frm151 ELEMENT IMAGE   151
frm152 ELEMENT IMAGE   152
frm153 ELEMENT IMAGE   153
frm154 ELEMENT IMAGE   154
frm155 ELEMENT IMAGE   155
frm156 ELEMENT IMAGE   156
frm157 ELEMENT IMAGE   157
frm158 ELEMENT IMAGE   158
frm159 ELEMENT IMAGE   159
frm160 ELEMENT IMAGE   160
frm161 ELEMENT IMAGE   161
frm162 ELEMENT IMAGE   162
frm163 ELEMENT IMAGE   163
frm164 ELEMENT IMAGE   164
frm165 ELEMENT IMAGE   165
frm166 ELEMENT IMAGE   166
frm167 ELEMENT IMAGE   167
frm168 ELEMENT IMAGE   168
frm169 ELEMENT IMAGE   169
frm170 ELEMENT IMAGE   170
frm171 ELEMENT IMAGE   171
frm172 ELEMENT IMAGE   172
frm173 ELEMENT IMAGE   173
frm174 ELEMENT IMAGE   174
frm175 ELEMENT IMAGE   175
frm176 ELEMENT IMAGE   176
frm177 ELEMENT IMAGE   177
frm178 ELEMENT IMAGE   178
frm179 ELEMENT IMAGE   179
frm180 ELEMENT IMAGE   180
frm181 ELEMENT IMAGE   181
frm182 ELEMENT IMAGE   182
frm183 ELEMENT IMAGE   183
frm184 ELEMENT IMAGE   184
frm185 ELEMENT IMAGE   185
frm186 ELEMENT IMAGE   186
frm187 ELEMENT IMAGE   187
frm188 ELEMENT IMAGE   188
frm189 ELEMENT IMAGE   189
frm190 ELEMENT IMAGE   190
frm191 ELEMENT IMAGE   191
frm192 ELEMENT IMAGE   192
frm193 ELEMENT IMAGE   193
frm194 ELEMENT IMAGE   194
frm195 ELEMENT IMAGE   195
frm196 ELEMENT IMAGE   196
frm197 ELEMENT IMAGE   197
frm198 ELEMENT IMAGE   198
frm199 ELEMENT IMAGE   199
frm200 ELEMENT IMAGE   200
frm201 ELEMENT IMAGE   201
frm202 ELEMENT IMAGE   202
frm203 ELEMENT IMAGE   203
frm204 ELEMENT IMAGE   204
frm205 ELEMENT IMAGE   205
frm206 ELEMENT IMAGE   206
frm207 ELEMENT IMAGE   207
frm208 ELEMENT IMAGE   208
frm209 ELEMENT IMAGE   209
frm210 ELEMENT IMAGE   210
frm211 ELEMENT IMAGE   211
frm212 ELEMENT IMAGE   212
frm213 ELEMENT IMAGE   213
frm214 ELEMENT IMAGE   214
frm215 ELEMENT IMAGE   215
frm216 ELEMENT IMAGE   216
frm217 ELEMENT IMAGE   217
frm218 ELEMENT IMAGE   218
frm219 ELEMENT IMAGE   219
frm220 ELEMENT IMAGE   220
frm221 ELEMENT IMAGE   221
frm222 ELEMENT IMAGE   222
frm223 ELEMENT IMAGE   223
frm224 ELEMENT IMAGE   224
frm225 ELEMENT IMAGE   225
frm226 ELEMENT IMAGE   226
frm227 ELEMENT IMAGE   227
frm228 ELEMENT IMAGE   228
frm229 ELEMENT IMAGE   229
frm230 ELEMENT IMAGE   230
frm231 ELEMENT IMAGE   231
frm232 ELEMENT IMAGE   232
frm233 ELEMENT IMAGE   233
frm234 ELEMENT IMAGE   234
frm235 ELEMENT IMAGE   235
frm236 ELEMENT IMAGE   236
frm237 ELEMENT IMAGE   237
frm238 ELEMENT IMAGE   238
frm239 ELEMENT IMAGE   239
frm240 ELEMENT IMAGE   240
frm241 ELEMENT IMAGE   241
frm242 ELEMENT IMAGE   242
frm243 ELEMENT IMAGE   243
frm244 ELEMENT IMAGE   244
frm245 ELEMENT IMAGE   245
frm246 ELEMENT IMAGE   246
frm247 ELEMENT IMAGE   247
frm248 ELEMENT IMAGE   248
frm249 ELEMENT IMAGE   249
frm250 ELEMENT IMAGE   250
frm251 ELEMENT IMAGE   251
frm252 ELEMENT IMAGE   252
frm253 ELEMENT IMAGE   253
frm254 ELEMENT IMAGE   254
frm255 ELEMENT IMAGE   255
frm256 ELEMENT IMAGE   256
frm257 ELEMENT IMAGE   257
frm258 ELEMENT IMAGE   258
frm259 ELEMENT IMAGE   259
frm260 ELEMENT IMAGE   260
frm261 ELEMENT IMAGE   261
frm262 ELEMENT IMAGE   262
frm263 ELEMENT IMAGE   263
frm264 ELEMENT IMAGE   264
frm265 ELEMENT IMAGE   265
frm266 ELEMENT IMAGE   266
frm267 ELEMENT IMAGE   267
frm268 ELEMENT IMAGE   268
frm269 ELEMENT IMAGE   269
frm270 ELEMENT IMAGE   270
frm271 ELEMENT IMAGE   271
frm272 ELEMENT IMAGE   272
frm273 ELEMENT IMAGE   273
frm274 ELEMENT IMAGE   274
frm275 ELEMENT IMAGE   275
frm276 ELEMENT IMAGE   276
frm277 ELEMENT IMAGE   277
frm278 ELEMENT IMAGE   278
frm279 ELEMENT IMAGE   279
frm280 ELEMENT IMAGE   280
frm281 ELEMENT IMAGE   281
frm282 ELEMENT IMAGE   282
frm283 ELEMENT IMAGE   283
frm284 ELEMENT IMAGE   284
frm285 ELEMENT IMAGE   285
frm286 ELEMENT IMAGE   286
frm287 ELEMENT IMAGE   287
frm288 ELEMENT IMAGE   288
frm289 ELEMENT IMAGE   289
frm290 ELEMENT IMAGE   290
frm291 ELEMENT IMAGE   291
frm292 ELEMENT IMAGE   292
frm293 ELEMENT IMAGE   293
frm294 ELEMENT IMAGE   294
frm295 ELEMENT IMAGE   295
frm296 ELEMENT IMAGE   296
frm297 ELEMENT IMAGE   297
frm298 ELEMENT IMAGE   298
frm299 ELEMENT IMAGE   299
frm300 ELEMENT IMAGE   300
frm301 ELEMENT IMAGE   301
frm302 ELEMENT IMAGE   302
frm303 ELEMENT IMAGE   303
frm304 ELEMENT IMAGE   304
frm305 ELEMENT IMAGE   305
frm306 ELEMENT IMAGE   306
frm307 ELEMENT IMAGE   307
frm308 ELEMENT IMAGE   308
frm309 ELEMENT IMAGE   309
frm310 ELEMENT IMAGE   310
frm311 ELEMENT IMAGE   311
frm312 ELEMENT IMAGE   312
frm313 ELEMENT IMAGE   313
frm314 ELEMENT IMAGE   314
frm315 ELEMENT IMAGE   315
frm316 ELEMENT IMAGE   316
frm317 ELEMENT IMAGE   317
frm318 ELEMENT IMAGE   318
frm319 ELEMENT IMAGE   319
frm320 ELEMENT IMAGE   320
frm321 ELEMENT IMAGE   321
frm322 ELEMENT IMAGE   322
frm323 ELEMENT IMAGE   323
frm324 ELEMENT IMAGE   324
frm325 ELEMENT IMAGE   325
frm326 ELEMENT IMAGE   326
frm327 ELEMENT IMAGE   327
frm328 ELEMENT IMAGE   328
frm329 ELEMENT IMAGE   329
frm330 ELEMENT IMAGE   330
frm331 ELEMENT IMAGE   331
frm332 ELEMENT IMAGE   332
frm333 ELEMENT IMAGE   333
frm334 ELEMENT IMAGE   334
frm335 ELEMENT IMAGE   335
frm336 ELEMENT IMAGE   336
frm337 ELEMENT IMAGE   337
frm338 ELEMENT IMAGE   338
frm339 ELEMENT IMAGE   339
frm340 ELEMENT IMAGE   340
frm341 ELEMENT IMAGE   341
frm342 ELEMENT IMAGE   342
frm343 ELEMENT IMAGE   343
frm344 ELEMENT IMAGE   344
frm345 ELEMENT IMAGE   345
frm346 ELEMENT IMAGE   346
frm347 ELEMENT IMAGE   347
frm348 ELEMENT IMAGE   348
frm349 ELEMENT IMAGE   349
frm350 ELEMENT IMAGE   350
frm351 ELEMENT IMAGE   351
frm352 ELEMENT IMAGE   352
frm353 ELEMENT IMAGE   353
frm354 ELEMENT IMAGE   354
frm355 ELEMENT IMAGE   355
frm356 ELEMENT IMAGE   356
frm357 ELEMENT IMAGE   357
frm358 ELEMENT IMAGE   358
frm359 ELEMENT IMAGE   359
frm360 ELEMENT IMAGE   360
frm361 ELEMENT IMAGE   361
frm362 ELEMENT IMAGE   362
frm363 ELEMENT IMAGE   363
frm364 ELEMENT IMAGE   364
frm365 ELEMENT IMAGE   365
frm366 ELEMENT IMAGE   366
frm367 ELEMENT IMAGE   367
frm368 ELEMENT IMAGE   368
frm369 ELEMENT IMAGE   369
frm370 ELEMENT IMAGE   370
frm371 ELEMENT IMAGE   371
frm372 ELEMENT IMAGE   372
frm373 ELEMENT IMAGE   373
frm374 ELEMENT IMAGE   374
frm375 ELEMENT IMAGE   375
frm376 ELEMENT IMAGE   376
frm377 ELEMENT IMAGE   377
frm378 ELEMENT IMAGE   378
frm379 ELEMENT IMAGE   379
frm380 ELEMENT IMAGE   380
frm381 ELEMENT IMAGE   381
frm382 ELEMENT IMAGE   382
frm383 ELEMENT IMAGE   383
frm384 ELEMENT IMAGE   384
frm385 ELEMENT IMAGE   385
frm386 ELEMENT IMAGE   386
frm387 ELEMENT IMAGE   387
frm388 ELEMENT IMAGE   388
frm389 ELEMENT IMAGE   389
frm390 ELEMENT IMAGE   390
frm391 ELEMENT IMAGE   391
frm392 ELEMENT IMAGE   392
frm393 ELEMENT IMAGE   393
frm394 ELEMENT IMAGE   394
frm395 ELEMENT IMAGE   395
frm396 ELEMENT IMAGE   396
frm397 ELEMENT IMAGE   397
frm398 ELEMENT IMAGE   398
frm399 ELEMENT IMAGE   399
frm400 ELEMENT IMAGE   400
frm401 ELEMENT IMAGE   401
frm402 ELEMENT IMAGE   402
frm403 ELEMENT IMAGE   403
frm404 ELEMENT IMAGE   404
frm405 ELEMENT IMAGE   405
frm406 ELEMENT IMAGE   406
frm407 ELEMENT IMAGE   407
frm408 ELEMENT IMAGE   408
frm409 ELEMENT IMAGE   409
frm410 ELEMENT IMAGE   410
frm411 ELEMENT IMAGE   411
frm412 ELEMENT IMAGE   412
frm413 ELEMENT IMAGE   413
frm414 ELEMENT IMAGE   414
frm415 ELEMENT IMAGE   415
frm416 ELEMENT IMAGE   416
frm417 ELEMENT IMAGE   417
frm418 ELEMENT IMAGE   418
frm419 ELEMENT IMAGE   419
frm420 ELEMENT IMAGE   420
frm421 ELEMENT IMAGE   421
frm422 ELEMENT IMAGE   422
frm423 ELEMENT IMAGE   423
frm424 ELEMENT IMAGE   424
frm425 ELEMENT IMAGE   425
frm426 ELEMENT IMAGE   426
frm427 ELEMENT IMAGE   427
frm428 ELEMENT IMAGE   428
frm429 ELEMENT IMAGE   429
frm430 ELEMENT IMAGE   430
frm431 ELEMENT IMAGE   431
frm432 ELEMENT IMAGE   432
frm433 ELEMENT IMAGE   433
frm434 ELEMENT IMAGE   434
frm435 ELEMENT IMAGE   435
frm436 ELEMENT IMAGE   436
frm437 ELEMENT IMAGE   437
frm438 ELEMENT IMAGE   438
frm439 ELEMENT IMAGE   439
frm440 ELEMENT IMAGE   440
frm441 ELEMENT IMAGE   441
frm442 ELEMENT IMAGE   442
frm443 ELEMENT IMAGE   443
frm444 ELEMENT IMAGE   444
frm445 ELEMENT IMAGE   445
frm446 ELEMENT IMAGE   446
frm447 ELEMENT IMAGE   447
frm448 ELEMENT IMAGE   448
frm449 ELEMENT IMAGE   449
frm450 ELEMENT IMAGE   450
frm451 ELEMENT IMAGE   451
frm452 ELEMENT IMAGE   452
frm453 ELEMENT IMAGE   453
frm454 ELEMENT IMAGE   454
frm455 ELEMENT IMAGE   455
frm456 ELEMENT IMAGE   456
frm457 ELEMENT IMAGE   457
frm458 ELEMENT IMAGE   458
frm459 ELEMENT IMAGE   459
frm460 ELEMENT IMAGE   460
frm461 ELEMENT IMAGE   461
frm462 ELEMENT IMAGE   462
frm463 ELEMENT IMAGE   463
frm464 ELEMENT IMAGE   464
frm465 ELEMENT IMAGE   465
frm466 ELEMENT IMAGE   466
frm467 ELEMENT IMAGE   467
frm468 ELEMENT IMAGE   468
frm469 ELEMENT IMAGE   469
frm470 ELEMENT IMAGE   470
frm471 ELEMENT IMAGE   471
frm472 ELEMENT IMAGE   472
frm473 ELEMENT IMAGE   473
frm474 ELEMENT IMAGE   474
frm475 ELEMENT IMAGE   475
frm476 ELEMENT IMAGE   476
frm477 ELEMENT IMAGE   477
frm478 ELEMENT IMAGE   478
frm479 ELEMENT IMAGE   479
frm480 ELEMENT IMAGE   480
frm481 ELEMENT IMAGE   481
frm482 ELEMENT IMAGE   482
frm483 ELEMENT IMAGE   483
frm484 ELEMENT IMAGE   484
frm485 ELEMENT IMAGE   485
frm486 ELEMENT IMAGE   486
frm487 ELEMENT IMAGE   487
frm488 ELEMENT IMAGE   488
frm489 ELEMENT IMAGE   489
frm490 ELEMENT IMAGE   490
frm491 ELEMENT IMAGE   491
frm492 ELEMENT IMAGE   492
frm493 ELEMENT IMAGE   493
frm494 ELEMENT IMAGE   494
frm495 ELEMENT IMAGE   495
frm496 ELEMENT IMAGE   496
frm497 ELEMENT IMAGE   497
frm498 ELEMENT IMAGE   498
frm499 ELEMENT IMAGE   499
frm500 ELEMENT IMAGE   500
frm501 ELEMENT IMAGE   501
frm502 ELEMENT IMAGE   502
frm503 ELEMENT IMAGE   503
frm504 ELEMENT IMAGE   504
frm505 ELEMENT IMAGE   505
frm506 ELEMENT IMAGE   506
frm507 ELEMENT IMAGE   507
frm508 ELEMENT IMAGE   508
frm509 ELEMENT IMAGE   509
frm510 ELEMENT IMAGE   510
frm511 ELEMENT IMAGE   511
frm512 ELEMENT IMAGE   512
frm513 ELEMENT IMAGE   513
frm514 ELEMENT IMAGE   514
frm515 ELEMENT IMAGE   515
frm516 ELEMENT IMAGE   516
frm517 ELEMENT IMAGE   517
frm518 ELEMENT IMAGE   518
frm519 ELEMENT IMAGE   519
frm520 ELEMENT IMAGE   520
frm521 ELEMENT IMAGE   521
frm522 ELEMENT IMAGE   522
frm523 ELEMENT IMAGE   523
frm524 ELEMENT IMAGE   524
frm525 ELEMENT IMAGE   525
frm526 ELEMENT IMAGE   526
frm527 ELEMENT IMAGE   527
frm528 ELEMENT IMAGE   528
frm529 ELEMENT IMAGE   529
frm530 ELEMENT IMAGE   530
frm531 ELEMENT IMAGE   531
frm532 ELEMENT IMAGE   532
frm533 ELEMENT IMAGE   533
frm534 ELEMENT IMAGE   534
frm535 ELEMENT IMAGE   535
frm536 ELEMENT IMAGE   536
frm537 ELEMENT IMAGE   537
frm538 ELEMENT IMAGE   538
frm539 ELEMENT IMAGE   539
frm540 ELEMENT IMAGE   540
frm541 ELEMENT IMAGE   541
frm542 ELEMENT IMAGE   542
frm543 ELEMENT IMAGE   543
frm544 ELEMENT IMAGE   544
frm545 ELEMENT IMAGE   545
frm546 ELEMENT IMAGE   546
frm547 ELEMENT IMAGE   547
frm548 ELEMENT IMAGE   548
frm549 ELEMENT IMAGE   549
frm550 ELEMENT IMAGE   550
frm551 ELEMENT IMAGE   551
frm552 ELEMENT IMAGE   552
frm553 ELEMENT IMAGE   553
frm554 ELEMENT IMAGE   554
frm555 ELEMENT IMAGE   555
frm556 ELEMENT IMAGE   556
frm557 ELEMENT IMAGE   557
frm558 ELEMENT IMAGE   558
frm559 ELEMENT IMAGE   559
frm560 ELEMENT IMAGE   560
frm561 ELEMENT IMAGE   561
frm562 ELEMENT IMAGE   562
frm563 ELEMENT IMAGE   563
frm564 ELEMENT IMAGE   564
frm565 ELEMENT IMAGE   565
frm566 ELEMENT IMAGE   566
frm567 ELEMENT IMAGE   567
frm568 ELEMENT IMAGE   568
frm569 ELEMENT IMAGE   569
frm570 ELEMENT IMAGE   570
frm571 ELEMENT IMAGE   571
frm572 ELEMENT IMAGE   572
frm573 ELEMENT IMAGE   573
frm574 ELEMENT IMAGE   574
frm575 ELEMENT IMAGE   575
frm576 ELEMENT IMAGE   576
frm577 ELEMENT IMAGE   577
frm578 ELEMENT IMAGE   578
frm579 ELEMENT IMAGE   579
frm580 ELEMENT IMAGE   580
frm581 ELEMENT IMAGE   581
frm582 ELEMENT IMAGE   582
frm583 ELEMENT IMAGE   583
frm584 ELEMENT IMAGE   584
frm585 ELEMENT IMAGE   585
frm586 ELEMENT IMAGE   586
frm587 ELEMENT IMAGE   587
frm588 ELEMENT IMAGE   588
frm589 ELEMENT IMAGE   589
frm590 ELEMENT IMAGE   590
frm591 ELEMENT IMAGE   591
frm592 ELEMENT IMAGE   592
frm593 ELEMENT IMAGE   593
frm594 ELEMENT IMAGE   594
frm595 ELEMENT IMAGE   595
frm596 ELEMENT IMAGE   596
frm597 ELEMENT IMAGE   597
frm598 ELEMENT IMAGE   598
frm599 ELEMENT IMAGE   599
frm600 ELEMENT IMAGE   600
frm601 ELEMENT IMAGE   601
frm602 ELEMENT IMAGE   602
frm603 ELEMENT IMAGE   603
frm604 ELEMENT IMAGE   604
frm605 ELEMENT IMAGE   605
frm606 ELEMENT IMAGE   606
frm607 ELEMENT IMAGE   607
frm608 ELEMENT IMAGE   608
frm609 ELEMENT IMAGE   609
frm610 ELEMENT IMAGE   610
frm611 ELEMENT IMAGE   611
frm612 ELEMENT IMAGE   612
frm613 ELEMENT IMAGE   613
frm614 ELEMENT IMAGE   614
frm615 ELEMENT IMAGE   615
frm616 ELEMENT IMAGE   616
frm617 ELEMENT IMAGE   617
frm618 ELEMENT IMAGE   618
frm619 ELEMENT IMAGE   619
frm620 ELEMENT IMAGE   620
frm621 ELEMENT IMAGE   621
frm622 ELEMENT IMAGE   622
frm623 ELEMENT IMAGE   623
frm624 ELEMENT IMAGE   624
frm625 ELEMENT IMAGE   625
frm626 ELEMENT IMAGE   626
frm627 ELEMENT IMAGE   627
frm628 ELEMENT IMAGE   628
frm629 ELEMENT IMAGE   629
frm630 ELEMENT IMAGE   630
frm631 ELEMENT IMAGE   631
frm632 ELEMENT IMAGE   632
frm633 ELEMENT IMAGE   633
frm634 ELEMENT IMAGE   634
frm635 ELEMENT IMAGE   635
frm636 ELEMENT IMAGE   636
frm637 ELEMENT IMAGE   637
frm638 ELEMENT IMAGE   638
frm639 ELEMENT IMAGE   639
frm640 ELEMENT IMAGE   640
frm641 ELEMENT IMAGE   641
frm642 ELEMENT IMAGE   642
frm643 ELEMENT IMAGE   643
frm644 ELEMENT IMAGE   644
frm645 ELEMENT IMAGE   645
frm646 ELEMENT IMAGE   646
frm647 ELEMENT IMAGE   647
frm648 ELEMENT IMAGE   648
frm649 ELEMENT IMAGE   649
frm650 ELEMENT IMAGE   650
frm651 ELEMENT IMAGE   651
frm652 ELEMENT IMAGE   652
frm653 ELEMENT IMAGE   653
frm654 ELEMENT IMAGE   654
frm655 ELEMENT IMAGE   655
frm656 ELEMENT IMAGE   656
frm657 ELEMENT IMAGE   657
frm658 ELEMENT IMAGE   658
frm659 ELEMENT IMAGE   659
frm660 ELEMENT IMAGE   660
frm661 ELEMENT IMAGE   661
frm662 ELEMENT IMAGE   662
frm663 ELEMENT IMAGE   663
frm664 ELEMENT IMAGE   664
frm665 ELEMENT IMAGE   665
frm666 ELEMENT IMAGE   666
frm667 ELEMENT IMAGE   667
frm668 ELEMENT IMAGE   668
frm669 ELEMENT IMAGE   669
frm670 ELEMENT IMAGE   670
frm671 ELEMENT IMAGE   671
frm672 ELEMENT IMAGE   672
frm673 ELEMENT IMAGE   673
frm674 ELEMENT IMAGE   674
frm675 ELEMENT IMAGE   675
frm676 ELEMENT IMAGE   676
frm677 ELEMENT IMAGE   677
frm678 ELEMENT IMAGE   678
frm679 ELEMENT IMAGE   679
frm680 ELEMENT IMAGE   680
frm681 ELEMENT IMAGE   681
frm682 ELEMENT IMAGE   682
frm683 ELEMENT IMAGE   683
frm684 ELEMENT IMAGE   684
frm685 ELEMENT IMAGE   685
frm686 ELEMENT IMAGE   686
frm687 ELEMENT IMAGE   687
frm688 ELEMENT IMAGE   688
frm689 ELEMENT IMAGE   689
frm690 ELEMENT IMAGE   690
frm691 ELEMENT IMAGE   691
frm692 ELEMENT IMAGE   692
frm693 ELEMENT IMAGE   693
frm694 ELEMENT IMAGE   694
frm695 ELEMENT IMAGE   695
frm696 ELEMENT IMAGE   696
frm697 ELEMENT IMAGE   697
frm698 ELEMENT IMAGE   698
frm699 ELEMENT IMAGE   699
frm700 ELEMENT IMAGE   700
frm701 ELEMENT IMAGE   701
frm702 ELEMENT IMAGE   702
frm703 ELEMENT IMAGE   703
frm704 ELEMENT IMAGE   704
frm705 ELEMENT IMAGE   705
frm706 ELEMENT IMAGE   706
frm707 ELEMENT IMAGE   707
frm708 ELEMENT IMAGE   708
frm709 ELEMENT IMAGE   709
frm710 ELEMENT IMAGE   710
frm711 ELEMENT IMAGE   711
frm712 ELEMENT IMAGE   712
frm713 ELEMENT IMAGE   713
frm714 ELEMENT IMAGE   714
frm715 ELEMENT IMAGE   715
frm716 ELEMENT IMAGE   716
frm717 ELEMENT IMAGE   717
frm718 ELEMENT IMAGE   718
frm719 ELEMENT IMAGE   719
frm720 ELEMENT IMAGE   720
frm721 ELEMENT IMAGE   721
frm722 ELEMENT IMAGE   722
frm723 ELEMENT IMAGE   723
frm724 ELEMENT IMAGE   724
frm725 ELEMENT IMAGE   725
frm726 ELEMENT IMAGE   726
frm727 ELEMENT IMAGE   727
frm728 ELEMENT IMAGE   728
frm729 ELEMENT IMAGE   729
frm730 ELEMENT IMAGE   730
frm731 ELEMENT IMAGE   731
frm732 ELEMENT IMAGE   732
frm733 ELEMENT IMAGE   733
frm734 ELEMENT IMAGE   734
frm735 ELEMENT IMAGE   735
frm736 ELEMENT IMAGE   736
frm737 ELEMENT IMAGE   737
frm738 ELEMENT IMAGE   738
frm739 ELEMENT IMAGE   739
frm740 ELEMENT IMAGE   740
frm741 ELEMENT IMAGE   741
frm742 ELEMENT IMAGE   742
frm743 ELEMENT IMAGE   743
frm744 ELEMENT IMAGE   744
frm745 ELEMENT IMAGE   745
frm746 ELEMENT IMAGE   746
frm747 ELEMENT IMAGE   747
frm748 ELEMENT IMAGE   748
frm749 ELEMENT IMAGE   749
frm750 ELEMENT IMAGE   750
frm751 ELEMENT IMAGE   751
frm752 ELEMENT IMAGE   752
frm753 ELEMENT IMAGE   753
frm754 ELEMENT IMAGE   754
frm755 ELEMENT IMAGE   755
frm756 ELEMENT IMAGE   756
frm757 ELEMENT IMAGE   757
frm758 ELEMENT IMAGE   758
frm759 ELEMENT IMAGE   759
frm760 ELEMENT IMAGE   760
frm761 ELEMENT IMAGE   761
frm762 ELEMENT IMAGE   762
frm763 ELEMENT IMAGE   763
frm764 ELEMENT IMAGE   764
frm765 ELEMENT IMAGE   765
frm766 ELEMENT IMAGE   766
frm767 ELEMENT IMAGE   767
frm768 ELEMENT IMAGE   768
frm769 ELEMENT IMAGE   769
frm770 ELEMENT IMAGE   770
frm771 ELEMENT IMAGE   771
frm772 ELEMENT IMAGE   772
frm773 ELEMENT IMAGE   773
frm774 ELEMENT IMAGE   774
frm775 ELEMENT IMAGE   775
frm776 ELEMENT IMAGE   776
frm777 ELEMENT IMAGE   777
frm778 ELEMENT IMAGE   778
frm779 ELEMENT IMAGE   779
frm780 ELEMENT IMAGE   780
frm781 ELEMENT IMAGE   781
frm782 ELEMENT IMAGE   782
frm783 ELEMENT IMAGE   783
frm784 ELEMENT IMAGE   784
frm785 ELEMENT IMAGE   785
frm786 ELEMENT IMAGE   786
frm787 ELEMENT IMAGE   787
frm788 ELEMENT IMAGE   788
frm789 ELEMENT IMAGE   789
frm790 ELEMENT IMAGE   790
frm791 ELEMENT IMAGE   791
frm792 ELEMENT IMAGE   792
frm793 ELEMENT IMAGE   793
frm794 ELEMENT IMAGE   794
frm795 ELEMENT IMAGE   795
frm796 ELEMENT IMAGE   796
frm797 ELEMENT IMAGE   797
frm798 ELEMENT IMAGE   798
frm799 ELEMENT IMAGE   799
frm800 ELEMENT IMAGE   800
frm801 ELEMENT IMAGE   801
frm802 ELEMENT IMAGE   802
frm803 ELEMENT IMAGE   803
frm804 ELEMENT IMAGE   804
frm805 ELEMENT IMAGE   805
frm806 ELEMENT IMAGE   806
frm807 ELEMENT IMAGE   807
frm808 ELEMENT IMAGE   808
frm809 ELEMENT IMAGE   809
frm810 ELEMENT IMAGE   810
frm811 ELEMENT IMAGE   811
frm812 ELEMENT IMAGE   812
frm813 ELEMENT IMAGE   813
frm814 ELEMENT IMAGE   814
frm815 ELEMENT IMAGE   815
frm816 ELEMENT IMAGE   816
frm817 ELEMENT IMAGE   817
frm818 ELEMENT IMAGE   818
frm819 ELEMENT IMAGE   819
frm820 ELEMENT IMAGE   820
frm821 ELEMENT IMAGE   821
frm822 ELEMENT IMAGE   822
frm823 ELEMENT IMAGE   823
frm824 ELEMENT IMAGE   824
frm825 ELEMENT IMAGE   825
frm826 ELEMENT IMAGE   826
frm827 ELEMENT IMAGE   827
frm828 ELEMENT IMAGE   828
frm829 ELEMENT IMAGE   829
frm830 ELEMENT IMAGE   830
frm831 ELEMENT IMAGE   831
frm832 ELEMENT IMAGE   832
frm833 ELEMENT IMAGE   833
frm834 ELEMENT IMAGE   834
frm835 ELEMENT IMAGE   835
frm836 ELEMENT IMAGE   836
frm837 ELEMENT IMAGE   837
frm838 ELEMENT IMAGE   838
frm839 ELEMENT IMAGE   839
frm840 ELEMENT IMAGE   840
frm841 ELEMENT IMAGE   841
frm842 ELEMENT IMAGE   842
frm843 ELEMENT IMAGE   843
frm844 ELEMENT IMAGE   844
frm845 ELEMENT IMAGE   845
frm846 ELEMENT IMAGE   846
frm847 ELEMENT IMAGE   847
frm848 ELEMENT IMAGE   848
frm849 ELEMENT IMAGE   849
frm850 ELEMENT IMAGE   850
frm851 ELEMENT IMAGE   851
frm852 ELEMENT IMAGE   852
frm853 ELEMENT IMAGE   853
frm854 ELEMENT IMAGE   854
frm855 ELEMENT IMAGE   855
frm856 ELEMENT IMAGE   856
frm857 ELEMENT IMAGE   857
frm858 ELEMENT IMAGE   858
frm859 ELEMENT IMAGE   859
frm860 ELEMENT IMAGE   860
frm861 ELEMENT IMAGE   861
frm862 ELEMENT IMAGE   862
frm863 ELEMENT IMAGE   863
frm864 ELEMENT IMAGE   864
frm865 ELEMENT IMAGE   865
frm866 ELEMENT IMAGE   866
frm867 ELEMENT IMAGE   867
frm868 ELEMENT IMAGE   868
frm869 ELEMENT IMAGE   869
frm870 ELEMENT IMAGE   870
frm871 ELEMENT IMAGE   871
frm872 ELEMENT IMAGE   872
frm873 ELEMENT IMAGE   873
frm874 ELEMENT IMAGE   874
frm875 ELEMENT IMAGE   875
frm876 ELEMENT IMAGE   876
frm877 ELEMENT IMAGE   877
frm878 ELEMENT IMAGE   878
frm879 ELEMENT IMAGE   879
frm880 ELEMENT IMAGE   880
frm881 ELEMENT IMAGE   881
frm882 ELEMENT IMAGE   882
frm883 ELEMENT IMAGE   883
frm884 ELEMENT IMAGE   884
frm885 ELEMENT IMAGE   885
frm886 ELEMENT IMAGE   886
frm887 ELEMENT IMAGE   887
frm888 ELEMENT IMAGE   888
frm889 ELEMENT IMAGE   889
frm890 ELEMENT IMAGE   890
frm891 ELEMENT IMAGE   891
frm892 ELEMENT IMAGE   892
frm893 ELEMENT IMAGE   893
frm894 ELEMENT IMAGE   894
frm895 ELEMENT IMAGE   895
frm896 ELEMENT IMAGE   896
frm897 ELEMENT IMAGE   897
frm898 ELEMENT IMAGE   898
frm899 ELEMENT IMAGE   899
frm900 ELEMENT IMAGE   900
frm901 ELEMENT IMAGE   901
frm902 ELEMENT IMAGE   902
frm903 ELEMENT IMAGE   903
frm904 ELEMENT IMAGE   904
frm905 ELEMENT IMAGE   905
frm906 ELEMENT IMAGE   906
frm907 ELEMENT IMAGE   907
frm908 ELEMENT IMAGE   908
frm909 ELEMENT IMAGE   909
frm910 ELEMENT IMAGE   910
frm911 ELEMENT IMAGE   911
frm912 ELEMENT IMAGE   912
frm913 ELEMENT IMAGE   913
frm914 ELEMENT IMAGE   914
frm915 ELEMENT IMAGE   915
frm916 ELEMENT IMAGE   916
frm917 ELEMENT IMAGE   917
frm918 ELEMENT IMAGE   918
frm919 ELEMENT IMAGE   919
frm920 ELEMENT IMAGE   920
frm921 ELEMENT IMAGE   921
frm922 ELEMENT IMAGE   922
frm923 ELEMENT IMAGE   923
frm924 ELEMENT IMAGE   924
frm925 ELEMENT IMAGE   925
frm926 ELEMENT IMAGE   926
frm927 ELEMENT IMAGE   927
frm928 ELEMENT IMAGE   928
frm929 ELEMENT IMAGE   929
frm930 ELEMENT IMAGE   930
frm931 ELEMENT IMAGE   931
frm932 ELEMENT IMAGE   932
frm933 ELEMENT IMAGE   933
frm934 ELEMENT IMAGE   934
frm935 ELEMENT IMAGE   935
frm936 ELEMENT IMAGE   936
frm937 ELEMENT IMAGE   937
frm938 ELEMENT IMAGE   938
frm939 ELEMENT IMAGE   939
frm940 ELEMENT IMAGE   940
frm941 ELEMENT IMAGE   941
frm942 ELEMENT IMAGE   942
frm943 ELEMENT IMAGE   943
frm944 ELEMENT IMAGE   944
frm945 ELEMENT IMAGE   945
frm946 ELEMENT IMAGE   946
frm947 ELEMENT IMAGE   947
frm948 ELEMENT IMAGE   948
frm949 ELEMENT IMAGE   949
frm950 ELEMENT IMAGE   950
frm951 ELEMENT IMAGE   951
frm952 ELEMENT IMAGE   952
frm953 ELEMENT IMAGE   953
frm954 ELEMENT IMAGE   954
frm955 ELEMENT IMAGE   955
frm956 ELEMENT IMAGE   956
frm957 ELEMENT IMAGE   957
frm958 ELEMENT IMAGE   958
frm959 ELEMENT IMAGE   959
frm960 ELEMENT IMAGE   960
frm961 ELEMENT IMAGE   961
frm962 ELEMENT IMAGE   962
frm963 ELEMENT IMAGE   963
frm964 ELEMENT IMAGE   964
frm965 ELEMENT IMAGE   965
frm966 ELEMENT IMAGE   966
frm967 ELEMENT IMAGE   967
frm968 ELEMENT IMAGE   968
frm969 ELEMENT IMAGE   969
frm970 ELEMENT IMAGE   970
frm971 ELEMENT IMAGE   971
frm972 ELEMENT IMAGE   972
frm973 ELEMENT IMAGE   973
frm974 ELEMENT IMAGE   974
frm975 ELEMENT IMAGE   975
frm976 ELEMENT IMAGE   976
frm977 ELEMENT IMAGE   977
frm978 ELEMENT IMAGE   978
frm979 ELEMENT IMAGE   979
frm980 ELEMENT IMAGE   980
frm981 ELEMENT IMAGE   981
frm982 ELEMENT IMAGE   982
frm983 ELEMENT IMAGE   983
frm984 ELEMENT IMAGE   984
frm985 ELEMENT IMAGE   985
frm986 ELEMENT IMAGE   986
frm987 ELEMENT IMAGE   987
frm988 ELEMENT IMAGE   988
frm989 ELEMENT IMAGE   989
frm990 ELEMENT IMAGE   990
frm991 ELEMENT IMAGE   991
frm992 ELEMENT IMAGE   992
frm993 ELEMENT IMAGE   993
frm994 ELEMENT IMAGE   994
frm995 ELEMENT IMAGE   995
frm996 ELEMENT IMAGE   996
frm997 ELEMENT IMAGE   997
frm998 ELEMENT IMAGE   998
frm999 ELEMENT IMAGE   999
frm1000 ELEMENT IMAGE  1000
frm1001 ELEMENT IMAGE  1001
frm1002 ELEMENT IMAGE  1002
frm1003 ELEMENT IMAGE  1003
frm1004 ELEMENT IMAGE  1004
frm1005 ELEMENT IMAGE  1005
frm1006 ELEMENT IMAGE  1006
frm1007 ELEMENT IMAGE  1007
frm1008 ELEMENT IMAGE  1008
frm1009 ELEMENT IMAGE  1009
frm1010 ELEMENT IMAGE  1010
frm1011 ELEMENT IMAGE  1011
frm1012 ELEMENT IMAGE  1012
frm1013 ELEMENT IMAGE  1013
frm1014 ELEMENT IMAGE  1014
frm1015 ELEMENT IMAGE  1015
frm1016 ELEMENT IMAGE  1016
frm1017 ELEMENT IMAGE  1017
frm1018 ELEMENT IMAGE  1018
frm1019 ELEMENT IMAGE  1019
frm1020 ELEMENT IMAGE  1020
frm1021 ELEMENT IMAGE  1021
frm1022 ELEMENT IMAGE  1022
frm1023 ELEMENT IMAGE  1023
frm1024 ELEMENT IMAGE  1024
frm1025 ELEMENT IMAGE  1025
frm1026 ELEMENT IMAGE  1026
frm1027 ELEMENT IMAGE  1027
frm1028 ELEMENT IMAGE  1028
frm1029 ELEMENT IMAGE  1029
frm1030 ELEMENT IMAGE  1030
frm1031 ELEMENT IMAGE  1031
frm1032 ELEMENT IMAGE  1032
frm1033 ELEMENT IMAGE  1033
frm1034 ELEMENT IMAGE  1034
frm1035 ELEMENT IMAGE  1035
frm1036 ELEMENT IMAGE  1036
frm1037 ELEMENT IMAGE  1037
frm1038 ELEMENT IMAGE  1038
frm1039 ELEMENT IMAGE  1039
frm1040 ELEMENT IMAGE  1040
frm1041 ELEMENT IMAGE  1041
frm1042 ELEMENT IMAGE  1042
frm1043 ELEMENT IMAGE  1043
frm1044 ELEMENT IMAGE  1044
frm1045 ELEMENT IMAGE  1045
frm1046 ELEMENT IMAGE  1046
frm1047 ELEMENT IMAGE  1047
frm1048 ELEMENT IMAGE  1048
frm1049 ELEMENT IMAGE  1049
frm1050 ELEMENT IMAGE  1050
frm1051 ELEMENT IMAGE  1051
frm1052 ELEMENT IMAGE  1052
frm1053 ELEMENT IMAGE  1053
frm1054 ELEMENT IMAGE  1054
frm1055 ELEMENT IMAGE  1055
frm1056 ELEMENT IMAGE  1056
frm1057 ELEMENT IMAGE  1057
frm1058 ELEMENT IMAGE  1058
frm1059 ELEMENT IMAGE  1059
frm1060 ELEMENT IMAGE  1060
frm1061 ELEMENT IMAGE  1061
frm1062 ELEMENT IMAGE  1062
frm1063 ELEMENT IMAGE  1063
frm1064 ELEMENT IMAGE  1064
frm1065 ELEMENT IMAGE  1065
frm1066 ELEMENT IMAGE  1066
frm1067 ELEMENT IMAGE  1067
frm1068 ELEMENT IMAGE  1068
frm1069 ELEMENT IMAGE  1069
frm1070 ELEMENT IMAGE  1070
frm1071 ELEMENT IMAGE  1071
frm1072 ELEMENT IMAGE  1072
frm1073 ELEMENT IMAGE  1073
frm1074 ELEMENT IMAGE  1074
frm1075 ELEMENT IMAGE  1075
frm1076 ELEMENT IMAGE  1076
frm1077 ELEMENT IMAGE  1077
frm1078 ELEMENT IMAGE  1078
frm1079 ELEMENT IMAGE  1079
frm1080 ELEMENT IMAGE  1080
frm1081 ELEMENT IMAGE  1081
frm1082 ELEMENT IMAGE  1082
frm1083 ELEMENT IMAGE  1083
frm1084 ELEMENT IMAGE  1084
frm1085 ELEMENT IMAGE  1085
frm1086 ELEMENT IMAGE  1086
frm1087 ELEMENT IMAGE  1087
frm1088 ELEMENT IMAGE  1088
frm1089 ELEMENT IMAGE  1089
frm1090 ELEMENT IMAGE  1090
frm1091 ELEMENT IMAGE  1091
frm1092 ELEMENT IMAGE  1092
frm1093 ELEMENT IMAGE  1093
frm1094 ELEMENT IMAGE  1094
frm1095 ELEMENT IMAGE  1095
frm1096 ELEMENT IMAGE  1096
frm1097 ELEMENT IMAGE  1097
frm1098 ELEMENT IMAGE  1098
frm1099 ELEMENT IMAGE  1099
frm1100 ELEMENT IMAGE  1100
frm1101 ELEMENT IMAGE  1101
frm1102 ELEMENT IMAGE  1102
frm1103 ELEMENT IMAGE  1103
frm1104 ELEMENT IMAGE  1104
frm1105 ELEMENT IMAGE  1105
frm1106 ELEMENT IMAGE  1106
frm1107 ELEMENT IMAGE  1107
frm1108 ELEMENT IMAGE  1108
frm1109 ELEMENT IMAGE  1109
frm1110 ELEMENT IMAGE  1110
frm1111 ELEMENT IMAGE  1111
frm1112 ELEMENT IMAGE  1112
frm1113 ELEMENT IMAGE  1113
frm1114 ELEMENT IMAGE  1114
frm1115 ELEMENT IMAGE  1115
frm1116 ELEMENT IMAGE  1116
frm1117 ELEMENT IMAGE  1117
frm1118 ELEMENT IMAGE  1118
frm1119 ELEMENT IMAGE  1119
frm1120 ELEMENT IMAGE  1120
frm1121 ELEMENT IMAGE  1121
frm1122 ELEMENT IMAGE  1122
frm1123 ELEMENT IMAGE  1123
frm1124 ELEMENT IMAGE  1124
frm1125 ELEMENT IMAGE  1125
frm1126 ELEMENT IMAGE  1126
frm1127 ELEMENT IMAGE  1127
frm1128 ELEMENT IMAGE  1128
frm1129 ELEMENT IMAGE  1129
frm1130 ELEMENT IMAGE  1130
frm1131 ELEMENT IMAGE  1131
frm1132 ELEMENT IMAGE  1132
frm1133 ELEMENT IMAGE  1133
frm1134 ELEMENT IMAGE  1134
frm1135 ELEMENT IMAGE  1135
frm1136 ELEMENT IMAGE  1136
frm1137 ELEMENT IMAGE  1137
frm1138 ELEMENT IMAGE  1138
frm1139 ELEMENT IMAGE  1139
frm1140 ELEMENT IMAGE  1140
frm1141 ELEMENT IMAGE  1141
frm1142 ELEMENT IMAGE  1142
frm1143 ELEMENT IMAGE  1143
frm1144 ELEMENT IMAGE  1144
frm1145 ELEMENT IMAGE  1145
frm1146 ELEMENT IMAGE  1146
frm1147 ELEMENT IMAGE  1147
frm1148 ELEMENT IMAGE  1148
frm1149 ELEMENT IMAGE  1149
frm1150 ELEMENT IMAGE  1150
frm1151 ELEMENT IMAGE  1151
frm1152 ELEMENT IMAGE  1152
frm1153 ELEMENT IMAGE  1153
frm1154 ELEMENT IMAGE  1154
frm1155 ELEMENT IMAGE  1155
frm1156 ELEMENT IMAGE  1156
frm1157 ELEMENT IMAGE  1157
frm1158 ELEMENT IMAGE  1158
frm1159 ELEMENT IMAGE  1159
frm1160 ELEMENT IMAGE  1160
frm1161 ELEMENT IMAGE  1161
frm1162 ELEMENT IMAGE  1162
frm1163 ELEMENT IMAGE  1163
frm1164 ELEMENT IMAGE  1164
frm1165 ELEMENT IMAGE  1165
frm1166 ELEMENT IMAGE  1166
frm1167 ELEMENT IMAGE  1167
frm1168 ELEMENT IMAGE  1168
frm1169 ELEMENT IMAGE  1169
frm1170 ELEMENT IMAGE  1170
frm1171 ELEMENT IMAGE  1171
frm1172 ELEMENT IMAGE  1172
frm1173 ELEMENT IMAGE  1173
frm1174 ELEMENT IMAGE  1174
frm1175 ELEMENT IMAGE  1175
frm1176 ELEMENT IMAGE  1176
frm1177 ELEMENT IMAGE  1177
frm1178 ELEMENT IMAGE  1178
frm1179 ELEMENT IMAGE  1179
frm1180 ELEMENT IMAGE  1180
frm1181 ELEMENT IMAGE  1181
frm1182 ELEMENT IMAGE  1182
frm1183 ELEMENT IMAGE  1183
frm1184 ELEMENT IMAGE  1184
frm1185 ELEMENT IMAGE  1185
frm1186 ELEMENT IMAGE  1186
frm1187 ELEMENT IMAGE  1187
frm1188 ELEMENT IMAGE  1188
frm1189 ELEMENT IMAGE  1189
frm1190 ELEMENT IMAGE  1190
frm1191 ELEMENT IMAGE  1191
frm1192 ELEMENT IMAGE  1192
frm1193 ELEMENT IMAGE  1193
frm1194 ELEMENT IMAGE  1194
frm1195 ELEMENT IMAGE  1195
frm1196 ELEMENT IMAGE  1196
frm1197 ELEMENT IMAGE  1197
frm1198 ELEMENT IMAGE  1198
frm1199 ELEMENT IMAGE  1199
frm1200 ELEMENT IMAGE  1200
frm1201 ELEMENT IMAGE  1201
frm1202 ELEMENT IMAGE  1202
frm1203 ELEMENT IMAGE  1203
frm1204 ELEMENT IMAGE  1204
frm1205 ELEMENT IMAGE  1205
frm1206 ELEMENT IMAGE  1206
frm1207 ELEMENT IMAGE  1207
frm1208 ELEMENT IMAGE  1208
frm1209 ELEMENT IMAGE  1209
frm1210 ELEMENT IMAGE  1210
frm1211 ELEMENT IMAGE  1211
frm1212 ELEMENT IMAGE  1212
frm1213 ELEMENT IMAGE  1213
frm1214 ELEMENT IMAGE  1214
frm1215 ELEMENT IMAGE  1215
frm1216 ELEMENT IMAGE  1216
frm1217 ELEMENT IMAGE  1217
frm1218 ELEMENT IMAGE  1218
frm1219 ELEMENT IMAGE  1219
frm1220 ELEMENT IMAGE  1220
frm1221 ELEMENT IMAGE  1221
frm1222 ELEMENT IMAGE  1222
frm1223 ELEMENT IMAGE  1223
frm1224 ELEMENT IMAGE  1224
frm1225 ELEMENT IMAGE  1225
frm1226 ELEMENT IMAGE  1226
frm1227 ELEMENT IMAGE  1227
frm1228 ELEMENT IMAGE  1228
frm1229 ELEMENT IMAGE  1229
frm1230 ELEMENT IMAGE  1230
frm1231 ELEMENT IMAGE  1231
frm1232 ELEMENT IMAGE  1232
frm1233 ELEMENT IMAGE  1233
frm1234 ELEMENT IMAGE  1234
frm1235 ELEMENT IMAGE  1235
frm1236 ELEMENT IMAGE  1236
frm1237 ELEMENT IMAGE  1237
frm1238 ELEMENT IMAGE  1238
frm1239 ELEMENT IMAGE  1239
frm1240 ELEMENT IMAGE  1240
frm1241 ELEMENT IMAGE  1241
frm1242 ELEMENT IMAGE  1242
frm1243 ELEMENT IMAGE  1243
frm1244 ELEMENT IMAGE  1244
frm1245 ELEMENT IMAGE  1245
frm1246 ELEMENT IMAGE  1246
frm1247 ELEMENT IMAGE  1247
frm1248 ELEMENT IMAGE  1248
frm1249 ELEMENT IMAGE  1249
frm1250 ELEMENT IMAGE  1250
frm1251 ELEMENT IMAGE  1251
frm1252 ELEMENT IMAGE  1252
frm1253 ELEMENT IMAGE  1253
frm1254 ELEMENT IMAGE  1254
frm1255 ELEMENT IMAGE  1255
frm1256 ELEMENT IMAGE  1256
frm1257 ELEMENT IMAGE  1257
frm1258 ELEMENT IMAGE  1258
frm1259 ELEMENT IMAGE  1259
frm1260 ELEMENT IMAGE  1260
frm1261 ELEMENT IMAGE  1261
frm1262 ELEMENT IMAGE  1262
frm1263 ELEMENT IMAGE  1263
frm1264 ELEMENT IMAGE  1264
frm1265 ELEMENT IMAGE  1265
frm1266 ELEMENT IMAGE  1266
frm1267 ELEMENT IMAGE  1267
frm1268 ELEMENT IMAGE  1268
frm1269 ELEMENT IMAGE  1269
frm1270 ELEMENT IMAGE  1270
frm1271 ELEMENT IMAGE  1271
frm1272 ELEMENT IMAGE  1272
frm1273 ELEMENT IMAGE  1273
frm1274 ELEMENT IMAGE  1274
frm1275 ELEMENT IMAGE  1275
frm1276 ELEMENT IMAGE  1276
frm1277 ELEMENT IMAGE  1277
frm1278 ELEMENT IMAGE  1278
frm1279 ELEMENT IMAGE  1279
frm1280 ELEMENT IMAGE  1280
frm1281 ELEMENT IMAGE  1281
frm1282 ELEMENT IMAGE  1282
frm1283 ELEMENT IMAGE  1283
frm1284 ELEMENT IMAGE  1284
frm1285 ELEMENT IMAGE  1285
frm1286 ELEMENT IMAGE  1286
frm1287 ELEMENT IMAGE  1287
frm1288 ELEMENT IMAGE  1288
frm1289 ELEMENT IMAGE  1289
frm1290 ELEMENT IMAGE  1290
frm1291 ELEMENT IMAGE  1291
frm1292 ELEMENT IMAGE  1292
frm1293 ELEMENT IMAGE  1293
frm1294 ELEMENT IMAGE  1294
frm1295 ELEMENT IMAGE  1295
frm1296 ELEMENT IMAGE  1296
frm1297 ELEMENT IMAGE  1297
frm1298 ELEMENT IMAGE  1298
frm1299 ELEMENT IMAGE  1299
frm1300 ELEMENT IMAGE  1300
frm1301 ELEMENT IMAGE  1301
frm1302 ELEMENT IMAGE  1302
frm1303 ELEMENT IMAGE  1303
frm1304 ELEMENT IMAGE  1304
frm1305 ELEMENT IMAGE  1305
frm1306 ELEMENT IMAGE  1306
frm1307 ELEMENT IMAGE  1307
frm1308 ELEMENT IMAGE  1308
frm1309 ELEMENT IMAGE  1309
frm1310 ELEMENT IMAGE  1310
frm1311 ELEMENT IMAGE  1311
frm1312 ELEMENT IMAGE  1312
frm1313 ELEMENT IMAGE  1313
frm1314 ELEMENT IMAGE  1314
frm1315 ELEMENT IMAGE  1315
frm1316 ELEMENT IMAGE  1316
frm1317 ELEMENT IMAGE  1317
frm1318 ELEMENT IMAGE  1318
frm1319 ELEMENT IMAGE  1319
frm1320 ELEMENT IMAGE  1320
frm1321 ELEMENT IMAGE  1321
frm1322 ELEMENT IMAGE  1322
frm1323 ELEMENT IMAGE  1323
frm1324 ELEMENT IMAGE  1324
frm1325 ELEMENT IMAGE  1325
frm1326 ELEMENT IMAGE  1326
frm1327 ELEMENT IMAGE  1327
frm1328 ELEMENT IMAGE  1328
frm1329 ELEMENT IMAGE  1329
frm1330 ELEMENT IMAGE  1330
frm1331 ELEMENT IMAGE  1331
frm1332 ELEMENT IMAGE  1332
frm1333 ELEMENT IMAGE  1333
frm1334 ELEMENT IMAGE  1334
frm1335 ELEMENT IMAGE  1335
frm1336 ELEMENT IMAGE  1336
frm1337 ELEMENT IMAGE  1337
frm1338 ELEMENT IMAGE  1338
frm1339 ELEMENT IMAGE  1339
frm1340 ELEMENT IMAGE  1340
frm1341 ELEMENT IMAGE  1341
frm1342 ELEMENT IMAGE  1342
frm1343 ELEMENT IMAGE  1343
frm1344 ELEMENT IMAGE  1344
frm1345 ELEMENT IMAGE  1345
frm1346 ELEMENT IMAGE  1346
frm1347 ELEMENT IMAGE  1347
frm1348 ELEMENT IMAGE  1348
frm1349 ELEMENT IMAGE  1349
frm1350 ELEMENT IMAGE  1350
frm1351 ELEMENT IMAGE  1351
frm1352 ELEMENT IMAGE  1352
frm1353 ELEMENT IMAGE  1353
frm1354 ELEMENT IMAGE  1354
frm1355 ELEMENT IMAGE  1355
frm1356 ELEMENT IMAGE  1356
frm1357 ELEMENT IMAGE  1357
frm1358 ELEMENT IMAGE  1358
frm1359 ELEMENT IMAGE  1359
frm1360 ELEMENT IMAGE  1360
frm1361 ELEMENT IMAGE  1361
frm1362 ELEMENT IMAGE  1362
frm1363 ELEMENT IMAGE  1363
frm1364 ELEMENT IMAGE  1364
frm1365 ELEMENT IMAGE  1365
frm1366 ELEMENT IMAGE  1366
frm1367 ELEMENT IMAGE  1367
frm1368 ELEMENT IMAGE  1368
frm1369 ELEMENT IMAGE  1369
frm1370 ELEMENT IMAGE  1370
frm1371 ELEMENT IMAGE  1371
frm1372 ELEMENT IMAGE  1372
frm1373 ELEMENT IMAGE  1373
frm1374 ELEMENT IMAGE  1374
frm1375 ELEMENT IMAGE  1375
frm1376 ELEMENT IMAGE  1376
frm1377 ELEMENT IMAGE  1377
frm1378 ELEMENT IMAGE  1378
frm1379 ELEMENT IMAGE  1379
frm1380 ELEMENT IMAGE  1380
frm1381 ELEMENT IMAGE  1381
frm1382 ELEMENT IMAGE  1382
frm1383 ELEMENT IMAGE  1383
frm1384 ELEMENT IMAGE  1384
frm1385 ELEMENT IMAGE  1385
frm1386 ELEMENT IMAGE  1386
frm1387 ELEMENT IMAGE  1387
frm1388 ELEMENT IMAGE  1388
frm1389 ELEMENT IMAGE  1389
frm1390 ELEMENT IMAGE  1390
frm1391 ELEMENT IMAGE  1391
frm1392 ELEMENT IMAGE  1392
frm1393 ELEMENT IMAGE  1393
frm1394 ELEMENT IMAGE  1394
frm1395 ELEMENT IMAGE  1395
frm1396 ELEMENT IMAGE  1396
frm1397 ELEMENT IMAGE  1397
frm1398 ELEMENT IMAGE  1398
frm1399 ELEMENT IMAGE  1399
frm1400 ELEMENT IMAGE  1400
frm1401 ELEMENT IMAGE  1401
frm1402 ELEMENT IMAGE  1402
frm1403 ELEMENT IMAGE  1403
frm1404 ELEMENT IMAGE  1404
frm1405 ELEMENT IMAGE  1405
frm1406 ELEMENT IMAGE  1406
frm1407 ELEMENT IMAGE  1407
frm1408 ELEMENT IMAGE  1408
frm1409 ELEMENT IMAGE  1409
frm1410 ELEMENT IMAGE  1410
frm1411 ELEMENT IMAGE  1411
frm1412 ELEMENT IMAGE  1412
frm1413 ELEMENT IMAGE  1413
frm1414 ELEMENT IMAGE  1414
frm1415 ELEMENT IMAGE  1415
frm1416 ELEMENT IMAGE  1416
frm1417 ELEMENT IMAGE  1417
frm1418 ELEMENT IMAGE  1418
frm1419 ELEMENT IMAGE  1419
frm1420 ELEMENT IMAGE  1420
frm1421 ELEMENT IMAGE  1421
frm1422 ELEMENT IMAGE  1422
frm1423 ELEMENT IMAGE  1423
frm1424 ELEMENT IMAGE  1424
frm1425 ELEMENT IMAGE  1425
frm1426 ELEMENT IMAGE  1426
frm1427 ELEMENT IMAGE  1427
frm1428 ELEMENT IMAGE  1428
frm1429 ELEMENT IMAGE  1429
frm1430 ELEMENT IMAGE  1430
frm1431 ELEMENT IMAGE  1431
frm1432 ELEMENT IMAGE  1432
frm1433 ELEMENT IMAGE  1433
frm1434 ELEMENT IMAGE  1434
frm1435 ELEMENT IMAGE  1435
frm1436 ELEMENT IMAGE  1436
frm1437 ELEMENT IMAGE  1437
frm1438 ELEMENT IMAGE  1438
frm1439 ELEMENT IMAGE  1439
frm1440 ELEMENT IMAGE  1440
frm1441 ELEMENT IMAGE  1441
frm1442 ELEMENT IMAGE  1442
frm1443 ELEMENT IMAGE  1443
frm1444 ELEMENT IMAGE  1444
frm1445 ELEMENT IMAGE  1445
frm1446 ELEMENT IMAGE  1446
frm1447 ELEMENT IMAGE  1447
frm1448 ELEMENT IMAGE  1448
frm1449 ELEMENT IMAGE  1449
frm1450 ELEMENT IMAGE  1450
frm1451 ELEMENT IMAGE  1451
frm1452 ELEMENT IMAGE  1452
frm1453 ELEMENT IMAGE  1453
frm1454 ELEMENT IMAGE  1454
frm1455 ELEMENT IMAGE  1455
frm1456 ELEMENT IMAGE  1456
frm1457 ELEMENT IMAGE  1457
frm1458 ELEMENT IMAGE  1458
frm1459 ELEMENT IMAGE  1459
frm1460 ELEMENT IMAGE  1460
frm1461 ELEMENT IMAGE  1461
frm1462 ELEMENT IMAGE  1462
frm1463 ELEMENT IMAGE  1463
frm1464 ELEMENT IMAGE  1464
frm1465 ELEMENT IMAGE  1465
frm1466 ELEMENT IMAGE  1466
frm1467 ELEMENT IMAGE  1467
frm1468 ELEMENT IMAGE  1468
frm1469 ELEMENT IMAGE  1469
frm1470 ELEMENT IMAGE  1470
frm1471 ELEMENT IMAGE  1471
frm1472 ELEMENT IMAGE  1472
frm1473 ELEMENT IMAGE  1473
frm1474 ELEMENT IMAGE  1474
frm1475 ELEMENT IMAGE  1475
frm1476 ELEMENT IMAGE  1476
frm1477 ELEMENT IMAGE  1477
frm1478 ELEMENT IMAGE  1478
frm1479 ELEMENT IMAGE  1479
frm1480 ELEMENT IMAGE  1480
frm1481 ELEMENT IMAGE  1481
frm1482 ELEMENT IMAGE  1482
frm1483 ELEMENT IMAGE  1483
frm1484 ELEMENT IMAGE  1484
frm1485 ELEMENT IMAGE  1485
frm1486 ELEMENT IMAGE  1486
frm1487 ELEMENT IMAGE  1487
frm1488 ELEMENT IMAGE  1488
frm1489 ELEMENT IMAGE  1489
frm1490 ELEMENT IMAGE  1490
frm1491 ELEMENT IMAGE  1491
frm1492 ELEMENT IMAGE  1492
frm1493 ELEMENT IMAGE  1493
frm1494 ELEMENT IMAGE  1494
frm1495 ELEMENT IMAGE  1495
frm1496 ELEMENT IMAGE  1496
frm1497 ELEMENT IMAGE  1497
frm1498 ELEMENT IMAGE  1498
frm1499 ELEMENT IMAGE  1499
frm1500 ELEMENT IMAGE  1500
frm1501 ELEMENT IMAGE  1501
frm1502 ELEMENT IMAGE  1502
frm1503 ELEMENT IMAGE  1503
frm1504 ELEMENT IMAGE  1504
frm1505 ELEMENT IMAGE  1505
frm1506 ELEMENT IMAGE  1506
frm1507 ELEMENT IMAGE  1507
frm1508 ELEMENT IMAGE  1508
frm1509 ELEMENT IMAGE  1509
frm1510 ELEMENT IMAGE  1510
frm1511 ELEMENT IMAGE  1511
frm1512 ELEMENT IMAGE  1512
frm1513 ELEMENT IMAGE  1513
frm1514 ELEMENT IMAGE  1514
frm1515 ELEMENT IMAGE  1515
frm1516 ELEMENT IMAGE  1516
frm1517 ELEMENT IMAGE  1517
frm1518 ELEMENT IMAGE  1518
frm1519 ELEMENT IMAGE  1519
frm1520 ELEMENT IMAGE  1520
frm1521 ELEMENT IMAGE  1521
frm1522 ELEMENT IMAGE  1522
frm1523 ELEMENT IMAGE  1523
frm1524 ELEMENT IMAGE  1524
frm1525 ELEMENT IMAGE  1525
frm1526 ELEMENT IMAGE  1526
frm1527 ELEMENT IMAGE  1527
frm1528 ELEMENT IMAGE  1528
frm1529 ELEMENT IMAGE  1529
frm1530 ELEMENT IMAGE  1530
frm1531 ELEMENT IMAGE  1531
frm1532 ELEMENT IMAGE  1532
frm1533 ELEMENT IMAGE  1533
frm1534 ELEMENT IMAGE  1534
frm1535 ELEMENT IMAGE  1535
frm1536 ELEMENT IMAGE  1536
frm1537 ELEMENT IMAGE  1537
frm1538 ELEMENT IMAGE  1538
frm1539 ELEMENT IMAGE  1539
frm1540 ELEMENT IMAGE  1540
frm1541 ELEMENT IMAGE  1541
frm1542 ELEMENT IMAGE  1542
frm1543 ELEMENT IMAGE  1543
frm1544 ELEMENT IMAGE  1544
frm1545 ELEMENT IMAGE  1545
frm1546 ELEMENT IMAGE  1546
frm1547 ELEMENT IMAGE  1547
frm1548 ELEMENT IMAGE  1548
frm1549 ELEMENT IMAGE  1549
frm1550 ELEMENT IMAGE  1550
frm1551 ELEMENT IMAGE  1551
frm1552 ELEMENT IMAGE  1552
frm1553 ELEMENT IMAGE  1553
frm1554 ELEMENT IMAGE  1554
frm1555 ELEMENT IMAGE  1555
frm1556 ELEMENT IMAGE  1556
frm1557 ELEMENT IMAGE  1557
frm1558 ELEMENT IMAGE  1558
frm1559 ELEMENT IMAGE  1559
frm1560 ELEMENT IMAGE  1560
frm1561 ELEMENT IMAGE  1561
frm1562 ELEMENT IMAGE  1562
frm1563 ELEMENT IMAGE  1563
frm1564 ELEMENT IMAGE  1564
frm1565 ELEMENT IMAGE  1565
frm1566 ELEMENT IMAGE  1566
frm1567 ELEMENT IMAGE  1567
frm1568 ELEMENT IMAGE  1568
frm1569 ELEMENT IMAGE  1569
frm1570 ELEMENT IMAGE  1570
frm1571 ELEMENT IMAGE  1571
frm1572 ELEMENT IMAGE  1572
frm1573 ELEMENT IMAGE  1573
frm1574 ELEMENT IMAGE  1574
frm1575 ELEMENT IMAGE  1575
frm1576 ELEMENT IMAGE  1576
frm1577 ELEMENT IMAGE  1577
frm1578 ELEMENT IMAGE  1578
frm1579 ELEMENT IMAGE  1579
frm1580 ELEMENT IMAGE  1580
frm1581 ELEMENT IMAGE  1581
frm1582 ELEMENT IMAGE  1582
frm1583 ELEMENT IMAGE  1583
frm1584 ELEMENT IMAGE  1584
frm1585 ELEMENT IMAGE  1585
frm1586 ELEMENT IMAGE  1586
frm1587 ELEMENT IMAGE  1587
frm1588 ELEMENT IMAGE  1588
frm1589 ELEMENT IMAGE  1589
frm1590 ELEMENT IMAGE  1590
frm1591 ELEMENT IMAGE  1591
frm1592 ELEMENT IMAGE  1592
frm1593 ELEMENT IMAGE  1593
frm1594 ELEMENT IMAGE  1594
frm1595 ELEMENT IMAGE  1595
frm1596 ELEMENT IMAGE  1596
frm1597 ELEMENT IMAGE  1597
frm1598 ELEMENT IMAGE  1598
frm1599 ELEMENT IMAGE  1599
frm1600 ELEMENT IMAGE  1600
frm1601 ELEMENT IMAGE  1601
frm1602 ELEMENT IMAGE  1602
frm1603 ELEMENT IMAGE  1603
frm1604 ELEMENT IMAGE  1604
frm1605 ELEMENT IMAGE  1605
frm1606 ELEMENT IMAGE  1606
frm1607 ELEMENT IMAGE  1607
frm1608 ELEMENT IMAGE  1608
frm1609 ELEMENT IMAGE  1609
frm1610 ELEMENT IMAGE  1610
frm1611 ELEMENT IMAGE  1611
frm1612 ELEMENT IMAGE  1612
frm1613 ELEMENT IMAGE  1613
frm1614 ELEMENT IMAGE  1614
frm1615 ELEMENT IMAGE  1615
frm1616 ELEMENT IMAGE  1616
frm1617 ELEMENT IMAGE  1617
frm1618 ELEMENT IMAGE  1618
frm1619 ELEMENT IMAGE  1619
frm1620 ELEMENT IMAGE  1620
frm1621 ELEMENT IMAGE  1621
frm1622 ELEMENT IMAGE  1622
frm1623 ELEMENT IMAGE  1623
frm1624 ELEMENT IMAGE  1624
frm1625 ELEMENT IMAGE  1625
frm1626 ELEMENT IMAGE  1626
frm1627 ELEMENT IMAGE  1627
frm1628 ELEMENT IMAGE  1628
frm1629 ELEMENT IMAGE  1629
frm1630 ELEMENT IMAGE  1630
frm1631 ELEMENT IMAGE  1631
frm1632 ELEMENT IMAGE  1632
frm1633 ELEMENT IMAGE  1633
frm1634 ELEMENT IMAGE  1634
frm1635 ELEMENT IMAGE  1635
frm1636 ELEMENT IMAGE  1636
frm1637 ELEMENT IMAGE  1637
frm1638 ELEMENT IMAGE  1638
frm1639 ELEMENT IMAGE  1639
frm1640 ELEMENT IMAGE  1640
frm1641 ELEMENT IMAGE  1641
frm1642 ELEMENT IMAGE  1642
frm1643 ELEMENT IMAGE  1643
frm1644 ELEMENT IMAGE  1644
frm1645 ELEMENT IMAGE  1645
frm1646 ELEMENT IMAGE  1646
frm1647 ELEMENT IMAGE  1647
frm1648 ELEMENT IMAGE  1648
frm1649 ELEMENT IMAGE  1649
frm1650 ELEMENT IMAGE  1650
frm1651 ELEMENT IMAGE  1651
frm1652 ELEMENT IMAGE  1652
frm1653 ELEMENT IMAGE  1653
frm1654 ELEMENT IMAGE  1654
frm1655 ELEMENT IMAGE  1655
frm1656 ELEMENT IMAGE  1656
frm1657 ELEMENT IMAGE  1657
frm1658 ELEMENT IMAGE  1658
frm1659 ELEMENT IMAGE  1659
frm1660 ELEMENT IMAGE  1660
frm1661 ELEMENT IMAGE  1661
frm1662 ELEMENT IMAGE  1662
frm1663 ELEMENT IMAGE  1663
frm1664 ELEMENT IMAGE  1664
frm1665 ELEMENT IMAGE  1665
frm1666 ELEMENT IMAGE  1666
frm1667 ELEMENT IMAGE  1667
frm1668 ELEMENT IMAGE  1668
frm1669 ELEMENT IMAGE  1669
frm1670 ELEMENT IMAGE  1670
frm1671 ELEMENT IMAGE  1671
frm1672 ELEMENT IMAGE  1672
frm1673 ELEMENT IMAGE  1673
frm1674 ELEMENT IMAGE  1674
frm1675 ELEMENT IMAGE  1675
frm1676 ELEMENT IMAGE  1676
frm1677 ELEMENT IMAGE  1677
frm1678 ELEMENT IMAGE  1678
frm1679 ELEMENT IMAGE  1679
frm1680 ELEMENT IMAGE  1680
frm1681 ELEMENT IMAGE  1681
frm1682 ELEMENT IMAGE  1682
frm1683 ELEMENT IMAGE  1683
frm1684 ELEMENT IMAGE  1684
frm1685 ELEMENT IMAGE  1685
frm1686 ELEMENT IMAGE  1686
frm1687 ELEMENT IMAGE  1687
frm1688 ELEMENT IMAGE  1688
frm1689 ELEMENT IMAGE  1689
frm1690 ELEMENT IMAGE  1690
frm1691 ELEMENT IMAGE  1691
frm1692 ELEMENT IMAGE  1692
frm1693 ELEMENT IMAGE  1693
frm1694 ELEMENT IMAGE  1694
frm1695 ELEMENT IMAGE  1695
frm1696 ELEMENT IMAGE  1696
frm1697 ELEMENT IMAGE  1697
frm1698 ELEMENT IMAGE  1698
frm1699 ELEMENT IMAGE  1699
frm1700 ELEMENT IMAGE  1700
frm1701 ELEMENT IMAGE  1701
frm1702 ELEMENT IMAGE  1702
frm1703 ELEMENT IMAGE  1703
frm1704 ELEMENT IMAGE  1704
frm1705 ELEMENT IMAGE  1705
frm1706 ELEMENT IMAGE  1706
frm1707 ELEMENT IMAGE  1707
frm1708 ELEMENT IMAGE  1708
frm1709 ELEMENT IMAGE  1709
frm1710 ELEMENT IMAGE  1710
frm1711 ELEMENT IMAGE  1711
frm1712 ELEMENT IMAGE  1712
frm1713 ELEMENT IMAGE  1713
frm1714 ELEMENT IMAGE  1714
frm1715 ELEMENT IMAGE  1715
frm1716 ELEMENT IMAGE  1716
frm1717 ELEMENT IMAGE  1717
frm1718 ELEMENT IMAGE  1718
frm1719 ELEMENT IMAGE  1719
frm1720 ELEMENT IMAGE  1720
frm1721 ELEMENT IMAGE  1721
frm1722 ELEMENT IMAGE  1722
frm1723 ELEMENT IMAGE  1723
frm1724 ELEMENT IMAGE  1724
frm1725 ELEMENT IMAGE  1725
frm1726 ELEMENT IMAGE  1726
frm1727 ELEMENT IMAGE  1727
frm1728 ELEMENT IMAGE  1728
frm1729 ELEMENT IMAGE  1729
frm1730 ELEMENT IMAGE  1730
frm1731 ELEMENT IMAGE  1731
frm1732 ELEMENT IMAGE  1732
frm1733 ELEMENT IMAGE  1733
frm1734 ELEMENT IMAGE  1734
frm1735 ELEMENT IMAGE  1735
frm1736 ELEMENT IMAGE  1736
frm1737 ELEMENT IMAGE  1737
frm1738 ELEMENT IMAGE  1738
frm1739 ELEMENT IMAGE  1739
frm1740 ELEMENT IMAGE  1740
frm1741 ELEMENT IMAGE  1741
frm1742 ELEMENT IMAGE  1742
frm1743 ELEMENT IMAGE  1743
frm1744 ELEMENT IMAGE  1744
frm1745 ELEMENT IMAGE  1745
frm1746 ELEMENT IMAGE  1746
frm1747 ELEMENT IMAGE  1747
frm1748 ELEMENT IMAGE  1748
frm1749 ELEMENT IMAGE  1749
frm1750 ELEMENT IMAGE  1750
frm1751 ELEMENT IMAGE  1751
frm1752 ELEMENT IMAGE  1752
frm1753 ELEMENT IMAGE  1753
frm1754 ELEMENT IMAGE  1754
frm1755 ELEMENT IMAGE  1755
frm1756 ELEMENT IMAGE  1756
frm1757 ELEMENT IMAGE  1757
frm1758 ELEMENT IMAGE  1758
frm1759 ELEMENT IMAGE  1759
frm1760 ELEMENT IMAGE  1760
frm1761 ELEMENT IMAGE  1761
frm1762 ELEMENT IMAGE  1762
frm1763 ELEMENT IMAGE  1763
frm1764 ELEMENT IMAGE  1764
frm1765 ELEMENT IMAGE  1765
frm1766 ELEMENT IMAGE  1766
frm1767 ELEMENT IMAGE  1767
frm1768 ELEMENT IMAGE  1768
frm1769 ELEMENT IMAGE  1769
frm1770 ELEMENT IMAGE  1770
frm1771 ELEMENT IMAGE  1771
frm1772 ELEMENT IMAGE  1772
frm1773 ELEMENT IMAGE  1773
frm1774 ELEMENT IMAGE  1774
frm1775 ELEMENT IMAGE  1775
frm1776 ELEMENT IMAGE  1776
frm1777 ELEMENT IMAGE  1777
frm1778 ELEMENT IMAGE  1778
frm1779 ELEMENT IMAGE  1779
frm1780 ELEMENT IMAGE  1780
frm1781 ELEMENT IMAGE  1781
frm1782 ELEMENT IMAGE  1782
frm1783 ELEMENT IMAGE  1783
frm1784 ELEMENT IMAGE  1784
frm1785 ELEMENT IMAGE  1785
frm1786 ELEMENT IMAGE  1786
frm1787 ELEMENT IMAGE  1787
frm1788 ELEMENT IMAGE  1788
frm1789 ELEMENT IMAGE  1789
frm1790 ELEMENT IMAGE  1790
frm1791 ELEMENT IMAGE  1791
frm1792 ELEMENT IMAGE  1792
frm1793 ELEMENT IMAGE  1793
frm1794 ELEMENT IMAGE  1794
frm1795 ELEMENT IMAGE  1795
frm1796 ELEMENT IMAGE  1796
frm1797 ELEMENT IMAGE  1797
frm1798 ELEMENT IMAGE  1798
frm1799 ELEMENT IMAGE  1799
frm1800 ELEMENT IMAGE  1800
frm1801 ELEMENT IMAGE  1801
frm1802 ELEMENT IMAGE  1802
frm1803 ELEMENT IMAGE  1803
frm1804 ELEMENT IMAGE  1804
frm1805 ELEMENT IMAGE  1805
frm1806 ELEMENT IMAGE  1806
frm1807 ELEMENT IMAGE  1807
frm1808 ELEMENT IMAGE  1808
frm1809 ELEMENT IMAGE  1809
frm1810 ELEMENT IMAGE  1810
frm1811 ELEMENT IMAGE  1811
frm1812 ELEMENT IMAGE  1812
frm1813 ELEMENT IMAGE  1813
frm1814 ELEMENT IMAGE  1814
frm1815 ELEMENT IMAGE  1815
frm1816 ELEMENT IMAGE  1816
frm1817 ELEMENT IMAGE  1817
frm1818 ELEMENT IMAGE  1818
frm1819 ELEMENT IMAGE  1819
frm1820 ELEMENT IMAGE  1820
frm1821 ELEMENT IMAGE  1821
frm1822 ELEMENT IMAGE  1822
frm1823 ELEMENT IMAGE  1823
frm1824 ELEMENT IMAGE  1824
frm1825 ELEMENT IMAGE  1825
frm1826 ELEMENT IMAGE  1826
frm1827 ELEMENT IMAGE  1827
frm1828 ELEMENT IMAGE  1828
frm1829 ELEMENT IMAGE  1829
frm1830 ELEMENT IMAGE  1830
frm1831 ELEMENT IMAGE  1831
frm1832 ELEMENT IMAGE  1832
frm1833 ELEMENT IMAGE  1833
frm1834 ELEMENT IMAGE  1834
frm1835 ELEMENT IMAGE  1835
frm1836 ELEMENT IMAGE  1836
frm1837 ELEMENT IMAGE  1837
frm1838 ELEMENT IMAGE  1838
frm1839 ELEMENT IMAGE  1839
frm1840 ELEMENT IMAGE  1840
frm1841 ELEMENT IMAGE  1841
frm1842 ELEMENT IMAGE  1842
frm1843 ELEMENT IMAGE  1843
frm1844 ELEMENT IMAGE  1844
frm1845 ELEMENT IMAGE  1845
frm1846 ELEMENT IMAGE  1846
frm1847 ELEMENT IMAGE  1847
frm1848 ELEMENT IMAGE  1848
frm1849 ELEMENT IMAGE  1849
frm1850 ELEMENT IMAGE  1850
frm1851 ELEMENT IMAGE  1851
frm1852 ELEMENT IMAGE  1852
frm1853 ELEMENT IMAGE  1853
frm1854 ELEMENT IMAGE  1854
frm1855 ELEMENT IMAGE  1855
frm1856 ELEMENT IMAGE  1856
frm1857 ELEMENT IMAGE  1857
frm1858 ELEMENT IMAGE  1858
frm1859 ELEMENT IMAGE  1859
frm1860 ELEMENT IMAGE  1860
frm1861 ELEMENT IMAGE  1861
frm1862 ELEMENT IMAGE  1862
frm1863 ELEMENT IMAGE  1863
frm1864 ELEMENT IMAGE  1864
frm1865 ELEMENT IMAGE  1865
frm1866 ELEMENT IMAGE  1866
frm1867 ELEMENT IMAGE  1867
frm1868 ELEMENT IMAGE  1868
frm1869 ELEMENT IMAGE  1869
frm1870 ELEMENT IMAGE  1870
frm1871 ELEMENT IMAGE  1871
frm1872 ELEMENT IMAGE  1872
frm1873 ELEMENT IMAGE  1873
frm1874 ELEMENT IMAGE  1874
frm1875 ELEMENT IMAGE  1875
frm1876 ELEMENT IMAGE  1876
frm1877 ELEMENT IMAGE  1877
frm1878 ELEMENT IMAGE  1878
frm1879 ELEMENT IMAGE  1879
frm1880 ELEMENT IMAGE  1880
frm1881 ELEMENT IMAGE  1881
frm1882 ELEMENT IMAGE  1882
frm1883 ELEMENT IMAGE  1883
frm1884 ELEMENT IMAGE  1884
frm1885 ELEMENT IMAGE  1885
frm1886 ELEMENT IMAGE  1886
frm1887 ELEMENT IMAGE  1887
frm1888 ELEMENT IMAGE  1888
frm1889 ELEMENT IMAGE  1889
frm1890 ELEMENT IMAGE  1890
frm1891 ELEMENT IMAGE  1891
frm1892 ELEMENT IMAGE  1892
frm1893 ELEMENT IMAGE  1893
frm1894 ELEMENT IMAGE  1894
frm1895 ELEMENT IMAGE  1895
frm1896 ELEMENT IMAGE  1896
frm1897 ELEMENT IMAGE  1897
frm1898 ELEMENT IMAGE  1898
frm1899 ELEMENT IMAGE  1899
frm1900 ELEMENT IMAGE  1900
frm1901 ELEMENT IMAGE  1901
frm1902 ELEMENT IMAGE  1902
frm1903 ELEMENT IMAGE  1903
frm1904 ELEMENT IMAGE  1904
frm1905 ELEMENT IMAGE  1905
frm1906 ELEMENT IMAGE  1906
frm1907 ELEMENT IMAGE  1907
frm1908 ELEMENT IMAGE  1908
frm1909 ELEMENT IMAGE  1909
frm1910 ELEMENT IMAGE  1910
frm1911 ELEMENT IMAGE  1911
frm1912 ELEMENT IMAGE  1912
frm1913 ELEMENT IMAGE  1913
frm1914 ELEMENT IMAGE  1914
frm1915 ELEMENT IMAGE  1915
frm1916 ELEMENT IMAGE  1916
frm1917 ELEMENT IMAGE  1917
frm1918 ELEMENT IMAGE  1918
frm1919 ELEMENT IMAGE  1919
frm1920 ELEMENT IMAGE  1920
frm1921 ELEMENT IMAGE  1921
frm1922 ELEMENT IMAGE  1922
frm1923 ELEMENT IMAGE  1923
frm1924 ELEMENT IMAGE  1924
frm1925 ELEMENT IMAGE  1925
frm1926 ELEMENT IMAGE  1926
frm1927 ELEMENT IMAGE  1927
frm1928 ELEMENT IMAGE  1928
frm1929 ELEMENT IMAGE  1929
frm1930 ELEMENT IMAGE  1930
frm1931 ELEMENT IMAGE  1931
frm1932 ELEMENT IMAGE  1932
frm1933 ELEMENT IMAGE  1933
frm1934 ELEMENT IMAGE  1934
frm1935 ELEMENT IMAGE  1935
frm1936 ELEMENT IMAGE  1936
frm1937 ELEMENT IMAGE  1937
frm1938 ELEMENT IMAGE  1938
frm1939 ELEMENT IMAGE  1939
frm1940 ELEMENT IMAGE  1940
frm1941 ELEMENT IMAGE  1941
frm1942 ELEMENT IMAGE  1942
frm1943 ELEMENT IMAGE  1943
frm1944 ELEMENT IMAGE  1944
frm1945 ELEMENT IMAGE  1945
frm1946 ELEMENT IMAGE  1946
frm1947 ELEMENT IMAGE  1947
frm1948 ELEMENT IMAGE  1948
frm1949 ELEMENT IMAGE  1949
frm1950 ELEMENT IMAGE  1950
frm1951 ELEMENT IMAGE  1951
frm1952 ELEMENT IMAGE  1952
frm1953 ELEMENT IMAGE  1953
frm1954 ELEMENT IMAGE  1954
frm1955 ELEMENT IMAGE  1955
frm1956 ELEMENT IMAGE  1956
frm1957 ELEMENT IMAGE  1957
frm1958 ELEMENT IMAGE  1958
frm1959 ELEMENT IMAGE  1959
frm1960 ELEMENT IMAGE  1960
frm1961 ELEMENT IMAGE  1961
frm1962 ELEMENT IMAGE  1962
frm1963 ELEMENT IMAGE  1963
frm1964 ELEMENT IMAGE  1964
frm1965 ELEMENT IMAGE  1965
frm1966 ELEMENT IMAGE  1966
frm1967 ELEMENT IMAGE  1967
frm1968 ELEMENT IMAGE  1968
frm1969 ELEMENT IMAGE  1969
frm1970 ELEMENT IMAGE  1970
frm1971 ELEMENT IMAGE  1971
frm1972 ELEMENT IMAGE  1972
frm1973 ELEMENT IMAGE  1973
frm1974 ELEMENT IMAGE  1974
frm1975 ELEMENT IMAGE  1975
frm1976 ELEMENT IMAGE  1976
frm1977 ELEMENT IMAGE  1977
frm1978 ELEMENT IMAGE  1978
frm1979 ELEMENT IMAGE  1979
frm1980 ELEMENT IMAGE  1980
frm1981 ELEMENT IMAGE  1981
frm1982 ELEMENT IMAGE  1982
frm1983 ELEMENT IMAGE  1983
frm1984 ELEMENT IMAGE  1984
frm1985 ELEMENT IMAGE  1985
frm1986 ELEMENT IMAGE  1986
frm1987 ELEMENT IMAGE  1987
frm1988 ELEMENT IMAGE  1988
frm1989 ELEMENT IMAGE  1989
frm1990 ELEMENT IMAGE  1990
frm1991 ELEMENT IMAGE  1991
frm1992 ELEMENT IMAGE  1992
frm1993 ELEMENT IMAGE  1993
frm1994 ELEMENT IMAGE  1994
frm1995 ELEMENT IMAGE  1995
frm1996 ELEMENT IMAGE  1996
frm1997 ELEMENT IMAGE  1997
frm1998 ELEMENT IMAGE  1998
frm1999 ELEMENT IMAGE  1999
frm2000 ELEMENT IMAGE  2000
frm2001 ELEMENT IMAGE  2001
frm2002 ELEMENT IMAGE  2002
frm2003 ELEMENT IMAGE  2003
frm2004 ELEMENT IMAGE  2004
frm2005 ELEMENT IMAGE  2005
frm2006 ELEMENT IMAGE  2006
frm2007 ELEMENT IMAGE  2007
frm2008 ELEMENT IMAGE  2008
frm2009 ELEMENT IMAGE  2009
frm2010 ELEMENT IMAGE  2010
frm2011 ELEMENT IMAGE  2011
frm2012 ELEMENT IMAGE  2012
frm2013 ELEMENT IMAGE  2013
frm2014 ELEMENT IMAGE  2014
frm2015 ELEMENT IMAGE  2015
frm2016 ELEMENT IMAGE  2016
frm2017 ELEMENT IMAGE  2017
frm2018 ELEMENT IMAGE  2018
frm2019 ELEMENT IMAGE  2019
frm2020 ELEMENT IMAGE  2020
frm2021 ELEMENT IMAGE  2021
frm2022 ELEMENT IMAGE  2022
frm2023 ELEMENT IMAGE  2023
frm2024 ELEMENT IMAGE  2024
frm2025 ELEMENT IMAGE  2025
frm2026 ELEMENT IMAGE  2026
frm2027 ELEMENT IMAGE  2027
frm2028 ELEMENT IMAGE  2028
frm2029 ELEMENT IMAGE  2029
frm2030 ELEMENT IMAGE  2030
frm2031 ELEMENT IMAGE  2031
frm2032 ELEMENT IMAGE  2032
frm2033 ELEMENT IMAGE  2033
frm2034 ELEMENT IMAGE  2034
frm2035 ELEMENT IMAGE  2035
frm2036 ELEMENT IMAGE  2036
frm2037 ELEMENT IMAGE  2037
frm2038 ELEMENT IMAGE  2038
frm2039 ELEMENT IMAGE  2039
frm2040 ELEMENT IMAGE  2040
frm2041 ELEMENT IMAGE  2041
frm2042 ELEMENT IMAGE  2042
frm2043 ELEMENT IMAGE  2043
frm2044 ELEMENT IMAGE  2044
frm2045 ELEMENT IMAGE  2045
frm2046 ELEMENT IMAGE  2046
frm2047 ELEMENT IMAGE  2047
frm2048 ELEMENT IMAGE  2048
frm2049 ELEMENT IMAGE  2049
frm2050 ELEMENT IMAGE  2050
frm2051 ELEMENT IMAGE  2051
frm2052 ELEMENT IMAGE  2052
frm2053 ELEMENT IMAGE  2053
frm2054 ELEMENT IMAGE  2054
frm2055 ELEMENT IMAGE  2055
frm2056 ELEMENT IMAGE  2056
frm2057 ELEMENT IMAGE  2057
frm2058 ELEMENT IMAGE  2058
frm2059 ELEMENT IMAGE  2059
frm2060 ELEMENT IMAGE  2060
frm2061 ELEMENT IMAGE  2061
frm2062 ELEMENT IMAGE  2062
frm2063 ELEMENT IMAGE  2063
frm2064 ELEMENT IMAGE  2064
frm2065 ELEMENT IMAGE  2065
frm2066 ELEMENT IMAGE  2066
frm2067 ELEMENT IMAGE  2067
frm2068 ELEMENT IMAGE  2068
frm2069 ELEMENT IMAGE  2069
frm2070 ELEMENT IMAGE  2070
frm2071 ELEMENT IMAGE  2071
frm2072 ELEMENT IMAGE  2072
frm2073 ELEMENT IMAGE  2073
frm2074 ELEMENT IMAGE  2074
frm2075 ELEMENT IMAGE  2075
frm2076 ELEMENT IMAGE  2076
frm2077 ELEMENT IMAGE  2077
frm2078 ELEMENT IMAGE  2078
frm2079 ELEMENT IMAGE  2079
frm2080 ELEMENT IMAGE  2080
frm2081 ELEMENT IMAGE  2081
frm2082 ELEMENT IMAGE  2082
frm2083 ELEMENT IMAGE  2083
frm2084 ELEMENT IMAGE  2084
frm2085 ELEMENT IMAGE  2085
frm2086 ELEMENT IMAGE  2086
frm2087 ELEMENT IMAGE  2087
frm2088 ELEMENT IMAGE  2088
frm2089 ELEMENT IMAGE  2089
frm2090 ELEMENT IMAGE  2090
frm2091 ELEMENT IMAGE  2091
frm2092 ELEMENT IMAGE  2092
frm2093 ELEMENT IMAGE  2093
frm2094 ELEMENT IMAGE  2094
frm2095 ELEMENT IMAGE  2095
frm2096 ELEMENT IMAGE  2096
frm2097 ELEMENT IMAGE  2097
frm2098 ELEMENT IMAGE  2098
frm2099 ELEMENT IMAGE  2099
frm2100 ELEMENT IMAGE  2100
frm2101 ELEMENT IMAGE  2101
frm2102 ELEMENT IMAGE  2102
frm2103 ELEMENT IMAGE  2103
frm2104 ELEMENT IMAGE  2104
frm2105 ELEMENT IMAGE  2105
frm2106 ELEMENT IMAGE  2106
frm2107 ELEMENT IMAGE  2107
frm2108 ELEMENT IMAGE  2108
frm2109 ELEMENT IMAGE  2109
frm2110 ELEMENT IMAGE  2110
frm2111 ELEMENT IMAGE  2111
frm2112 ELEMENT IMAGE  2112
frm2113 ELEMENT IMAGE  2113
frm2114 ELEMENT IMAGE  2114
frm2115 ELEMENT IMAGE  2115
frm2116 ELEMENT IMAGE  2116
frm2117 ELEMENT IMAGE  2117
frm2118 ELEMENT IMAGE  2118
frm2119 ELEMENT IMAGE  2119
frm2120 ELEMENT IMAGE  2120
frm2121 ELEMENT IMAGE  2121
frm2122 ELEMENT IMAGE  2122
frm2123 ELEMENT IMAGE  2123
frm2124 ELEMENT IMAGE  2124
frm2125 ELEMENT IMAGE  2125
frm2126 ELEMENT IMAGE  2126
frm2127 ELEMENT IMAGE  2127
frm2128 ELEMENT IMAGE  2128
frm2129 ELEMENT IMAGE  2129
frm2130 ELEMENT IMAGE  2130
frm2131 ELEMENT IMAGE  2131
frm2132 ELEMENT IMAGE  2132
frm2133 ELEMENT IMAGE  2133
frm2134 ELEMENT IMAGE  2134
frm2135 ELEMENT IMAGE  2135
frm2136 ELEMENT IMAGE  2136
frm2137 ELEMENT IMAGE  2137
frm2138 ELEMENT IMAGE  2138
frm2139 ELEMENT IMAGE  2139
frm2140 ELEMENT IMAGE  2140
frm2141 ELEMENT IMAGE  2141
frm2142 ELEMENT IMAGE  2142
frm2143 ELEMENT IMAGE  2143
frm2144 ELEMENT IMAGE  2144
frm2145 ELEMENT IMAGE  2145
frm2146 ELEMENT IMAGE  2146
frm2147 ELEMENT IMAGE  2147
frm2148 ELEMENT IMAGE  2148
frm2149 ELEMENT IMAGE  2149
frm2150 ELEMENT IMAGE  2150
frm2151 ELEMENT IMAGE  2151
frm2152 ELEMENT IMAGE  2152
frm2153 ELEMENT IMAGE  2153
frm2154 ELEMENT IMAGE  2154
frm2155 ELEMENT IMAGE  2155
frm2156 ELEMENT IMAGE  2156
frm2157 ELEMENT IMAGE  2157
frm2158 ELEMENT IMAGE  2158
frm2159 ELEMENT IMAGE  2159
frm2160 ELEMENT IMAGE  2160
frm2161 ELEMENT IMAGE  2161
frm2162 ELEMENT IMAGE  2162
frm2163 ELEMENT IMAGE  2163
frm2164 ELEMENT IMAGE  2164
frm2165 ELEMENT IMAGE  2165
frm2166 ELEMENT IMAGE  2166
frm2167 ELEMENT IMAGE  2167
frm2168 ELEMENT IMAGE  2168
frm2169 ELEMENT IMAGE  2169
frm2170 ELEMENT IMAGE  2170
frm2171 ELEMENT IMAGE  2171
frm2172 ELEMENT IMAGE  2172
frm2173 ELEMENT IMAGE  2173
frm2174 ELEMENT IMAGE  2174
frm2175 ELEMENT IMAGE  2175
frm2176 ELEMENT IMAGE  2176
frm2177 ELEMENT IMAGE  2177
frm2178 ELEMENT IMAGE  2178
frm2179 ELEMENT IMAGE  2179
frm2180 ELEMENT IMAGE  2180
frm2181 ELEMENT IMAGE  2181
frm2182 ELEMENT IMAGE  2182
frm2183 ELEMENT IMAGE  2183
frm2184 ELEMENT IMAGE  2184
frm2185 ELEMENT IMAGE  2185
frm2186 ELEMENT IMAGE  2186
frm2187 ELEMENT IMAGE  2187
frm2188 ELEMENT IMAGE  2188
frm2189 ELEMENT IMAGE  2189
frm2190 ELEMENT IMAGE  2190
frm2191 ELEMENT IMAGE  2191
frm2192 ELEMENT IMAGE  2192
frm2193 ELEMENT IMAGE  2193
frm2194 ELEMENT IMAGE  2194
frm2195 ELEMENT IMAGE  2195
frm2196 ELEMENT IMAGE  2196
frm2197 ELEMENT IMAGE  2197
frm2198 ELEMENT IMAGE  2198
frm2199 ELEMENT IMAGE  2199
frm2200 ELEMENT IMAGE  2200
frm2201 ELEMENT IMAGE  2201
frm2202 ELEMENT IMAGE  2202
frm2203 ELEMENT IMAGE  2203
frm2204 ELEMENT IMAGE  2204
frm2205 ELEMENT IMAGE  2205
frm2206 ELEMENT IMAGE  2206
frm2207 ELEMENT IMAGE  2207
frm2208 ELEMENT IMAGE  2208
frm2209 ELEMENT IMAGE  2209
frm2210 ELEMENT IMAGE  2210
frm2211 ELEMENT IMAGE  2211
frm2212 ELEMENT IMAGE  2212
frm2213 ELEMENT IMAGE  2213
frm2214 ELEMENT IMAGE  2214
frm2215 ELEMENT IMAGE  2215
frm2216 ELEMENT IMAGE  2216
frm2217 ELEMENT IMAGE  2217
frm2218 ELEMENT IMAGE  2218
frm2219 ELEMENT IMAGE  2219
frm2220 ELEMENT IMAGE  2220
frm2221 ELEMENT IMAGE  2221
frm2222 ELEMENT IMAGE  2222
frm2223 ELEMENT IMAGE  2223
frm2224 ELEMENT IMAGE  2224
frm2225 ELEMENT IMAGE  2225
frm2226 ELEMENT IMAGE  2226
frm2227 ELEMENT IMAGE  2227
frm2228 ELEMENT IMAGE  2228
frm2229 ELEMENT IMAGE  2229
frm2230 ELEMENT IMAGE  2230
frm2231 ELEMENT IMAGE  2231
frm2232 ELEMENT IMAGE  2232
frm2233 ELEMENT IMAGE  2233
frm2234 ELEMENT IMAGE  2234
frm2235 ELEMENT IMAGE  2235
frm2236 ELEMENT IMAGE  2236
frm2237 ELEMENT IMAGE  2237
frm2238 ELEMENT IMAGE  2238
frm2239 ELEMENT IMAGE  2239
frm2240 ELEMENT IMAGE  2240
frm2241 ELEMENT IMAGE  2241
frm2242 ELEMENT IMAGE  2242
frm2243 ELEMENT IMAGE  2243
frm2244 ELEMENT IMAGE  2244
frm2245 ELEMENT IMAGE  2245
frm2246 ELEMENT IMAGE  2246
frm2247 ELEMENT IMAGE  2247
frm2248 ELEMENT IMAGE  2248
frm2249 ELEMENT IMAGE  2249
frm2250 ELEMENT IMAGE  2250
frm2251 ELEMENT IMAGE  2251
frm2252 ELEMENT IMAGE  2252
frm2253 ELEMENT IMAGE  2253
frm2254 ELEMENT IMAGE  2254
frm2255 ELEMENT IMAGE  2255
frm2256 ELEMENT IMAGE  2256
frm2257 ELEMENT IMAGE  2257
frm2258 ELEMENT IMAGE  2258
frm2259 ELEMENT IMAGE  2259
frm2260 ELEMENT IMAGE  2260
frm2261 ELEMENT IMAGE  2261
frm2262 ELEMENT IMAGE  2262
frm2263 ELEMENT IMAGE  2263
frm2264 ELEMENT IMAGE  2264
frm2265 ELEMENT IMAGE  2265
frm2266 ELEMENT IMAGE  2266
frm2267 ELEMENT IMAGE  2267
frm2268 ELEMENT IMAGE  2268
frm2269 ELEMENT IMAGE  2269
frm2270 ELEMENT IMAGE  2270
frm2271 ELEMENT IMAGE  2271
frm2272 ELEMENT IMAGE  2272
frm2273 ELEMENT IMAGE  2273
frm2274 ELEMENT IMAGE  2274
frm2275 ELEMENT IMAGE  2275
frm2276 ELEMENT IMAGE  2276
frm2277 ELEMENT IMAGE  2277
frm2278 ELEMENT IMAGE  2278
frm2279 ELEMENT IMAGE  2279
frm2280 ELEMENT IMAGE  2280
frm2281 ELEMENT IMAGE  2281
frm2282 ELEMENT IMAGE  2282
frm2283 ELEMENT IMAGE  2283
frm2284 ELEMENT IMAGE  2284
frm2285 ELEMENT IMAGE  2285
frm2286 ELEMENT IMAGE  2286
frm2287 ELEMENT IMAGE  2287
frm2288 ELEMENT IMAGE  2288
frm2289 ELEMENT IMAGE  2289
frm2290 ELEMENT IMAGE  2290
frm2291 ELEMENT IMAGE  2291
frm2292 ELEMENT IMAGE  2292
frm2293 ELEMENT IMAGE  2293
frm2294 ELEMENT IMAGE  2294
frm2295 ELEMENT IMAGE  2295
frm2296 ELEMENT IMAGE  2296
frm2297 ELEMENT IMAGE  2297
frm2298 ELEMENT IMAGE  2298
frm2299 ELEMENT IMAGE  2299
frm2300 ELEMENT IMAGE  2300
frm2301 ELEMENT IMAGE  2301
frm2302 ELEMENT IMAGE  2302
frm2303 ELEMENT IMAGE  2303
frm2304 ELEMENT IMAGE  2304
frm2305 ELEMENT IMAGE  2305
frm2306 ELEMENT IMAGE  2306
frm2307 ELEMENT IMAGE  2307
frm2308 ELEMENT IMAGE  2308
frm2309 ELEMENT IMAGE  2309
frm2310 ELEMENT IMAGE  2310
frm2311 ELEMENT IMAGE  2311
frm2312 ELEMENT IMAGE  2312
frm2313 ELEMENT IMAGE  2313
frm2314 ELEMENT IMAGE  2314
frm2315 ELEMENT IMAGE  2315
frm2316 ELEMENT IMAGE  2316
frm2317 ELEMENT IMAGE  2317
frm2318 ELEMENT IMAGE  2318
frm2319 ELEMENT IMAGE  2319
frm2320 ELEMENT IMAGE  2320
frm2321 ELEMENT IMAGE  2321
frm2322 ELEMENT IMAGE  2322
frm2323 ELEMENT IMAGE  2323
frm2324 ELEMENT IMAGE  2324
frm2325 ELEMENT IMAGE  2325
frm2326 ELEMENT IMAGE  2326
frm2327 ELEMENT IMAGE  2327
frm2328 ELEMENT IMAGE  2328
frm2329 ELEMENT IMAGE  2329
frm2330 ELEMENT IMAGE  2330
frm2331 ELEMENT IMAGE  2331
frm2332 ELEMENT IMAGE  2332
frm2333 ELEMENT IMAGE  2333
frm2334 ELEMENT IMAGE  2334
frm2335 ELEMENT IMAGE  2335
frm2336 ELEMENT IMAGE  2336
frm2337 ELEMENT IMAGE  2337
frm2338 ELEMENT IMAGE  2338
frm2339 ELEMENT IMAGE  2339
frm2340 ELEMENT IMAGE  2340
frm2341 ELEMENT IMAGE  2341
frm2342 ELEMENT IMAGE  2342
frm2343 ELEMENT IMAGE  2343
frm2344 ELEMENT IMAGE  2344
frm2345 ELEMENT IMAGE  2345
frm2346 ELEMENT IMAGE  2346
frm2347 ELEMENT IMAGE  2347
frm2348 ELEMENT IMAGE  2348
frm2349 ELEMENT IMAGE  2349
frm2350 ELEMENT IMAGE  2350
frm2351 ELEMENT IMAGE  2351
frm2352 ELEMENT IMAGE  2352
frm2353 ELEMENT IMAGE  2353
frm2354 ELEMENT IMAGE  2354
frm2355 ELEMENT IMAGE  2355
frm2356 ELEMENT IMAGE  2356
frm2357 ELEMENT IMAGE  2357
frm2358 ELEMENT IMAGE  2358
frm2359 ELEMENT IMAGE  2359
frm2360 ELEMENT IMAGE  2360
frm2361 ELEMENT IMAGE  2361
frm2362 ELEMENT IMAGE  2362
frm2363 ELEMENT IMAGE  2363
frm2364 ELEMENT IMAGE  2364
frm2365 ELEMENT IMAGE  2365
frm2366 ELEMENT IMAGE  2366
frm2367 ELEMENT IMAGE  2367
frm2368 ELEMENT IMAGE  2368
frm2369 ELEMENT IMAGE  2369
frm2370 ELEMENT IMAGE  2370
frm2371 ELEMENT IMAGE  2371
frm2372 ELEMENT IMAGE  2372
frm2373 ELEMENT IMAGE  2373
frm2374 ELEMENT IMAGE  2374
frm2375 ELEMENT IMAGE  2375
frm2376 ELEMENT IMAGE  2376
frm2377 ELEMENT IMAGE  2377
frm2378 ELEMENT IMAGE  2378
frm2379 ELEMENT IMAGE  2379
frm2380 ELEMENT IMAGE  2380
frm2381 ELEMENT IMAGE  2381
frm2382 ELEMENT IMAGE  2382
frm2383 ELEMENT IMAGE  2383
frm2384 ELEMENT IMAGE  2384
frm2385 ELEMENT IMAGE  2385
frm2386 ELEMENT IMAGE  2386
frm2387 ELEMENT IMAGE  2387
frm2388 ELEMENT IMAGE  2388
frm2389 ELEMENT IMAGE  2389
frm2390 ELEMENT IMAGE  2390
frm2391 ELEMENT IMAGE  2391
frm2392 ELEMENT IMAGE  2392
frm2393 ELEMENT IMAGE  2393
frm2394 ELEMENT IMAGE  2394
frm2395 ELEMENT IMAGE  2395
frm2396 ELEMENT IMAGE  2396
frm2397 ELEMENT IMAGE  2397
frm2398 ELEMENT IMAGE  2398
frm2399 ELEMENT IMAGE  2399
frm2400 ELEMENT IMAGE  2400
frm2401 ELEMENT IMAGE  2401
frm2402 ELEMENT IMAGE  2402
frm2403 ELEMENT IMAGE  2403
frm2404 ELEMENT IMAGE  2404
frm2405 ELEMENT IMAGE  2405
frm2406 ELEMENT IMAGE  2406
frm2407 ELEMENT IMAGE  2407
frm2408 ELEMENT IMAGE  2408
frm2409 ELEMENT IMAGE  2409
frm2410 ELEMENT IMAGE  2410
frm2411 ELEMENT IMAGE  2411
frm2412 ELEMENT IMAGE  2412
frm2413 ELEMENT IMAGE  2413
frm2414 ELEMENT IMAGE  2414
frm2415 ELEMENT IMAGE  2415
frm2416 ELEMENT IMAGE  2416
frm2417 ELEMENT IMAGE  2417
frm2418 ELEMENT IMAGE  2418
frm2419 ELEMENT IMAGE  2419
frm2420 ELEMENT IMAGE  2420
frm2421 ELEMENT IMAGE  2421
frm2422 ELEMENT IMAGE  2422
frm2423 ELEMENT IMAGE  2423
frm2424 ELEMENT IMAGE  2424
frm2425 ELEMENT IMAGE  2425
frm2426 ELEMENT IMAGE  2426
frm2427 ELEMENT IMAGE  2427
frm2428 ELEMENT IMAGE  2428
frm2429 ELEMENT IMAGE  2429
frm2430 ELEMENT IMAGE  2430
frm2431 ELEMENT IMAGE  2431
frm2432 ELEMENT IMAGE  2432
frm2433 ELEMENT IMAGE  2433
frm2434 ELEMENT IMAGE  2434
frm2435 ELEMENT IMAGE  2435
frm2436 ELEMENT IMAGE  2436
frm2437 ELEMENT IMAGE  2437
frm2438 ELEMENT IMAGE  2438
frm2439 ELEMENT IMAGE  2439
frm2440 ELEMENT IMAGE  2440
frm2441 ELEMENT IMAGE  2441
frm2442 ELEMENT IMAGE  2442
frm2443 ELEMENT IMAGE  2443
frm2444 ELEMENT IMAGE  2444
frm2445 ELEMENT IMAGE  2445
frm2446 ELEMENT IMAGE  2446
frm2447 ELEMENT IMAGE  2447
frm2448 ELEMENT IMAGE  2448
frm2449 ELEMENT IMAGE  2449
frm2450 ELEMENT IMAGE  2450
frm2451 ELEMENT IMAGE  2451
frm2452 ELEMENT IMAGE  2452
frm2453 ELEMENT IMAGE  2453
frm2454 ELEMENT IMAGE  2454
frm2455 ELEMENT IMAGE  2455
frm2456 ELEMENT IMAGE  2456
frm2457 ELEMENT IMAGE  2457
frm2458 ELEMENT IMAGE  2458
frm2459 ELEMENT IMAGE  2459
frm2460 ELEMENT IMAGE  2460
frm2461 ELEMENT IMAGE  2461
frm2462 ELEMENT IMAGE  2462
frm2463 ELEMENT IMAGE  2463
frm2464 ELEMENT IMAGE  2464
frm2465 ELEMENT IMAGE  2465
frm2466 ELEMENT IMAGE  2466
frm2467 ELEMENT IMAGE  2467
frm2468 ELEMENT IMAGE  2468
frm2469 ELEMENT IMAGE  2469
frm2470 ELEMENT IMAGE  2470
frm2471 ELEMENT IMAGE  2471
frm2472 ELEMENT IMAGE  2472
frm2473 ELEMENT IMAGE  2473
frm2474 ELEMENT IMAGE  2474
frm2475 ELEMENT IMAGE  2475
frm2476 ELEMENT IMAGE  2476
frm2477 ELEMENT IMAGE  2477
frm2478 ELEMENT IMAGE  2478
frm2479 ELEMENT IMAGE  2479
frm2480 ELEMENT IMAGE  2480
frm2481 ELEMENT IMAGE  2481
frm2482 ELEMENT IMAGE  2482
frm2483 ELEMENT IMAGE  2483
frm2484 ELEMENT IMAGE  2484
frm2485 ELEMENT IMAGE  2485
frm2486 ELEMENT IMAGE  2486
frm2487 ELEMENT IMAGE  2487
frm2488 ELEMENT IMAGE  2488
frm2489 ELEMENT IMAGE  2489
frm2490 ELEMENT IMAGE  2490
frm2491 ELEMENT IMAGE  2491
frm2492 ELEMENT IMAGE  2492
frm2493 ELEMENT IMAGE  2493
frm2494 ELEMENT IMAGE  2494
frm2495 ELEMENT IMAGE  2495
frm2496 ELEMENT IMAGE  2496
frm2497 ELEMENT IMAGE  2497
frm2498 ELEMENT IMAGE  2498
frm2499 ELEMENT IMAGE  2499
frm2500 ELEMENT IMAGE  2500
frm2501 ELEMENT IMAGE  2501
frm2502 ELEMENT IMAGE  2502
frm2503 ELEMENT IMAGE  2503
frm2504 ELEMENT IMAGE  2504
frm2505 ELEMENT IMAGE  2505
frm2506 ELEMENT IMAGE  2506
frm2507 ELEMENT IMAGE  2507
frm2508 ELEMENT IMAGE  2508
frm2509 ELEMENT IMAGE  2509
frm2510 ELEMENT IMAGE  2510
frm2511 ELEMENT IMAGE  2511
frm2512 ELEMENT IMAGE  2512
frm2513 ELEMENT IMAGE  2513
frm2514 ELEMENT IMAGE  2514
frm2515 ELEMENT IMAGE  2515
frm2516 ELEMENT IMAGE  2516
frm2517 ELEMENT IMAGE  2517
frm2518 ELEMENT IMAGE  2518
frm2519 ELEMENT IMAGE  2519
frm2520 ELEMENT IMAGE  2520
frm2521 ELEMENT IMAGE  2521
frm2522 ELEMENT IMAGE  2522
frm2523 ELEMENT IMAGE  2523
frm2524 ELEMENT IMAGE  2524
frm2525 ELEMENT IMAGE  2525
frm2526 ELEMENT IMAGE  2526
frm2527 ELEMENT IMAGE  2527
frm2528 ELEMENT IMAGE  2528
frm2529 ELEMENT IMAGE  2529
frm2530 ELEMENT IMAGE  2530
frm2531 ELEMENT IMAGE  2531
frm2532 ELEMENT IMAGE  2532
frm2533 ELEMENT IMAGE  2533
frm2534 ELEMENT IMAGE  2534
frm2535 ELEMENT IMAGE  2535
frm2536 ELEMENT IMAGE  2536
frm2537 ELEMENT IMAGE  2537
frm2538 ELEMENT IMAGE  2538
frm2539 ELEMENT IMAGE  2539
frm2540 ELEMENT IMAGE  2540
frm2541 ELEMENT IMAGE  2541
frm2542 ELEMENT IMAGE  2542
frm2543 ELEMENT IMAGE  2543
frm2544 ELEMENT IMAGE  2544
frm2545 ELEMENT IMAGE  2545
frm2546 ELEMENT IMAGE  2546
frm2547 ELEMENT IMAGE  2547
frm2548 ELEMENT IMAGE  2548
frm2549 ELEMENT IMAGE  2549
frm2550 ELEMENT IMAGE  2550
frm2551 ELEMENT IMAGE  2551
frm2552 ELEMENT IMAGE  2552
frm2553 ELEMENT IMAGE  2553
frm2554 ELEMENT IMAGE  2554
frm2555 ELEMENT IMAGE  2555
frm2556 ELEMENT IMAGE  2556
frm2557 ELEMENT IMAGE  2557
frm2558 ELEMENT IMAGE  2558
frm2559 ELEMENT IMAGE  2559
frm2560 ELEMENT IMAGE  2560
frm2561 ELEMENT IMAGE  2561
frm2562 ELEMENT IMAGE  2562
frm2563 ELEMENT IMAGE  2563
frm2564 ELEMENT IMAGE  2564
frm2565 ELEMENT IMAGE  2565
frm2566 ELEMENT IMAGE  2566
frm2567 ELEMENT IMAGE  2567
frm2568 ELEMENT IMAGE  2568
frm2569 ELEMENT IMAGE  2569
frm2570 ELEMENT IMAGE  2570
frm2571 ELEMENT IMAGE  2571
frm2572 ELEMENT IMAGE  2572
frm2573 ELEMENT IMAGE  2573
frm2574 ELEMENT IMAGE  2574
frm2575 ELEMENT IMAGE  2575
frm2576 ELEMENT IMAGE  2576
frm2577 ELEMENT IMAGE  2577
frm2578 ELEMENT IMAGE  2578
frm2579 ELEMENT IMAGE  2579
frm2580 ELEMENT IMAGE  2580
frm2581 ELEMENT IMAGE  2581
frm2582 ELEMENT IMAGE  2582
frm2583 ELEMENT IMAGE  2583
frm2584 ELEMENT IMAGE  2584
frm2585 ELEMENT IMAGE  2585
frm2586 ELEMENT IMAGE  2586
frm2587 ELEMENT IMAGE  2587
frm2588 ELEMENT IMAGE  2588
frm2589 ELEMENT IMAGE  2589
frm2590 ELEMENT IMAGE  2590
frm2591 ELEMENT IMAGE  2591
frm2592 ELEMENT IMAGE  2592
frm2593 ELEMENT IMAGE  2593
frm2594 ELEMENT IMAGE  2594
frm2595 ELEMENT IMAGE  2595
frm2596 ELEMENT IMAGE  2596
frm2597 ELEMENT IMAGE  2597
frm2598 ELEMENT IMAGE  2598
frm2599 ELEMENT IMAGE  2599
frm2600 ELEMENT IMAGE  2600
frm2601 ELEMENT IMAGE  2601
frm2602 ELEMENT IMAGE  2602
frm2603 ELEMENT IMAGE  2603
frm2604 ELEMENT IMAGE  2604
frm2605 ELEMENT IMAGE  2605
frm2606 ELEMENT IMAGE  2606
frm2607 ELEMENT IMAGE  2607
frm2608 ELEMENT IMAGE  2608
frm2609 ELEMENT IMAGE  2609
frm2610 ELEMENT IMAGE  2610
frm2611 ELEMENT IMAGE  2611
frm2612 ELEMENT IMAGE  2612
frm2613 ELEMENT IMAGE  2613
frm2614 ELEMENT IMAGE  2614
frm2615 ELEMENT IMAGE  2615
frm2616 ELEMENT IMAGE  2616
frm2617 ELEMENT IMAGE  2617
frm2618 ELEMENT IMAGE  2618
frm2619 ELEMENT IMAGE  2619
frm2620 ELEMENT IMAGE  2620
frm2621 ELEMENT IMAGE  2621
frm2622 ELEMENT IMAGE  2622
frm2623 ELEMENT IMAGE  2623
frm2624 ELEMENT IMAGE  2624
frm2625 ELEMENT IMAGE  2625
frm2626 ELEMENT IMAGE  2626
frm2627 ELEMENT IMAGE  2627
frm2628 ELEMENT IMAGE  2628
frm2629 ELEMENT IMAGE  2629
frm2630 ELEMENT IMAGE  2630
frm2631 ELEMENT IMAGE  2631
frm2632 ELEMENT IMAGE  2632
frm2633 ELEMENT IMAGE  2633
frm2634 ELEMENT IMAGE  2634
frm2635 ELEMENT IMAGE  2635
frm2636 ELEMENT IMAGE  2636
frm2637 ELEMENT IMAGE  2637
frm2638 ELEMENT IMAGE  2638
frm2639 ELEMENT IMAGE  2639
frm2640 ELEMENT IMAGE  2640
frm2641 ELEMENT IMAGE  2641
frm2642 ELEMENT IMAGE  2642
frm2643 ELEMENT IMAGE  2643
frm2644 ELEMENT IMAGE  2644
frm2645 ELEMENT IMAGE  2645
frm2646 ELEMENT IMAGE  2646
frm2647 ELEMENT IMAGE  2647
frm2648 ELEMENT IMAGE  2648
frm2649 ELEMENT IMAGE  2649
frm2650 ELEMENT IMAGE  2650
frm2651 ELEMENT IMAGE  2651
frm2652 ELEMENT IMAGE  2652
frm2653 ELEMENT IMAGE  2653
frm2654 ELEMENT IMAGE  2654
frm2655 ELEMENT IMAGE  2655
frm2656 ELEMENT IMAGE  2656
frm2657 ELEMENT IMAGE  2657
frm2658 ELEMENT IMAGE  2658
frm2659 ELEMENT IMAGE  2659
frm2660 ELEMENT IMAGE  2660
frm2661 ELEMENT IMAGE  2661
frm2662 ELEMENT IMAGE  2662
frm2663 ELEMENT IMAGE  2663
frm2664 ELEMENT IMAGE  2664
frm2665 ELEMENT IMAGE  2665
frm2666 ELEMENT IMAGE  2666
frm2667 ELEMENT IMAGE  2667
frm2668 ELEMENT IMAGE  2668
frm2669 ELEMENT IMAGE  2669
frm2670 ELEMENT IMAGE  2670
frm2671 ELEMENT IMAGE  2671
frm2672 ELEMENT IMAGE  2672
frm2673 ELEMENT IMAGE  2673
frm2674 ELEMENT IMAGE  2674
frm2675 ELEMENT IMAGE  2675
frm2676 ELEMENT IMAGE  2676
frm2677 ELEMENT IMAGE  2677
frm2678 ELEMENT IMAGE  2678
frm2679 ELEMENT IMAGE  2679
frm2680 ELEMENT IMAGE  2680
frm2681 ELEMENT IMAGE  2681
frm2682 ELEMENT IMAGE  2682
frm2683 ELEMENT IMAGE  2683
frm2684 ELEMENT IMAGE  2684
frm2685 ELEMENT IMAGE  2685
frm2686 ELEMENT IMAGE  2686
frm2687 ELEMENT IMAGE  2687
frm2688 ELEMENT IMAGE  2688
frm2689 ELEMENT IMAGE  2689
frm2690 ELEMENT IMAGE  2690
frm2691 ELEMENT IMAGE  2691
frm2692 ELEMENT IMAGE  2692
frm2693 ELEMENT IMAGE  2693
frm2694 ELEMENT IMAGE  2694
frm2695 ELEMENT IMAGE  2695
frm2696 ELEMENT IMAGE  2696
frm2697 ELEMENT IMAGE  2697
frm2698 ELEMENT IMAGE  2698
frm2699 ELEMENT IMAGE  2699
frm2700 ELEMENT IMAGE  2700
frm2701 ELEMENT IMAGE  2701
frm2702 ELEMENT IMAGE  2702
frm2703 ELEMENT IMAGE  2703
frm2704 ELEMENT IMAGE  2704
frm2705 ELEMENT IMAGE  2705
frm2706 ELEMENT IMAGE  2706
frm2707 ELEMENT IMAGE  2707
frm2708 ELEMENT IMAGE  2708
frm2709 ELEMENT IMAGE  2709
frm2710 ELEMENT IMAGE  2710
frm2711 ELEMENT IMAGE  2711
frm2712 ELEMENT IMAGE  2712
frm2713 ELEMENT IMAGE  2713
frm2714 ELEMENT IMAGE  2714
frm2715 ELEMENT IMAGE  2715
frm2716 ELEMENT IMAGE  2716
frm2717 ELEMENT IMAGE  2717
frm2718 ELEMENT IMAGE  2718
frm2719 ELEMENT IMAGE  2719
frm2720 ELEMENT IMAGE  2720
frm2721 ELEMENT IMAGE  2721
frm2722 ELEMENT IMAGE  2722
frm2723 ELEMENT IMAGE  2723
frm2724 ELEMENT IMAGE  2724
frm2725 ELEMENT IMAGE  2725
frm2726 ELEMENT IMAGE  2726
frm2727 ELEMENT IMAGE  2727
frm2728 ELEMENT IMAGE  2728
frm2729 ELEMENT IMAGE  2729
frm2730 ELEMENT IMAGE  2730
frm2731 ELEMENT IMAGE  2731
frm2732 ELEMENT IMAGE  2732
frm2733 ELEMENT IMAGE  2733
frm2734 ELEMENT IMAGE  2734
frm2735 ELEMENT IMAGE  2735
frm2736 ELEMENT IMAGE  2736
frm2737 ELEMENT IMAGE  2737
frm2738 ELEMENT IMAGE  2738
frm2739 ELEMENT IMAGE  2739
frm2740 ELEMENT IMAGE  2740
frm2741 ELEMENT IMAGE  2741
frm2742 ELEMENT IMAGE  2742
frm2743 ELEMENT IMAGE  2743
frm2744 ELEMENT IMAGE  2744
frm2745 ELEMENT IMAGE  2745
frm2746 ELEMENT IMAGE  2746
frm2747 ELEMENT IMAGE  2747
frm2748 ELEMENT IMAGE  2748
frm2749 ELEMENT IMAGE  2749
frm2750 ELEMENT IMAGE  2750
frm2751 ELEMENT IMAGE  2751
frm2752 ELEMENT IMAGE  2752
frm2753 ELEMENT IMAGE  2753
frm2754 ELEMENT IMAGE  2754
frm2755 ELEMENT IMAGE  2755
frm2756 ELEMENT IMAGE  2756
frm2757 ELEMENT IMAGE  2757
frm2758 ELEMENT IMAGE  2758
frm2759 ELEMENT IMAGE  2759
frm2760 ELEMENT IMAGE  2760
frm2761 ELEMENT IMAGE  2761
frm2762 ELEMENT IMAGE  2762
frm2763 ELEMENT IMAGE  2763
frm2764 ELEMENT IMAGE  2764
frm2765 ELEMENT IMAGE  2765
frm2766 ELEMENT IMAGE  2766
frm2767 ELEMENT IMAGE  2767
frm2768 ELEMENT IMAGE  2768
frm2769 ELEMENT IMAGE  2769
frm2770 ELEMENT IMAGE  2770
frm2771 ELEMENT IMAGE  2771
frm2772 ELEMENT IMAGE  2772
frm2773 ELEMENT IMAGE  2773
frm2774 ELEMENT IMAGE  2774
frm2775 ELEMENT IMAGE  2775
frm2776 ELEMENT IMAGE  2776
frm2777 ELEMENT IMAGE  2777
frm2778 ELEMENT IMAGE  2778
frm2779 ELEMENT IMAGE  2779
frm2780 ELEMENT IMAGE  2780
frm2781 ELEMENT IMAGE  2781
frm2782 ELEMENT IMAGE  2782
frm2783 ELEMENT IMAGE  2783
frm2784 ELEMENT IMAGE  2784
frm2785 ELEMENT IMAGE  2785
frm2786 ELEMENT IMAGE  2786
frm2787 ELEMENT IMAGE  2787
frm2788 ELEMENT IMAGE  2788
frm2789 ELEMENT IMAGE  2789
frm2790 ELEMENT IMAGE  2790
frm2791 ELEMENT IMAGE  2791
frm2792 ELEMENT IMAGE  2792
frm2793 ELEMENT IMAGE  2793
frm2794 ELEMENT IMAGE  2794
frm2795 ELEMENT IMAGE  2795
frm2796 ELEMENT IMAGE  2796
frm2797 ELEMENT IMAGE  2797
frm2798 ELEMENT IMAGE  2798
frm2799 ELEMENT IMAGE  2799
frm2800 ELEMENT IMAGE  2800
frm2801 ELEMENT IMAGE  2801
frm2802 ELEMENT IMAGE  2802
frm2803 ELEMENT IMAGE  2803
frm2804 ELEMENT IMAGE  2804
frm2805 ELEMENT IMAGE  2805
frm2806 ELEMENT IMAGE  2806
frm2807 ELEMENT IMAGE  2807
frm2808 ELEMENT IMAGE  2808
frm2809 ELEMENT IMAGE  2809
frm2810 ELEMENT IMAGE  2810
frm2811 ELEMENT IMAGE  2811
frm2812 ELEMENT IMAGE  2812
frm2813 ELEMENT IMAGE  2813
frm2814 ELEMENT IMAGE  2814
frm2815 ELEMENT IMAGE  2815
frm2816 ELEMENT IMAGE  2816
frm2817 ELEMENT IMAGE  2817
frm2818 ELEMENT IMAGE  2818
frm2819 ELEMENT IMAGE  2819
frm2820 ELEMENT IMAGE  2820
frm2821 ELEMENT IMAGE  2821
frm2822 ELEMENT IMAGE  2822
frm2823 ELEMENT IMAGE  2823
frm2824 ELEMENT IMAGE  2824
frm2825 ELEMENT IMAGE  2825
frm2826 ELEMENT IMAGE  2826
frm2827 ELEMENT IMAGE  2827
frm2828 ELEMENT IMAGE  2828
frm2829 ELEMENT IMAGE  2829
frm2830 ELEMENT IMAGE  2830
frm2831 ELEMENT IMAGE  2831
frm2832 ELEMENT IMAGE  2832
frm2833 ELEMENT IMAGE  2833
frm2834 ELEMENT IMAGE  2834
frm2835 ELEMENT IMAGE  2835
frm2836 ELEMENT IMAGE  2836
frm2837 ELEMENT IMAGE  2837
frm2838 ELEMENT IMAGE  2838
frm2839 ELEMENT IMAGE  2839
frm2840 ELEMENT IMAGE  2840
frm2841 ELEMENT IMAGE  2841
frm2842 ELEMENT IMAGE  2842
frm2843 ELEMENT IMAGE  2843
frm2844 ELEMENT IMAGE  2844
frm2845 ELEMENT IMAGE  2845
frm2846 ELEMENT IMAGE  2846
frm2847 ELEMENT IMAGE  2847
frm2848 ELEMENT IMAGE  2848
frm2849 ELEMENT IMAGE  2849
frm2850 ELEMENT IMAGE  2850
frm2851 ELEMENT IMAGE  2851
frm2852 ELEMENT IMAGE  2852
frm2853 ELEMENT IMAGE  2853
frm2854 ELEMENT IMAGE  2854
frm2855 ELEMENT IMAGE  2855
frm2856 ELEMENT IMAGE  2856
frm2857 ELEMENT IMAGE  2857
frm2858 ELEMENT IMAGE  2858
frm2859 ELEMENT IMAGE  2859
frm2860 ELEMENT IMAGE  2860
frm2861 ELEMENT IMAGE  2861
frm2862 ELEMENT IMAGE  2862
frm2863 ELEMENT IMAGE  2863
frm2864 ELEMENT IMAGE  2864
frm2865 ELEMENT IMAGE  2865
frm2866 ELEMENT IMAGE  2866
frm2867 ELEMENT IMAGE  2867
frm2868 ELEMENT IMAGE  2868
frm2869 ELEMENT IMAGE  2869
frm2870 ELEMENT IMAGE  2870
frm2871 ELEMENT IMAGE  2871
frm2872 ELEMENT IMAGE  2872
frm2873 ELEMENT IMAGE  2873
frm2874 ELEMENT IMAGE  2874
frm2875 ELEMENT IMAGE  2875
frm2876 ELEMENT IMAGE  2876
frm2877 ELEMENT IMAGE  2877
frm2878 ELEMENT IMAGE  2878
frm2879 ELEMENT IMAGE  2879
frm2880 ELEMENT IMAGE  2880
frm2881 ELEMENT IMAGE  2881
frm2882 ELEMENT IMAGE  2882
frm2883 ELEMENT IMAGE  2883
frm2884 ELEMENT IMAGE  2884
frm2885 ELEMENT IMAGE  2885
frm2886 ELEMENT IMAGE  2886
frm2887 ELEMENT IMAGE  2887
frm2888 ELEMENT IMAGE  2888
frm2889 ELEMENT IMAGE  2889
frm2890 ELEMENT IMAGE  2890
frm2891 ELEMENT IMAGE  2891
frm2892 ELEMENT IMAGE  2892
frm2893 ELEMENT IMAGE  2893
frm2894 ELEMENT IMAGE  2894
frm2895 ELEMENT IMAGE  2895
frm2896 ELEMENT IMAGE  2896
frm2897 ELEMENT IMAGE  2897
frm2898 ELEMENT IMAGE  2898
frm2899 ELEMENT IMAGE  2899
frm2900 ELEMENT IMAGE  2900
frm2901 ELEMENT IMAGE  2901
frm2902 ELEMENT IMAGE  2902
frm2903 ELEMENT IMAGE  2903
frm2904 ELEMENT IMAGE  2904
frm2905 ELEMENT IMAGE  2905
frm2906 ELEMENT IMAGE  2906
frm2907 ELEMENT IMAGE  2907
frm2908 ELEMENT IMAGE  2908
frm2909 ELEMENT IMAGE  2909
frm2910 ELEMENT IMAGE  2910
frm2911 ELEMENT IMAGE  2911
frm2912 ELEMENT IMAGE  2912
frm2913 ELEMENT IMAGE  2913
frm2914 ELEMENT IMAGE  2914
frm2915 ELEMENT IMAGE  2915
frm2916 ELEMENT IMAGE  2916
frm2917 ELEMENT IMAGE  2917
frm2918 ELEMENT IMAGE  2918
frm2919 ELEMENT IMAGE  2919
frm2920 ELEMENT IMAGE  2920
frm2921 ELEMENT IMAGE  2921
frm2922 ELEMENT IMAGE  2922
frm2923 ELEMENT IMAGE  2923
frm2924 ELEMENT IMAGE  2924
frm2925 ELEMENT IMAGE  2925
frm2926 ELEMENT IMAGE  2926
frm2927 ELEMENT IMAGE  2927
frm2928 ELEMENT IMAGE  2928
frm2929 ELEMENT IMAGE  2929
frm2930 ELEMENT IMAGE  2930
frm2931 ELEMENT IMAGE  2931
frm2932 ELEMENT IMAGE  2932
frm2933 ELEMENT IMAGE  2933
frm2934 ELEMENT IMAGE  2934
frm2935 ELEMENT IMAGE  2935
frm2936 ELEMENT IMAGE  2936
frm2937 ELEMENT IMAGE  2937
frm2938 ELEMENT IMAGE  2938
frm2939 ELEMENT IMAGE  2939
frm2940 ELEMENT IMAGE  2940
frm2941 ELEMENT IMAGE  2941
frm2942 ELEMENT IMAGE  2942
frm2943 ELEMENT IMAGE  2943
frm2944 ELEMENT IMAGE  2944
frm2945 ELEMENT IMAGE  2945
frm2946 ELEMENT IMAGE  2946
frm2947 ELEMENT IMAGE  2947
frm2948 ELEMENT IMAGE  2948
frm2949 ELEMENT IMAGE  2949
frm2950 ELEMENT IMAGE  2950
frm2951 ELEMENT IMAGE  2951
frm2952 ELEMENT IMAGE  2952
frm2953 ELEMENT IMAGE  2953
frm2954 ELEMENT IMAGE  2954
frm2955 ELEMENT IMAGE  2955
frm2956 ELEMENT IMAGE  2956
frm2957 ELEMENT IMAGE  2957
frm2958 ELEMENT IMAGE  2958
frm2959 ELEMENT IMAGE  2959
frm2960 ELEMENT IMAGE  2960
frm2961 ELEMENT IMAGE  2961
frm2962 ELEMENT IMAGE  2962
frm2963 ELEMENT IMAGE  2963
frm2964 ELEMENT IMAGE  2964
frm2965 ELEMENT IMAGE  2965
frm2966 ELEMENT IMAGE  2966
frm2967 ELEMENT IMAGE  2967
frm2968 ELEMENT IMAGE  2968
frm2969 ELEMENT IMAGE  2969
frm2970 ELEMENT IMAGE  2970
frm2971 ELEMENT IMAGE  2971
frm2972 ELEMENT IMAGE  2972
frm2973 ELEMENT IMAGE  2973
frm2974 ELEMENT IMAGE  2974
frm2975 ELEMENT IMAGE  2975
frm2976 ELEMENT IMAGE  2976
frm2977 ELEMENT IMAGE  2977
frm2978 ELEMENT IMAGE  2978
frm2979 ELEMENT IMAGE  2979
frm2980 ELEMENT IMAGE  2980
frm2981 ELEMENT IMAGE  2981
frm2982 ELEMENT IMAGE  2982
frm2983 ELEMENT IMAGE  2983
frm2984 ELEMENT IMAGE  2984
frm2985 ELEMENT IMAGE  2985
frm2986 ELEMENT IMAGE  2986
frm2987 ELEMENT IMAGE  2987
frm2988 ELEMENT IMAGE  2988
frm2989 ELEMENT IMAGE  2989
frm2990 ELEMENT IMAGE  2990
frm2991 ELEMENT IMAGE  2991
frm2992 ELEMENT IMAGE  2992
frm2993 ELEMENT IMAGE  2993
frm2994 ELEMENT IMAGE  2994
frm2995 ELEMENT IMAGE  2995
frm2996 ELEMENT IMAGE  2996
frm2997 ELEMENT IMAGE  2997
frm2998 ELEMENT IMAGE  2998
frm2999 ELEMENT IMAGE  2999
frm3000 ELEMENT IMAGE  3000
frm3001 ELEMENT IMAGE  3001
frm3002 ELEMENT IMAGE  3002
frm3003 ELEMENT IMAGE  3003
frm3004 ELEMENT IMAGE  3004
frm3005 ELEMENT IMAGE  3005
frm3006 ELEMENT IMAGE  3006
frm3007 ELEMENT IMAGE  3007
frm3008 ELEMENT IMAGE  3008
frm3009 ELEMENT IMAGE  3009
frm3010 ELEMENT IMAGE  3010
frm3011 ELEMENT IMAGE  3011
frm3012 ELEMENT IMAGE  3012
frm3013 ELEMENT IMAGE  3013
frm3014 ELEMENT IMAGE  3014
frm3015 ELEMENT IMAGE  3015
frm3016 ELEMENT IMAGE  3016
frm3017 ELEMENT IMAGE  3017
frm3018 ELEMENT IMAGE  3018
frm3019 ELEMENT IMAGE  3019
frm3020 ELEMENT IMAGE  3020
frm3021 ELEMENT IMAGE  3021
frm3022 ELEMENT IMAGE  3022
frm3023 ELEMENT IMAGE  3023
frm3024 ELEMENT IMAGE  3024
frm3025 ELEMENT IMAGE  3025
frm3026 ELEMENT IMAGE  3026
frm3027 ELEMENT IMAGE  3027
frm3028 ELEMENT IMAGE  3028
frm3029 ELEMENT IMAGE  3029
frm3030 ELEMENT IMAGE  3030
frm3031 ELEMENT IMAGE  3031
frm3032 ELEMENT IMAGE  3032
frm3033 ELEMENT IMAGE  3033
frm3034 ELEMENT IMAGE  3034
frm3035 ELEMENT IMAGE  3035
frm3036 ELEMENT IMAGE  3036
frm3037 ELEMENT IMAGE  3037
frm3038 ELEMENT IMAGE  3038
frm3039 ELEMENT IMAGE  3039
frm3040 ELEMENT IMAGE  3040
frm3041 ELEMENT IMAGE  3041
frm3042 ELEMENT IMAGE  3042
frm3043 ELEMENT IMAGE  3043
frm3044 ELEMENT IMAGE  3044
frm3045 ELEMENT IMAGE  3045
frm3046 ELEMENT IMAGE  3046
frm3047 ELEMENT IMAGE  3047
frm3048 ELEMENT IMAGE  3048
frm3049 ELEMENT IMAGE  3049
frm3050 ELEMENT IMAGE  3050
frm3051 ELEMENT IMAGE  3051
frm3052 ELEMENT IMAGE  3052
frm3053 ELEMENT IMAGE  3053
frm3054 ELEMENT IMAGE  3054
frm3055 ELEMENT IMAGE  3055
frm3056 ELEMENT IMAGE  3056
frm3057 ELEMENT IMAGE  3057
frm3058 ELEMENT IMAGE  3058
frm3059 ELEMENT IMAGE  3059
frm3060 ELEMENT IMAGE  3060
frm3061 ELEMENT IMAGE  3061
frm3062 ELEMENT IMAGE  3062
frm3063 ELEMENT IMAGE  3063
frm3064 ELEMENT IMAGE  3064
frm3065 ELEMENT IMAGE  3065
frm3066 ELEMENT IMAGE  3066
frm3067 ELEMENT IMAGE  3067
frm3068 ELEMENT IMAGE  3068
frm3069 ELEMENT IMAGE  3069
frm3070 ELEMENT IMAGE  3070
frm3071 ELEMENT IMAGE  3071
frm3072 ELEMENT IMAGE  3072
frm3073 ELEMENT IMAGE  3073
frm3074 ELEMENT IMAGE  3074
frm3075 ELEMENT IMAGE  3075
frm3076 ELEMENT IMAGE  3076
frm3077 ELEMENT IMAGE  3077
frm3078 ELEMENT IMAGE  3078
frm3079 ELEMENT IMAGE  3079
frm3080 ELEMENT IMAGE  3080
frm3081 ELEMENT IMAGE  3081
frm3082 ELEMENT IMAGE  3082
frm3083 ELEMENT IMAGE  3083
frm3084 ELEMENT IMAGE  3084
frm3085 ELEMENT IMAGE  3085
frm3086 ELEMENT IMAGE  3086
frm3087 ELEMENT IMAGE  3087
frm3088 ELEMENT IMAGE  3088
frm3089 ELEMENT IMAGE  3089
frm3090 ELEMENT IMAGE  3090
frm3091 ELEMENT IMAGE  3091
frm3092 ELEMENT IMAGE  3092
frm3093 ELEMENT IMAGE  3093
frm3094 ELEMENT IMAGE  3094
frm3095 ELEMENT IMAGE  3095
frm3096 ELEMENT IMAGE  3096
frm3097 ELEMENT IMAGE  3097
frm3098 ELEMENT IMAGE  3098
frm3099 ELEMENT IMAGE  3099
frm3100 ELEMENT IMAGE  3100
frm3101 ELEMENT IMAGE  3101
frm3102 ELEMENT IMAGE  3102
frm3103 ELEMENT IMAGE  3103
frm3104 ELEMENT IMAGE  3104
frm3105 ELEMENT IMAGE  3105
frm3106 ELEMENT IMAGE  3106
frm3107 ELEMENT IMAGE  3107
frm3108 ELEMENT IMAGE  3108
frm3109 ELEMENT IMAGE  3109
frm3110 ELEMENT IMAGE  3110
frm3111 ELEMENT IMAGE  3111
frm3112 ELEMENT IMAGE  3112
frm3113 ELEMENT IMAGE  3113
frm3114 ELEMENT IMAGE  3114
frm3115 ELEMENT IMAGE  3115
frm3116 ELEMENT IMAGE  3116
frm3117 ELEMENT IMAGE  3117
frm3118 ELEMENT IMAGE  3118
frm3119 ELEMENT IMAGE  3119
frm3120 ELEMENT IMAGE  3120
frm3121 ELEMENT IMAGE  3121
frm3122 ELEMENT IMAGE  3122
frm3123 ELEMENT IMAGE  3123
frm3124 ELEMENT IMAGE  3124
frm3125 ELEMENT IMAGE  3125
frm3126 ELEMENT IMAGE  3126
frm3127 ELEMENT IMAGE  3127
frm3128 ELEMENT IMAGE  3128
frm3129 ELEMENT IMAGE  3129
frm3130 ELEMENT IMAGE  3130
frm3131 ELEMENT IMAGE  3131
frm3132 ELEMENT IMAGE  3132
frm3133 ELEMENT IMAGE  3133
frm3134 ELEMENT IMAGE  3134
frm3135 ELEMENT IMAGE  3135
frm3136 ELEMENT IMAGE  3136
frm3137 ELEMENT IMAGE  3137
frm3138 ELEMENT IMAGE  3138
frm3139 ELEMENT IMAGE  3139
frm3140 ELEMENT IMAGE  3140
frm3141 ELEMENT IMAGE  3141
frm3142 ELEMENT IMAGE  3142
frm3143 ELEMENT IMAGE  3143
frm3144 ELEMENT IMAGE  3144
frm3145 ELEMENT IMAGE  3145
frm3146 ELEMENT IMAGE  3146
frm3147 ELEMENT IMAGE  3147
frm3148 ELEMENT IMAGE  3148
frm3149 ELEMENT IMAGE  3149
frm3150 ELEMENT IMAGE  3150
frm3151 ELEMENT IMAGE  3151
frm3152 ELEMENT IMAGE  3152
frm3153 ELEMENT IMAGE  3153
frm3154 ELEMENT IMAGE  3154
frm3155 ELEMENT IMAGE  3155
frm3156 ELEMENT IMAGE  3156
frm3157 ELEMENT IMAGE  3157
frm3158 ELEMENT IMAGE  3158
frm3159 ELEMENT IMAGE  3159
frm3160 ELEMENT IMAGE  3160
frm3161 ELEMENT IMAGE  3161
frm3162 ELEMENT IMAGE  3162
frm3163 ELEMENT IMAGE  3163
frm3164 ELEMENT IMAGE  3164
frm3165 ELEMENT IMAGE  3165
frm3166 ELEMENT IMAGE  3166
frm3167 ELEMENT IMAGE  3167
frm3168 ELEMENT IMAGE  3168
frm3169 ELEMENT IMAGE  3169
frm3170 ELEMENT IMAGE  3170
frm3171 ELEMENT IMAGE  3171
frm3172 ELEMENT IMAGE  3172
frm3173 ELEMENT IMAGE  3173
frm3174 ELEMENT IMAGE  3174
frm3175 ELEMENT IMAGE  3175
frm3176 ELEMENT IMAGE  3176
frm3177 ELEMENT IMAGE  3177
frm3178 ELEMENT IMAGE  3178
frm3179 ELEMENT IMAGE  3179
frm3180 ELEMENT IMAGE  3180
frm3181 ELEMENT IMAGE  3181
frm3182 ELEMENT IMAGE  3182
frm3183 ELEMENT IMAGE  3183
frm3184 ELEMENT IMAGE  3184
frm3185 ELEMENT IMAGE  3185
frm3186 ELEMENT IMAGE  3186
frm3187 ELEMENT IMAGE  3187
frm3188 ELEMENT IMAGE  3188
frm3189 ELEMENT IMAGE  3189
frm3190 ELEMENT IMAGE  3190
frm3191 ELEMENT IMAGE  3191
frm3192 ELEMENT IMAGE  3192
frm3193 ELEMENT IMAGE  3193
frm3194 ELEMENT IMAGE  3194
frm3195 ELEMENT IMAGE  3195
frm3196 ELEMENT IMAGE  3196
frm3197 ELEMENT IMAGE  3197
frm3198 ELEMENT IMAGE  3198
frm3199 ELEMENT IMAGE  3199
frm3200 ELEMENT IMAGE  3200
frm3201 ELEMENT IMAGE  3201
frm3202 ELEMENT IMAGE  3202
frm3203 ELEMENT IMAGE  3203
frm3204 ELEMENT IMAGE  3204
frm3205 ELEMENT IMAGE  3205
frm3206 ELEMENT IMAGE  3206
frm3207 ELEMENT IMAGE  3207
frm3208 ELEMENT IMAGE  3208
frm3209 ELEMENT IMAGE  3209
frm3210 ELEMENT IMAGE  3210
frm3211 ELEMENT IMAGE  3211
frm3212 ELEMENT IMAGE  3212
frm3213 ELEMENT IMAGE  3213
frm3214 ELEMENT IMAGE  3214
frm3215 ELEMENT IMAGE  3215
frm3216 ELEMENT IMAGE  3216
frm3217 ELEMENT IMAGE  3217
frm3218 ELEMENT IMAGE  3218
frm3219 ELEMENT IMAGE  3219
frm3220 ELEMENT IMAGE  3220
frm3221 ELEMENT IMAGE  3221
frm3222 ELEMENT IMAGE  3222
frm3223 ELEMENT IMAGE  3223
frm3224 ELEMENT IMAGE  3224
frm3225 ELEMENT IMAGE  3225
frm3226 ELEMENT IMAGE  3226
frm3227 ELEMENT IMAGE  3227
frm3228 ELEMENT IMAGE  3228
frm3229 ELEMENT IMAGE  3229
frm3230 ELEMENT IMAGE  3230
frm3231 ELEMENT IMAGE  3231
frm3232 ELEMENT IMAGE  3232
frm3233 ELEMENT IMAGE  3233
frm3234 ELEMENT IMAGE  3234
frm3235 ELEMENT IMAGE  3235
frm3236 ELEMENT IMAGE  3236
frm3237 ELEMENT IMAGE  3237
frm3238 ELEMENT IMAGE  3238
frm3239 ELEMENT IMAGE  3239
frm3240 ELEMENT IMAGE  3240
frm3241 ELEMENT IMAGE  3241
frm3242 ELEMENT IMAGE  3242
frm3243 ELEMENT IMAGE  3243
frm3244 ELEMENT IMAGE  3244
frm3245 ELEMENT IMAGE  3245
frm3246 ELEMENT IMAGE  3246
frm3247 ELEMENT IMAGE  3247
frm3248 ELEMENT IMAGE  3248
frm3249 ELEMENT IMAGE  3249
frm3250 ELEMENT IMAGE  3250
frm3251 ELEMENT IMAGE  3251
frm3252 ELEMENT IMAGE  3252
frm3253 ELEMENT IMAGE  3253
frm3254 ELEMENT IMAGE  3254
frm3255 ELEMENT IMAGE  3255
frm3256 ELEMENT IMAGE  3256
frm3257 ELEMENT IMAGE  3257
frm3258 ELEMENT IMAGE  3258
frm3259 ELEMENT IMAGE  3259
frm3260 ELEMENT IMAGE  3260
frm3261 ELEMENT IMAGE  3261
frm3262 ELEMENT IMAGE  3262
frm3263 ELEMENT IMAGE  3263
frm3264 ELEMENT IMAGE  3264
frm3265 ELEMENT IMAGE  3265
frm3266 ELEMENT IMAGE  3266
frm3267 ELEMENT IMAGE  3267
frm3268 ELEMENT IMAGE  3268
frm3269 ELEMENT IMAGE  3269
frm3270 ELEMENT IMAGE  3270
frm3271 ELEMENT IMAGE  3271
frm3272 ELEMENT IMAGE  3272
frm3273 ELEMENT IMAGE  3273
frm3274 ELEMENT IMAGE  3274
frm3275 ELEMENT IMAGE  3275
frm3276 ELEMENT IMAGE  3276
frm3277 ELEMENT IMAGE  3277
frm3278 ELEMENT IMAGE  3278
frm3279 ELEMENT IMAGE  3279
frm3280 ELEMENT IMAGE  3280
frm3281 ELEMENT IMAGE  3281
frm3282 ELEMENT IMAGE  3282
frm3283 ELEMENT IMAGE  3283
frm3284 ELEMENT IMAGE  3284
frm3285 ELEMENT IMAGE  3285
frm3286 ELEMENT IMAGE  3286
frm3287 ELEMENT IMAGE  3287
frm3288 ELEMENT IMAGE  3288
frm3289 ELEMENT IMAGE  3289
frm3290 ELEMENT IMAGE  3290
frm3291 ELEMENT IMAGE  3291
frm3292 ELEMENT IMAGE  3292
frm3293 ELEMENT IMAGE  3293
frm3294 ELEMENT IMAGE  3294
frm3295 ELEMENT IMAGE  3295
frm3296 ELEMENT IMAGE  3296
frm3297 ELEMENT IMAGE  3297
frm3298 ELEMENT IMAGE  3298
frm3299 ELEMENT IMAGE  3299
frm3300 ELEMENT IMAGE  3300
frm3301 ELEMENT IMAGE  3301
frm3302 ELEMENT IMAGE  3302
frm3303 ELEMENT IMAGE  3303
frm3304 ELEMENT IMAGE  3304
frm3305 ELEMENT IMAGE  3305
frm3306 ELEMENT IMAGE  3306
frm3307 ELEMENT IMAGE  3307
frm3308 ELEMENT IMAGE  3308
frm3309 ELEMENT IMAGE  3309
frm3310 ELEMENT IMAGE  3310
frm3311 ELEMENT IMAGE  3311
frm3312 ELEMENT IMAGE  3312
frm3313 ELEMENT IMAGE  3313
frm3314 ELEMENT IMAGE  3314
frm3315 ELEMENT IMAGE  3315
frm3316 ELEMENT IMAGE  3316
frm3317 ELEMENT IMAGE  3317
frm3318 ELEMENT IMAGE  3318
frm3319 ELEMENT IMAGE  3319
frm3320 ELEMENT IMAGE  3320
frm3321 ELEMENT IMAGE  3321
frm3322 ELEMENT IMAGE  3322
frm3323 ELEMENT IMAGE  3323
frm3324 ELEMENT IMAGE  3324
frm3325 ELEMENT IMAGE  3325
frm3326 ELEMENT IMAGE  3326
frm3327 ELEMENT IMAGE  3327
frm3328 ELEMENT IMAGE  3328
frm3329 ELEMENT IMAGE  3329
frm3330 ELEMENT IMAGE  3330
frm3331 ELEMENT IMAGE  3331
frm3332 ELEMENT IMAGE  3332
frm3333 ELEMENT IMAGE  3333
frm3334 ELEMENT IMAGE  3334
frm3335 ELEMENT IMAGE  3335
frm3336 ELEMENT IMAGE  3336
frm3337 ELEMENT IMAGE  3337
frm3338 ELEMENT IMAGE  3338
frm3339 ELEMENT IMAGE  3339
frm3340 ELEMENT IMAGE  3340
frm3341 ELEMENT IMAGE  3341
frm3342 ELEMENT IMAGE  3342
frm3343 ELEMENT IMAGE  3343
frm3344 ELEMENT IMAGE  3344
frm3345 ELEMENT IMAGE  3345
frm3346 ELEMENT IMAGE  3346
frm3347 ELEMENT IMAGE  3347
frm3348 ELEMENT IMAGE  3348
frm3349 ELEMENT IMAGE  3349
frm3350 ELEMENT IMAGE  3350
frm3351 ELEMENT IMAGE  3351
frm3352 ELEMENT IMAGE  3352
frm3353 ELEMENT IMAGE  3353
frm3354 ELEMENT IMAGE  3354
frm3355 ELEMENT IMAGE  3355
frm3356 ELEMENT IMAGE  3356
frm3357 ELEMENT IMAGE  3357
frm3358 ELEMENT IMAGE  3358
frm3359 ELEMENT IMAGE  3359
frm3360 ELEMENT IMAGE  3360

loop_
_array_data.array_id
_array_data.binary_id
_array_data.external_data_id
IMAGE     1     1
IMAGE     2     2
IMAGE     3     3
IMAGE     4     4
IMAGE     5     5
IMAGE     6     6
IMAGE     7     7
IMAGE     8     8
IMAGE     9     9
IMAGE    10    10
IMAGE    11    11
IMAGE    12    12
IMAGE    13    13
IMAGE    14    14
IMAGE    15    15
IMAGE    16    16
IMAGE    17    17
IMAGE    18    18
IMAGE    19    19
IMAGE    20    20
IMAGE    21    21
IMAGE    22    22
IMAGE    23    23
IMAGE    24    24
IMAGE    25    25
IMAGE    26    26
IMAGE    27    27
IMAGE    28    28
IMAGE    29    29
IMAGE    30    30
IMAGE    31    31
IMAGE    32    32
IMAGE    33    33
IMAGE    34    34
IMAGE    35    35
IMAGE    36    36
IMAGE    37    37
IMAGE    38    38
IMAGE    39    39
IMAGE    40    40
IMAGE    41    41
IMAGE    42    42
IMAGE    43    43
IMAGE    44    44
IMAGE    45    45
IMAGE    46    46
IMAGE    47    47
IMAGE    48    48
IMAGE    49    49
IMAGE    50    50
IMAGE    51    51
IMAGE    52    52
IMAGE    53    53
IMAGE    54    54
IMAGE    55    55
IMAGE    56    56
IMAGE    57    57
IMAGE    58    58
IMAGE    59    59
IMAGE    60    60
IMAGE    61    61
IMAGE    62    62
IMAGE    63    63
IMAGE    64    64
IMAGE    65    65
IMAGE    66    66
IMAGE    67    67
IMAGE    68    68
IMAGE    69    69
IMAGE    70    70
IMAGE    71    71
IMAGE    72    72
IMAGE    73    73
IMAGE    74    74
IMAGE    75    75
IMAGE    76    76
IMAGE    77    77
IMAGE    78    78
IMAGE    79    79
IMAGE    80    80
IMAGE    81    81
IMAGE    82    82
IMAGE    83    83
IMAGE    84    84
IMAGE    85    85
IMAGE    86    86
IMAGE    87    87
IMAGE    88    88
IMAGE    89    89
IMAGE    90    90
IMAGE    91    91
IMAGE    92    92
IMAGE    93    93
IMAGE    94    94
IMAGE    95    95
IMAGE    96    96
IMAGE    97    97
IMAGE    98    98
IMAGE    99    99
IMAGE   100   100
IMAGE   101   101
IMAGE   102   102
IMAGE   103   103
IMAGE   104   104
IMAGE   105   105
IMAGE   106   106
IMAGE   107   107
IMAGE   108   108
IMAGE   109   109
IMAGE   110   110
IMAGE   111   111
IMAGE   112   112
IMAGE   113   113
IMAGE   114   114
IMAGE   115   115
IMAGE   116   116
IMAGE   117   117
IMAGE   118   118
IMAGE   119   119
IMAGE   120   120
IMAGE   121   121
IMAGE   122   122
IMAGE   123   123
IMAGE   124   124
IMAGE   125   125
IMAGE   126   126
IMAGE   127   127
IMAGE   128   128
IMAGE   129   129
IMAGE   130   130
IMAGE   131   131
IMAGE   132   132
IMAGE   133   133
IMAGE   134   134
IMAGE   135   135
IMAGE   136   136
IMAGE   137   137
IMAGE   138   138
IMAGE   139   139
IMAGE   140   140
IMAGE   141   141
IMAGE   142   142
IMAGE   143   143
IMAGE   144   144
IMAGE   145   145
IMAGE   146   146
IMAGE   147   147
IMAGE   148   148
IMAGE   149   149
IMAGE   150   150
IMAGE   151   151
IMAGE   152   152
IMAGE   153   153
IMAGE   154   154
IMAGE   155   155
IMAGE   156   156
IMAGE   157   157
IMAGE   158   158
IMAGE   159   159
IMAGE   160   160
IMAGE   161   161
IMAGE   162   162
IMAGE   163   163
IMAGE   164   164
IMAGE   165   165
IMAGE   166   166
IMAGE   167   167
IMAGE   168   168
IMAGE   169   169
IMAGE   170   170
IMAGE   171   171
IMAGE   172   172
IMAGE   173   173
IMAGE   174   174
IMAGE   175   175
IMAGE   176   176
IMAGE   177   177
IMAGE   178   178
IMAGE   179   179
IMAGE   180   180
IMAGE   181   181
IMAGE   182   182
IMAGE   183   183
IMAGE   184   184
IMAGE   185   185
IMAGE   186   186
IMAGE   187   187
IMAGE   188   188
IMAGE   189   189
IMAGE   190   190
IMAGE   191   191
IMAGE   192   192
IMAGE   193   193
IMAGE   194   194
IMAGE   195   195
IMAGE   196   196
IMAGE   197   197
IMAGE   198   198
IMAGE   199   199
IMAGE   200   200
IMAGE   201   201
IMAGE   202   202
IMAGE   203   203
IMAGE   204   204
IMAGE   205   205
IMAGE   206   206
IMAGE   207   207
IMAGE   208   208
IMAGE   209   209
IMAGE   210   210
IMAGE   211   211
IMAGE   212   212
IMAGE   213   213
IMAGE   214   214
IMAGE   215   215
IMAGE   216   216
IMAGE   217   217
IMAGE   218   218
IMAGE   219   219
IMAGE   220   220
IMAGE   221   221
IMAGE   222   222
IMAGE   223   223
IMAGE   224   224
IMAGE   225   225
IMAGE   226   226
IMAGE   227   227
IMAGE   228   228
IMAGE   229   229
IMAGE   230   230
IMAGE   231   231
IMAGE   232   232
IMAGE   233   233
IMAGE   234   234
IMAGE   235   235
IMAGE   236   236
IMAGE   237   237
IMAGE   238   238
IMAGE   239   239
IMAGE   240   240
IMAGE   241   241
IMAGE   242   242
IMAGE   243   243
IMAGE   244   244
IMAGE   245   245
IMAGE   246   246
IMAGE   247   247
IMAGE   248   248
IMAGE   249   249
IMAGE   250   250
IMAGE   251   251
IMAGE   252   252
IMAGE   253   253
IMAGE   254   254
IMAGE   255   255
IMAGE   256   256
IMAGE   257   257
IMAGE   258   258
IMAGE   259   259
IMAGE   260   260
IMAGE   261   261
IMAGE   262   262
IMAGE   263   263
IMAGE   264   264
IMAGE   265   265
IMAGE   266   266
IMAGE   267   267
IMAGE   268   268
IMAGE   269   269
IMAGE   270   270
IMAGE   271   271
IMAGE   272   272
IMAGE   273   273
IMAGE   274   274
IMAGE   275   275
IMAGE   276   276
IMAGE   277   277
IMAGE   278   278
IMAGE   279   279
IMAGE   280   280
IMAGE   281   281
IMAGE   282   282
IMAGE   283   283
IMAGE   284   284
IMAGE   285   285
IMAGE   286   286
IMAGE   287   287
IMAGE   288   288
IMAGE   289   289
IMAGE   290   290
IMAGE   291   291
IMAGE   292   292
IMAGE   293   293
IMAGE   294   294
IMAGE   295   295
IMAGE   296   296
IMAGE   297   297
IMAGE   298   298
IMAGE   299   299
IMAGE   300   300
IMAGE   301   301
IMAGE   302   302
IMAGE   303   303
IMAGE   304   304
IMAGE   305   305
IMAGE   306   306
IMAGE   307   307
IMAGE   308   308
IMAGE   309   309
IMAGE   310   310
IMAGE   311   311
IMAGE   312   312
IMAGE   313   313
IMAGE   314   314
IMAGE   315   315
IMAGE   316   316
IMAGE   317   317
IMAGE   318   318
IMAGE   319   319
IMAGE   320   320
IMAGE   321   321
IMAGE   322   322
IMAGE   323   323
IMAGE   324   324
IMAGE   325   325
IMAGE   326   326
IMAGE   327   327
IMAGE   328   328
IMAGE   329   329
IMAGE   330   330
IMAGE   331   331
IMAGE   332   332
IMAGE   333   333
IMAGE   334   334
IMAGE   335   335
IMAGE   336   336
IMAGE   337   337
IMAGE   338   338
IMAGE   339   339
IMAGE   340   340
IMAGE   341   341
IMAGE   342   342
IMAGE   343   343
IMAGE   344   344
IMAGE   345   345
IMAGE   346   346
IMAGE   347   347
IMAGE   348   348
IMAGE   349   349
IMAGE   350   350
IMAGE   351   351
IMAGE   352   352
IMAGE   353   353
IMAGE   354   354
IMAGE   355   355
IMAGE   356   356
IMAGE   357   357
IMAGE   358   358
IMAGE   359   359
IMAGE   360   360
IMAGE   361   361
IMAGE   362   362
IMAGE   363   363
IMAGE   364   364
IMAGE   365   365
IMAGE   366   366
IMAGE   367   367
IMAGE   368   368
IMAGE   369   369
IMAGE   370   370
IMAGE   371   371
IMAGE   372   372
IMAGE   373   373
IMAGE   374   374
IMAGE   375   375
IMAGE   376   376
IMAGE   377   377
IMAGE   378   378
IMAGE   379   379
IMAGE   380   380
IMAGE   381   381
IMAGE   382   382
IMAGE   383   383
IMAGE   384   384
IMAGE   385   385
IMAGE   386   386
IMAGE   387   387
IMAGE   388   388
IMAGE   389   389
IMAGE   390   390
IMAGE   391   391
IMAGE   392   392
IMAGE   393   393
IMAGE   394   394
IMAGE   395   395
IMAGE   396   396
IMAGE   397   397
IMAGE   398   398
IMAGE   399   399
IMAGE   400   400
IMAGE   401   401
IMAGE   402   402
IMAGE   403   403
IMAGE   404   404
IMAGE   405   405
IMAGE   406   406
IMAGE   407   407
IMAGE   408   408
IMAGE   409   409
IMAGE   410   410
IMAGE   411   411
IMAGE   412   412
IMAGE   413   413
IMAGE   414   414
IMAGE   415   415
IMAGE   416   416
IMAGE   417   417
IMAGE   418   418
IMAGE   419   419
IMAGE   420   420
IMAGE   421   421
IMAGE   422   422
IMAGE   423   423
IMAGE   424   424
IMAGE   425   425
IMAGE   426   426
IMAGE   427   427
IMAGE   428   428
IMAGE   429   429
IMAGE   430   430
IMAGE   431   431
IMAGE   432   432
IMAGE   433   433
IMAGE   434   434
IMAGE   435   435
IMAGE   436   436
IMAGE   437   437
IMAGE   438   438
IMAGE   439   439
IMAGE   440   440
IMAGE   441   441
IMAGE   442   442
IMAGE   443   443
IMAGE   444   444
IMAGE   445   445
IMAGE   446   446
IMAGE   447   447
IMAGE   448   448
IMAGE   449   449
IMAGE   450   450
IMAGE   451   451
IMAGE   452   452
IMAGE   453   453
IMAGE   454   454
IMAGE   455   455
IMAGE   456   456
IMAGE   457   457
IMAGE   458   458
IMAGE   459   459
IMAGE   460   460
IMAGE   461   461
IMAGE   462   462
IMAGE   463   463
IMAGE   464   464
IMAGE   465   465
IMAGE   466   466
IMAGE   467   467
IMAGE   468   468
IMAGE   469   469
IMAGE   470   470
IMAGE   471   471
IMAGE   472   472
IMAGE   473   473
IMAGE   474   474
IMAGE   475   475
IMAGE   476   476
IMAGE   477   477
IMAGE   478   478
IMAGE   479   479
IMAGE   480   480
IMAGE   481   481
IMAGE   482   482
IMAGE   483   483
IMAGE   484   484
IMAGE   485   485
IMAGE   486   486
IMAGE   487   487
IMAGE   488   488
IMAGE   489   489
IMAGE   490   490
IMAGE   491   491
IMAGE   492   492
IMAGE   493   493
IMAGE   494   494
IMAGE   495   495
IMAGE   496   496
IMAGE   497   497
IMAGE   498   498
IMAGE   499   499
IMAGE   500   500
IMAGE   501   501
IMAGE   502   502
IMAGE   503   503
IMAGE   504   504
IMAGE   505   505
IMAGE   506   506
IMAGE   507   507
IMAGE   508   508
IMAGE   509   509
IMAGE   510   510
IMAGE   511   511
IMAGE   512   512
IMAGE   513   513
IMAGE   514   514
IMAGE   515   515
IMAGE   516   516
IMAGE   517   517
IMAGE   518   518
IMAGE   519   519
IMAGE   520   520
IMAGE   521   521
IMAGE   522   522
IMAGE   523   523
IMAGE   524   524
IMAGE   525   525
IMAGE   526   526
IMAGE   527   527
IMAGE   528   528
IMAGE   529   529
IMAGE   530   530
IMAGE   531   531
IMAGE   532   532
IMAGE   533   533
IMAGE   534   534
IMAGE   535   535
IMAGE   536   536
IMAGE   537   537
IMAGE   538   538
IMAGE   539   539
IMAGE   540   540
IMAGE   541   541
IMAGE   542   542
IMAGE   543   543
IMAGE   544   544
IMAGE   545   545
IMAGE   546   546
IMAGE   547   547
IMAGE   548   548
IMAGE   549   549
IMAGE   550   550
IMAGE   551   551
IMAGE   552   552
IMAGE   553   553
IMAGE   554   554
IMAGE   555   555
IMAGE   556   556
IMAGE   557   557
IMAGE   558   558
IMAGE   559   559
IMAGE   560   560
IMAGE   561   561
IMAGE   562   562
IMAGE   563   563
IMAGE   564   564
IMAGE   565   565
IMAGE   566   566
IMAGE   567   567
IMAGE   568   568
IMAGE   569   569
IMAGE   570   570
IMAGE   571   571
IMAGE   572   572
IMAGE   573   573
IMAGE   574   574
IMAGE   575   575
IMAGE   576   576
IMAGE   577   577
IMAGE   578   578
IMAGE   579   579
IMAGE   580   580
IMAGE   581   581
IMAGE   582   582
IMAGE   583   583
IMAGE   584   584
IMAGE   585   585
IMAGE   586   586
IMAGE   587   587
IMAGE   588   588
IMAGE   589   589
IMAGE   590   590
IMAGE   591   591
IMAGE   592   592
IMAGE   593   593
IMAGE   594   594
IMAGE   595   595
IMAGE   596   596
IMAGE   597   597
IMAGE   598   598
IMAGE   599   599
IMAGE   600   600
IMAGE   601   601
IMAGE   602   602
IMAGE   603   603
IMAGE   604   604
IMAGE   605   605
IMAGE   606   606
IMAGE   607   607
IMAGE   608   608
IMAGE   609   609
IMAGE   610   610
IMAGE   611   611
IMAGE   612   612
IMAGE   613   613
IMAGE   614   614
IMAGE   615   615
IMAGE   616   616
IMAGE   617   617
IMAGE   618   618
IMAGE   619   619
IMAGE   620   620
IMAGE   621   621
IMAGE   622   622
IMAGE   623   623
IMAGE   624   624
IMAGE   625   625
IMAGE   626   626
IMAGE   627   627
IMAGE   628   628
IMAGE   629   629
IMAGE   630   630
IMAGE   631   631
IMAGE   632   632
IMAGE   633   633
IMAGE   634   634
IMAGE   635   635
IMAGE   636   636
IMAGE   637   637
IMAGE   638   638
IMAGE   639   639
IMAGE   640   640
IMAGE   641   641
IMAGE   642   642
IMAGE   643   643
IMAGE   644   644
IMAGE   645   645
IMAGE   646   646
IMAGE   647   647
IMAGE   648   648
IMAGE   649   649
IMAGE   650   650
IMAGE   651   651
IMAGE   652   652
IMAGE   653   653
IMAGE   654   654
IMAGE   655   655
IMAGE   656   656
IMAGE   657   657
IMAGE   658   658
IMAGE   659   659
IMAGE   660   660
IMAGE   661   661
IMAGE   662   662
IMAGE   663   663
IMAGE   664   664
IMAGE   665   665
IMAGE   666   666
IMAGE   667   667
IMAGE   668   668
IMAGE   669   669
IMAGE   670   670
IMAGE   671   671
IMAGE   672   672
IMAGE   673   673
IMAGE   674   674
IMAGE   675   675
IMAGE   676   676
IMAGE   677   677
IMAGE   678   678
IMAGE   679   679
IMAGE   680   680
IMAGE   681   681
IMAGE   682   682
IMAGE   683   683
IMAGE   684   684
IMAGE   685   685
IMAGE   686   686
IMAGE   687   687
IMAGE   688   688
IMAGE   689   689
IMAGE   690   690
IMAGE   691   691
IMAGE   692   692
IMAGE   693   693
IMAGE   694   694
IMAGE   695   695
IMAGE   696   696
IMAGE   697   697
IMAGE   698   698
IMAGE   699   699
IMAGE   700   700
IMAGE   701   701
IMAGE   702   702
IMAGE   703   703
IMAGE   704   704
IMAGE   705   705
IMAGE   706   706
IMAGE   707   707
IMAGE   708   708
IMAGE   709   709
IMAGE   710   710
IMAGE   711   711
IMAGE   712   712
IMAGE   713   713
IMAGE   714   714
IMAGE   715   715
IMAGE   716   716
IMAGE   717   717
IMAGE   718   718
IMAGE   719   719
IMAGE   720   720
IMAGE   721   721
IMAGE   722   722
IMAGE   723   723
IMAGE   724   724
IMAGE   725   725
IMAGE   726   726
IMAGE   727   727
IMAGE   728   728
IMAGE   729   729
IMAGE   730   730
IMAGE   731   731
IMAGE   732   732
IMAGE   733   733
IMAGE   734   734
IMAGE   735   735
IMAGE   736   736
IMAGE   737   737
IMAGE   738   738
IMAGE   739   739
IMAGE   740   740
IMAGE   741   741
IMAGE   742   742
IMAGE   743   743
IMAGE   744   744
IMAGE   745   745
IMAGE   746   746
IMAGE   747   747
IMAGE   748   748
IMAGE   749   749
IMAGE   750   750
IMAGE   751   751
IMAGE   752   752
IMAGE   753   753
IMAGE   754   754
IMAGE   755   755
IMAGE   756   756
IMAGE   757   757
IMAGE   758   758
IMAGE   759   759
IMAGE   760   760
IMAGE   761   761
IMAGE   762   762
IMAGE   763   763
IMAGE   764   764
IMAGE   765   765
IMAGE   766   766
IMAGE   767   767
IMAGE   768   768
IMAGE   769   769
IMAGE   770   770
IMAGE   771   771
IMAGE   772   772
IMAGE   773   773
IMAGE   774   774
IMAGE   775   775
IMAGE   776   776
IMAGE   777   777
IMAGE   778   778
IMAGE   779   779
IMAGE   780   780
IMAGE   781   781
IMAGE   782   782
IMAGE   783   783
IMAGE   784   784
IMAGE   785   785
IMAGE   786   786
IMAGE   787   787
IMAGE   788   788
IMAGE   789   789
IMAGE   790   790
IMAGE   791   791
IMAGE   792   792
IMAGE   793   793
IMAGE   794   794
IMAGE   795   795
IMAGE   796   796
IMAGE   797   797
IMAGE   798   798
IMAGE   799   799
IMAGE   800   800
IMAGE   801   801
IMAGE   802   802
IMAGE   803   803
IMAGE   804   804
IMAGE   805   805
IMAGE   806   806
IMAGE   807   807
IMAGE   808   808
IMAGE   809   809
IMAGE   810   810
IMAGE   811   811
IMAGE   812   812
IMAGE   813   813
IMAGE   814   814
IMAGE   815   815
IMAGE   816   816
IMAGE   817   817
IMAGE   818   818
IMAGE   819   819
IMAGE   820   820
IMAGE   821   821
IMAGE   822   822
IMAGE   823   823
IMAGE   824   824
IMAGE   825   825
IMAGE   826   826
IMAGE   827   827
IMAGE   828   828
IMAGE   829   829
IMAGE   830   830
IMAGE   831   831
IMAGE   832   832
IMAGE   833   833
IMAGE   834   834
IMAGE   835   835
IMAGE   836   836
IMAGE   837   837
IMAGE   838   838
IMAGE   839   839
IMAGE   840   840
IMAGE   841   841
IMAGE   842   842
IMAGE   843   843
IMAGE   844   844
IMAGE   845   845
IMAGE   846   846
IMAGE   847   847
IMAGE   848   848
IMAGE   849   849
IMAGE   850   850
IMAGE   851   851
IMAGE   852   852
IMAGE   853   853
IMAGE   854   854
IMAGE   855   855
IMAGE   856   856
IMAGE   857   857
IMAGE   858   858
IMAGE   859   859
IMAGE   860   860
IMAGE   861   861
IMAGE   862   862
IMAGE   863   863
IMAGE   864   864
IMAGE   865   865
IMAGE   866   866
IMAGE   867   867
IMAGE   868   868
IMAGE   869   869
IMAGE   870   870
IMAGE   871   871
IMAGE   872   872
IMAGE   873   873
IMAGE   874   874
IMAGE   875   875
IMAGE   876   876
IMAGE   877   877
IMAGE   878   878
IMAGE   879   879
IMAGE   880   880
IMAGE   881   881
IMAGE   882   882
IMAGE   883   883
IMAGE   884   884
IMAGE   885   885
IMAGE   886   886
IMAGE   887   887
IMAGE   888   888
IMAGE   889   889
IMAGE   890   890
IMAGE   891   891
IMAGE   892   892
IMAGE   893   893
IMAGE   894   894
IMAGE   895   895
IMAGE   896   896
IMAGE   897   897
IMAGE   898   898
IMAGE   899   899
IMAGE   900   900
IMAGE   901   901
IMAGE   902   902
IMAGE   903   903
IMAGE   904   904
IMAGE   905   905
IMAGE   906   906
IMAGE   907   907
IMAGE   908   908
IMAGE   909   909
IMAGE   910   910
IMAGE   911   911
IMAGE   912   912
IMAGE   913   913
IMAGE   914   914
IMAGE   915   915
IMAGE   916   916
IMAGE   917   917
IMAGE   918   918
IMAGE   919   919
IMAGE   920   920
IMAGE   921   921
IMAGE   922   922
IMAGE   923   923
IMAGE   924   924
IMAGE   925   925
IMAGE   926   926
IMAGE   927   927
IMAGE   928   928
IMAGE   929   929
IMAGE   930   930
IMAGE   931   931
IMAGE   932   932
IMAGE   933   933
IMAGE   934   934
IMAGE   935   935
IMAGE   936   936
IMAGE   937   937
IMAGE   938   938
IMAGE   939   939
IMAGE   940   940
IMAGE   941   941
IMAGE   942   942
IMAGE   943   943
IMAGE   944   944
IMAGE   945   945
IMAGE   946   946
IMAGE   947   947
IMAGE   948   948
IMAGE   949   949
IMAGE   950   950
IMAGE   951   951
IMAGE   952   952
IMAGE   953   953
IMAGE   954   954
IMAGE   955   955
IMAGE   956   956
IMAGE   957   957
IMAGE   958   958
IMAGE   959   959
IMAGE   960   960
IMAGE   961   961
IMAGE   962   962
IMAGE   963   963
IMAGE   964   964
IMAGE   965   965
IMAGE   966   966
IMAGE   967   967
IMAGE   968   968
IMAGE   969   969
IMAGE   970   970
IMAGE   971   971
IMAGE   972   972
IMAGE   973   973
IMAGE   974   974
IMAGE   975   975
IMAGE   976   976
IMAGE   977   977
IMAGE   978   978
IMAGE   979   979
IMAGE   980   980
IMAGE   981   981
IMAGE   982   982
IMAGE   983   983
IMAGE   984   984
IMAGE   985   985
IMAGE   986   986
IMAGE   987   987
IMAGE   988   988
IMAGE   989   989
IMAGE   990   990
IMAGE   991   991
IMAGE   992   992
IMAGE   993   993
IMAGE   994   994
IMAGE   995   995
IMAGE   996   996
IMAGE   997   997
IMAGE   998   998
IMAGE   999   999
IMAGE  1000  1000
IMAGE  1001  1001
IMAGE  1002  1002
IMAGE  1003  1003
IMAGE  1004  1004
IMAGE  1005  1005
IMAGE  1006  1006
IMAGE  1007  1007
IMAGE  1008  1008
IMAGE  1009  1009
IMAGE  1010  1010
IMAGE  1011  1011
IMAGE  1012  1012
IMAGE  1013  1013
IMAGE  1014  1014
IMAGE  1015  1015
IMAGE  1016  1016
IMAGE  1017  1017
IMAGE  1018  1018
IMAGE  1019  1019
IMAGE  1020  1020
IMAGE  1021  1021
IMAGE  1022  1022
IMAGE  1023  1023
IMAGE  1024  1024
IMAGE  1025  1025
IMAGE  1026  1026
IMAGE  1027  1027
IMAGE  1028  1028
IMAGE  1029  1029
IMAGE  1030  1030
IMAGE  1031  1031
IMAGE  1032  1032
IMAGE  1033  1033
IMAGE  1034  1034
IMAGE  1035  1035
IMAGE  1036  1036
IMAGE  1037  1037
IMAGE  1038  1038
IMAGE  1039  1039
IMAGE  1040  1040
IMAGE  1041  1041
IMAGE  1042  1042
IMAGE  1043  1043
IMAGE  1044  1044
IMAGE  1045  1045
IMAGE  1046  1046
IMAGE  1047  1047
IMAGE  1048  1048
IMAGE  1049  1049
IMAGE  1050  1050
IMAGE  1051  1051
IMAGE  1052  1052
IMAGE  1053  1053
IMAGE  1054  1054
IMAGE  1055  1055
IMAGE  1056  1056
IMAGE  1057  1057
IMAGE  1058  1058
IMAGE  1059  1059
IMAGE  1060  1060
IMAGE  1061  1061
IMAGE  1062  1062
IMAGE  1063  1063
IMAGE  1064  1064
IMAGE  1065  1065
IMAGE  1066  1066
IMAGE  1067  1067
IMAGE  1068  1068
IMAGE  1069  1069
IMAGE  1070  1070
IMAGE  1071  1071
IMAGE  1072  1072
IMAGE  1073  1073
IMAGE  1074  1074
IMAGE  1075  1075
IMAGE  1076  1076
IMAGE  1077  1077
IMAGE  1078  1078
IMAGE  1079  1079
IMAGE  1080  1080
IMAGE  1081  1081
IMAGE  1082  1082
IMAGE  1083  1083
IMAGE  1084  1084
IMAGE  1085  1085
IMAGE  1086  1086
IMAGE  1087  1087
IMAGE  1088  1088
IMAGE  1089  1089
IMAGE  1090  1090
IMAGE  1091  1091
IMAGE  1092  1092
IMAGE  1093  1093
IMAGE  1094  1094
IMAGE  1095  1095
IMAGE  1096  1096
IMAGE  1097  1097
IMAGE  1098  1098
IMAGE  1099  1099
IMAGE  1100  1100
IMAGE  1101  1101
IMAGE  1102  1102
IMAGE  1103  1103
IMAGE  1104  1104
IMAGE  1105  1105
IMAGE  1106  1106
IMAGE  1107  1107
IMAGE  1108  1108
IMAGE  1109  1109
IMAGE  1110  1110
IMAGE  1111  1111
IMAGE  1112  1112
IMAGE  1113  1113
IMAGE  1114  1114
IMAGE  1115  1115
IMAGE  1116  1116
IMAGE  1117  1117
IMAGE  1118  1118
IMAGE  1119  1119
IMAGE  1120  1120
IMAGE  1121  1121
IMAGE  1122  1122
IMAGE  1123  1123
IMAGE  1124  1124
IMAGE  1125  1125
IMAGE  1126  1126
IMAGE  1127  1127
IMAGE  1128  1128
IMAGE  1129  1129
IMAGE  1130  1130
IMAGE  1131  1131
IMAGE  1132  1132
IMAGE  1133  1133
IMAGE  1134  1134
IMAGE  1135  1135
IMAGE  1136  1136
IMAGE  1137  1137
IMAGE  1138  1138
IMAGE  1139  1139
IMAGE  1140  1140
IMAGE  1141  1141
IMAGE  1142  1142
IMAGE  1143  1143
IMAGE  1144  1144
IMAGE  1145  1145
IMAGE  1146  1146
IMAGE  1147  1147
IMAGE  1148  1148
IMAGE  1149  1149
IMAGE  1150  1150
IMAGE  1151  1151
IMAGE  1152  1152
IMAGE  1153  1153
IMAGE  1154  1154
IMAGE  1155  1155
IMAGE  1156  1156
IMAGE  1157  1157
IMAGE  1158  1158
IMAGE  1159  1159
IMAGE  1160  1160
IMAGE  1161  1161
IMAGE  1162  1162
IMAGE  1163  1163
IMAGE  1164  1164
IMAGE  1165  1165
IMAGE  1166  1166
IMAGE  1167  1167
IMAGE  1168  1168
IMAGE  1169  1169
IMAGE  1170  1170
IMAGE  1171  1171
IMAGE  1172  1172
IMAGE  1173  1173
IMAGE  1174  1174
IMAGE  1175  1175
IMAGE  1176  1176
IMAGE  1177  1177
IMAGE  1178  1178
IMAGE  1179  1179
IMAGE  1180  1180
IMAGE  1181  1181
IMAGE  1182  1182
IMAGE  1183  1183
IMAGE  1184  1184
IMAGE  1185  1185
IMAGE  1186  1186
IMAGE  1187  1187
IMAGE  1188  1188
IMAGE  1189  1189
IMAGE  1190  1190
IMAGE  1191  1191
IMAGE  1192  1192
IMAGE  1193  1193
IMAGE  1194  1194
IMAGE  1195  1195
IMAGE  1196  1196
IMAGE  1197  1197
IMAGE  1198  1198
IMAGE  1199  1199
IMAGE  1200  1200
IMAGE  1201  1201
IMAGE  1202  1202
IMAGE  1203  1203
IMAGE  1204  1204
IMAGE  1205  1205
IMAGE  1206  1206
IMAGE  1207  1207
IMAGE  1208  1208
IMAGE  1209  1209
IMAGE  1210  1210
IMAGE  1211  1211
IMAGE  1212  1212
IMAGE  1213  1213
IMAGE  1214  1214
IMAGE  1215  1215
IMAGE  1216  1216
IMAGE  1217  1217
IMAGE  1218  1218
IMAGE  1219  1219
IMAGE  1220  1220
IMAGE  1221  1221
IMAGE  1222  1222
IMAGE  1223  1223
IMAGE  1224  1224
IMAGE  1225  1225
IMAGE  1226  1226
IMAGE  1227  1227
IMAGE  1228  1228
IMAGE  1229  1229
IMAGE  1230  1230
IMAGE  1231  1231
IMAGE  1232  1232
IMAGE  1233  1233
IMAGE  1234  1234
IMAGE  1235  1235
IMAGE  1236  1236
IMAGE  1237  1237
IMAGE  1238  1238
IMAGE  1239  1239
IMAGE  1240  1240
IMAGE  1241  1241
IMAGE  1242  1242
IMAGE  1243  1243
IMAGE  1244  1244
IMAGE  1245  1245
IMAGE  1246  1246
IMAGE  1247  1247
IMAGE  1248  1248
IMAGE  1249  1249
IMAGE  1250  1250
IMAGE  1251  1251
IMAGE  1252  1252
IMAGE  1253  1253
IMAGE  1254  1254
IMAGE  1255  1255
IMAGE  1256  1256
IMAGE  1257  1257
IMAGE  1258  1258
IMAGE  1259  1259
IMAGE  1260  1260
IMAGE  1261  1261
IMAGE  1262  1262
IMAGE  1263  1263
IMAGE  1264  1264
IMAGE  1265  1265
IMAGE  1266  1266
IMAGE  1267  1267
IMAGE  1268  1268
IMAGE  1269  1269
IMAGE  1270  1270
IMAGE  1271  1271
IMAGE  1272  1272
IMAGE  1273  1273
IMAGE  1274  1274
IMAGE  1275  1275
IMAGE  1276  1276
IMAGE  1277  1277
IMAGE  1278  1278
IMAGE  1279  1279
IMAGE  1280  1280
IMAGE  1281  1281
IMAGE  1282  1282
IMAGE  1283  1283
IMAGE  1284  1284
IMAGE  1285  1285
IMAGE  1286  1286
IMAGE  1287  1287
IMAGE  1288  1288
IMAGE  1289  1289
IMAGE  1290  1290
IMAGE  1291  1291
IMAGE  1292  1292
IMAGE  1293  1293
IMAGE  1294  1294
IMAGE  1295  1295
IMAGE  1296  1296
IMAGE  1297  1297
IMAGE  1298  1298
IMAGE  1299  1299
IMAGE  1300  1300
IMAGE  1301  1301
IMAGE  1302  1302
IMAGE  1303  1303
IMAGE  1304  1304
IMAGE  1305  1305
IMAGE  1306  1306
IMAGE  1307  1307
IMAGE  1308  1308
IMAGE  1309  1309
IMAGE  1310  1310
IMAGE  1311  1311
IMAGE  1312  1312
IMAGE  1313  1313
IMAGE  1314  1314
IMAGE  1315  1315
IMAGE  1316  1316
IMAGE  1317  1317
IMAGE  1318  1318
IMAGE  1319  1319
IMAGE  1320  1320
IMAGE  1321  1321
IMAGE  1322  1322
IMAGE  1323  1323
IMAGE  1324  1324
IMAGE  1325  1325
IMAGE  1326  1326
IMAGE  1327  1327
IMAGE  1328  1328
IMAGE  1329  1329
IMAGE  1330  1330
IMAGE  1331  1331
IMAGE  1332  1332
IMAGE  1333  1333
IMAGE  1334  1334
IMAGE  1335  1335
IMAGE  1336  1336
IMAGE  1337  1337
IMAGE  1338  1338
IMAGE  1339  1339
IMAGE  1340  1340
IMAGE  1341  1341
IMAGE  1342  1342
IMAGE  1343  1343
IMAGE  1344  1344
IMAGE  1345  1345
IMAGE  1346  1346
IMAGE  1347  1347
IMAGE  1348  1348
IMAGE  1349  1349
IMAGE  1350  1350
IMAGE  1351  1351
IMAGE  1352  1352
IMAGE  1353  1353
IMAGE  1354  1354
IMAGE  1355  1355
IMAGE  1356  1356
IMAGE  1357  1357
IMAGE  1358  1358
IMAGE  1359  1359
IMAGE  1360  1360
IMAGE  1361  1361
IMAGE  1362  1362
IMAGE  1363  1363
IMAGE  1364  1364
IMAGE  1365  1365
IMAGE  1366  1366
IMAGE  1367  1367
IMAGE  1368  1368
IMAGE  1369  1369
IMAGE  1370  1370
IMAGE  1371  1371
IMAGE  1372  1372
IMAGE  1373  1373
IMAGE  1374  1374
IMAGE  1375  1375
IMAGE  1376  1376
IMAGE  1377  1377
IMAGE  1378  1378
IMAGE  1379  1379
IMAGE  1380  1380
IMAGE  1381  1381
IMAGE  1382  1382
IMAGE  1383  1383
IMAGE  1384  1384
IMAGE  1385  1385
IMAGE  1386  1386
IMAGE  1387  1387
IMAGE  1388  1388
IMAGE  1389  1389
IMAGE  1390  1390
IMAGE  1391  1391
IMAGE  1392  1392
IMAGE  1393  1393
IMAGE  1394  1394
IMAGE  1395  1395
IMAGE  1396  1396
IMAGE  1397  1397
IMAGE  1398  1398
IMAGE  1399  1399
IMAGE  1400  1400
IMAGE  1401  1401
IMAGE  1402  1402
IMAGE  1403  1403
IMAGE  1404  1404
IMAGE  1405  1405
IMAGE  1406  1406
IMAGE  1407  1407
IMAGE  1408  1408
IMAGE  1409  1409
IMAGE  1410  1410
IMAGE  1411  1411
IMAGE  1412  1412
IMAGE  1413  1413
IMAGE  1414  1414
IMAGE  1415  1415
IMAGE  1416  1416
IMAGE  1417  1417
IMAGE  1418  1418
IMAGE  1419  1419
IMAGE  1420  1420
IMAGE  1421  1421
IMAGE  1422  1422
IMAGE  1423  1423
IMAGE  1424  1424
IMAGE  1425  1425
IMAGE  1426  1426
IMAGE  1427  1427
IMAGE  1428  1428
IMAGE  1429  1429
IMAGE  1430  1430
IMAGE  1431  1431
IMAGE  1432  1432
IMAGE  1433  1433
IMAGE  1434  1434
IMAGE  1435  1435
IMAGE  1436  1436
IMAGE  1437  1437
IMAGE  1438  1438
IMAGE  1439  1439
IMAGE  1440  1440
IMAGE  1441  1441
IMAGE  1442  1442
IMAGE  1443  1443
IMAGE  1444  1444
IMAGE  1445  1445
IMAGE  1446  1446
IMAGE  1447  1447
IMAGE  1448  1448
IMAGE  1449  1449
IMAGE  1450  1450
IMAGE  1451  1451
IMAGE  1452  1452
IMAGE  1453  1453
IMAGE  1454  1454
IMAGE  1455  1455
IMAGE  1456  1456
IMAGE  1457  1457
IMAGE  1458  1458
IMAGE  1459  1459
IMAGE  1460  1460
IMAGE  1461  1461
IMAGE  1462  1462
IMAGE  1463  1463
IMAGE  1464  1464
IMAGE  1465  1465
IMAGE  1466  1466
IMAGE  1467  1467
IMAGE  1468  1468
IMAGE  1469  1469
IMAGE  1470  1470
IMAGE  1471  1471
IMAGE  1472  1472
IMAGE  1473  1473
IMAGE  1474  1474
IMAGE  1475  1475
IMAGE  1476  1476
IMAGE  1477  1477
IMAGE  1478  1478
IMAGE  1479  1479
IMAGE  1480  1480
IMAGE  1481  1481
IMAGE  1482  1482
IMAGE  1483  1483
IMAGE  1484  1484
IMAGE  1485  1485
IMAGE  1486  1486
IMAGE  1487  1487
IMAGE  1488  1488
IMAGE  1489  1489
IMAGE  1490  1490
IMAGE  1491  1491
IMAGE  1492  1492
IMAGE  1493  1493
IMAGE  1494  1494
IMAGE  1495  1495
IMAGE  1496  1496
IMAGE  1497  1497
IMAGE  1498  1498
IMAGE  1499  1499
IMAGE  1500  1500
IMAGE  1501  1501
IMAGE  1502  1502
IMAGE  1503  1503
IMAGE  1504  1504
IMAGE  1505  1505
IMAGE  1506  1506
IMAGE  1507  1507
IMAGE  1508  1508
IMAGE  1509  1509
IMAGE  1510  1510
IMAGE  1511  1511
IMAGE  1512  1512
IMAGE  1513  1513
IMAGE  1514  1514
IMAGE  1515  1515
IMAGE  1516  1516
IMAGE  1517  1517
IMAGE  1518  1518
IMAGE  1519  1519
IMAGE  1520  1520
IMAGE  1521  1521
IMAGE  1522  1522
IMAGE  1523  1523
IMAGE  1524  1524
IMAGE  1525  1525
IMAGE  1526  1526
IMAGE  1527  1527
IMAGE  1528  1528
IMAGE  1529  1529
IMAGE  1530  1530
IMAGE  1531  1531
IMAGE  1532  1532
IMAGE  1533  1533
IMAGE  1534  1534
IMAGE  1535  1535
IMAGE  1536  1536
IMAGE  1537  1537
IMAGE  1538  1538
IMAGE  1539  1539
IMAGE  1540  1540
IMAGE  1541  1541
IMAGE  1542  1542
IMAGE  1543  1543
IMAGE  1544  1544
IMAGE  1545  1545
IMAGE  1546  1546
IMAGE  1547  1547
IMAGE  1548  1548
IMAGE  1549  1549
IMAGE  1550  1550
IMAGE  1551  1551
IMAGE  1552  1552
IMAGE  1553  1553
IMAGE  1554  1554
IMAGE  1555  1555
IMAGE  1556  1556
IMAGE  1557  1557
IMAGE  1558  1558
IMAGE  1559  1559
IMAGE  1560  1560
IMAGE  1561  1561
IMAGE  1562  1562
IMAGE  1563  1563
IMAGE  1564  1564
IMAGE  1565  1565
IMAGE  1566  1566
IMAGE  1567  1567
IMAGE  1568  1568
IMAGE  1569  1569
IMAGE  1570  1570
IMAGE  1571  1571
IMAGE  1572  1572
IMAGE  1573  1573
IMAGE  1574  1574
IMAGE  1575  1575
IMAGE  1576  1576
IMAGE  1577  1577
IMAGE  1578  1578
IMAGE  1579  1579
IMAGE  1580  1580
IMAGE  1581  1581
IMAGE  1582  1582
IMAGE  1583  1583
IMAGE  1584  1584
IMAGE  1585  1585
IMAGE  1586  1586
IMAGE  1587  1587
IMAGE  1588  1588
IMAGE  1589  1589
IMAGE  1590  1590
IMAGE  1591  1591
IMAGE  1592  1592
IMAGE  1593  1593
IMAGE  1594  1594
IMAGE  1595  1595
IMAGE  1596  1596
IMAGE  1597  1597
IMAGE  1598  1598
IMAGE  1599  1599
IMAGE  1600  1600
IMAGE  1601  1601
IMAGE  1602  1602
IMAGE  1603  1603
IMAGE  1604  1604
IMAGE  1605  1605
IMAGE  1606  1606
IMAGE  1607  1607
IMAGE  1608  1608
IMAGE  1609  1609
IMAGE  1610  1610
IMAGE  1611  1611
IMAGE  1612  1612
IMAGE  1613  1613
IMAGE  1614  1614
IMAGE  1615  1615
IMAGE  1616  1616
IMAGE  1617  1617
IMAGE  1618  1618
IMAGE  1619  1619
IMAGE  1620  1620
IMAGE  1621  1621
IMAGE  1622  1622
IMAGE  1623  1623
IMAGE  1624  1624
IMAGE  1625  1625
IMAGE  1626  1626
IMAGE  1627  1627
IMAGE  1628  1628
IMAGE  1629  1629
IMAGE  1630  1630
IMAGE  1631  1631
IMAGE  1632  1632
IMAGE  1633  1633
IMAGE  1634  1634
IMAGE  1635  1635
IMAGE  1636  1636
IMAGE  1637  1637
IMAGE  1638  1638
IMAGE  1639  1639
IMAGE  1640  1640
IMAGE  1641  1641
IMAGE  1642  1642
IMAGE  1643  1643
IMAGE  1644  1644
IMAGE  1645  1645
IMAGE  1646  1646
IMAGE  1647  1647
IMAGE  1648  1648
IMAGE  1649  1649
IMAGE  1650  1650
IMAGE  1651  1651
IMAGE  1652  1652
IMAGE  1653  1653
IMAGE  1654  1654
IMAGE  1655  1655
IMAGE  1656  1656
IMAGE  1657  1657
IMAGE  1658  1658
IMAGE  1659  1659
IMAGE  1660  1660
IMAGE  1661  1661
IMAGE  1662  1662
IMAGE  1663  1663
IMAGE  1664  1664
IMAGE  1665  1665
IMAGE  1666  1666
IMAGE  1667  1667
IMAGE  1668  1668
IMAGE  1669  1669
IMAGE  1670  1670
IMAGE  1671  1671
IMAGE  1672  1672
IMAGE  1673  1673
IMAGE  1674  1674
IMAGE  1675  1675
IMAGE  1676  1676
IMAGE  1677  1677
IMAGE  1678  1678
IMAGE  1679  1679
IMAGE  1680  1680
IMAGE  1681  1681
IMAGE  1682  1682
IMAGE  1683  1683
IMAGE  1684  1684
IMAGE  1685  1685
IMAGE  1686  1686
IMAGE  1687  1687
IMAGE  1688  1688
IMAGE  1689  1689
IMAGE  1690  1690
IMAGE  1691  1691
IMAGE  1692  1692
IMAGE  1693  1693
IMAGE  1694  1694
IMAGE  1695  1695
IMAGE  1696  1696
IMAGE  1697  1697
IMAGE  1698  1698
IMAGE  1699  1699
IMAGE  1700  1700
IMAGE  1701  1701
IMAGE  1702  1702
IMAGE  1703  1703
IMAGE  1704  1704
IMAGE  1705  1705
IMAGE  1706  1706
IMAGE  1707  1707
IMAGE  1708  1708
IMAGE  1709  1709
IMAGE  1710  1710
IMAGE  1711  1711
IMAGE  1712  1712
IMAGE  1713  1713
IMAGE  1714  1714
IMAGE  1715  1715
IMAGE  1716  1716
IMAGE  1717  1717
IMAGE  1718  1718
IMAGE  1719  1719
IMAGE  1720  1720
IMAGE  1721  1721
IMAGE  1722  1722
IMAGE  1723  1723
IMAGE  1724  1724
IMAGE  1725  1725
IMAGE  1726  1726
IMAGE  1727  1727
IMAGE  1728  1728
IMAGE  1729  1729
IMAGE  1730  1730
IMAGE  1731  1731
IMAGE  1732  1732
IMAGE  1733  1733
IMAGE  1734  1734
IMAGE  1735  1735
IMAGE  1736  1736
IMAGE  1737  1737
IMAGE  1738  1738
IMAGE  1739  1739
IMAGE  1740  1740
IMAGE  1741  1741
IMAGE  1742  1742
IMAGE  1743  1743
IMAGE  1744  1744
IMAGE  1745  1745
IMAGE  1746  1746
IMAGE  1747  1747
IMAGE  1748  1748
IMAGE  1749  1749
IMAGE  1750  1750
IMAGE  1751  1751
IMAGE  1752  1752
IMAGE  1753  1753
IMAGE  1754  1754
IMAGE  1755  1755
IMAGE  1756  1756
IMAGE  1757  1757
IMAGE  1758  1758
IMAGE  1759  1759
IMAGE  1760  1760
IMAGE  1761  1761
IMAGE  1762  1762
IMAGE  1763  1763
IMAGE  1764  1764
IMAGE  1765  1765
IMAGE  1766  1766
IMAGE  1767  1767
IMAGE  1768  1768
IMAGE  1769  1769
IMAGE  1770  1770
IMAGE  1771  1771
IMAGE  1772  1772
IMAGE  1773  1773
IMAGE  1774  1774
IMAGE  1775  1775
IMAGE  1776  1776
IMAGE  1777  1777
IMAGE  1778  1778
IMAGE  1779  1779
IMAGE  1780  1780
IMAGE  1781  1781
IMAGE  1782  1782
IMAGE  1783  1783
IMAGE  1784  1784
IMAGE  1785  1785
IMAGE  1786  1786
IMAGE  1787  1787
IMAGE  1788  1788
IMAGE  1789  1789
IMAGE  1790  1790
IMAGE  1791  1791
IMAGE  1792  1792
IMAGE  1793  1793
IMAGE  1794  1794
IMAGE  1795  1795
IMAGE  1796  1796
IMAGE  1797  1797
IMAGE  1798  1798
IMAGE  1799  1799
IMAGE  1800  1800
IMAGE  1801  1801
IMAGE  1802  1802
IMAGE  1803  1803
IMAGE  1804  1804
IMAGE  1805  1805
IMAGE  1806  1806
IMAGE  1807  1807
IMAGE  1808  1808
IMAGE  1809  1809
IMAGE  1810  1810
IMAGE  1811  1811
IMAGE  1812  1812
IMAGE  1813  1813
IMAGE  1814  1814
IMAGE  1815  1815
IMAGE  1816  1816
IMAGE  1817  1817
IMAGE  1818  1818
IMAGE  1819  1819
IMAGE  1820  1820
IMAGE  1821  1821
IMAGE  1822  1822
IMAGE  1823  1823
IMAGE  1824  1824
IMAGE  1825  1825
IMAGE  1826  1826
IMAGE  1827  1827
IMAGE  1828  1828
IMAGE  1829  1829
IMAGE  1830  1830
IMAGE  1831  1831
IMAGE  1832  1832
IMAGE  1833  1833
IMAGE  1834  1834
IMAGE  1835  1835
IMAGE  1836  1836
IMAGE  1837  1837
IMAGE  1838  1838
IMAGE  1839  1839
IMAGE  1840  1840
IMAGE  1841  1841
IMAGE  1842  1842
IMAGE  1843  1843
IMAGE  1844  1844
IMAGE  1845  1845
IMAGE  1846  1846
IMAGE  1847  1847
IMAGE  1848  1848
IMAGE  1849  1849
IMAGE  1850  1850
IMAGE  1851  1851
IMAGE  1852  1852
IMAGE  1853  1853
IMAGE  1854  1854
IMAGE  1855  1855
IMAGE  1856  1856
IMAGE  1857  1857
IMAGE  1858  1858
IMAGE  1859  1859
IMAGE  1860  1860
IMAGE  1861  1861
IMAGE  1862  1862
IMAGE  1863  1863
IMAGE  1864  1864
IMAGE  1865  1865
IMAGE  1866  1866
IMAGE  1867  1867
IMAGE  1868  1868
IMAGE  1869  1869
IMAGE  1870  1870
IMAGE  1871  1871
IMAGE  1872  1872
IMAGE  1873  1873
IMAGE  1874  1874
IMAGE  1875  1875
IMAGE  1876  1876
IMAGE  1877  1877
IMAGE  1878  1878
IMAGE  1879  1879
IMAGE  1880  1880
IMAGE  1881  1881
IMAGE  1882  1882
IMAGE  1883  1883
IMAGE  1884  1884
IMAGE  1885  1885
IMAGE  1886  1886
IMAGE  1887  1887
IMAGE  1888  1888
IMAGE  1889  1889
IMAGE  1890  1890
IMAGE  1891  1891
IMAGE  1892  1892
IMAGE  1893  1893
IMAGE  1894  1894
IMAGE  1895  1895
IMAGE  1896  1896
IMAGE  1897  1897
IMAGE  1898  1898
IMAGE  1899  1899
IMAGE  1900  1900
IMAGE  1901  1901
IMAGE  1902  1902
IMAGE  1903  1903
IMAGE  1904  1904
IMAGE  1905  1905
IMAGE  1906  1906
IMAGE  1907  1907
IMAGE  1908  1908
IMAGE  1909  1909
IMAGE  1910  1910
IMAGE  1911  1911
IMAGE  1912  1912
IMAGE  1913  1913
IMAGE  1914  1914
IMAGE  1915  1915
IMAGE  1916  1916
IMAGE  1917  1917
IMAGE  1918  1918
IMAGE  1919  1919
IMAGE  1920  1920
IMAGE  1921  1921
IMAGE  1922  1922
IMAGE  1923  1923
IMAGE  1924  1924
IMAGE  1925  1925
IMAGE  1926  1926
IMAGE  1927  1927
IMAGE  1928  1928
IMAGE  1929  1929
IMAGE  1930  1930
IMAGE  1931  1931
IMAGE  1932  1932
IMAGE  1933  1933
IMAGE  1934  1934
IMAGE  1935  1935
IMAGE  1936  1936
IMAGE  1937  1937
IMAGE  1938  1938
IMAGE  1939  1939
IMAGE  1940  1940
IMAGE  1941  1941
IMAGE  1942  1942
IMAGE  1943  1943
IMAGE  1944  1944
IMAGE  1945  1945
IMAGE  1946  1946
IMAGE  1947  1947
IMAGE  1948  1948
IMAGE  1949  1949
IMAGE  1950  1950
IMAGE  1951  1951
IMAGE  1952  1952
IMAGE  1953  1953
IMAGE  1954  1954
IMAGE  1955  1955
IMAGE  1956  1956
IMAGE  1957  1957
IMAGE  1958  1958
IMAGE  1959  1959
IMAGE  1960  1960
IMAGE  1961  1961
IMAGE  1962  1962
IMAGE  1963  1963
IMAGE  1964  1964
IMAGE  1965  1965
IMAGE  1966  1966
IMAGE  1967  1967
IMAGE  1968  1968
IMAGE  1969  1969
IMAGE  1970  1970
IMAGE  1971  1971
IMAGE  1972  1972
IMAGE  1973  1973
IMAGE  1974  1974
IMAGE  1975  1975
IMAGE  1976  1976
IMAGE  1977  1977
IMAGE  1978  1978
IMAGE  1979  1979
IMAGE  1980  1980
IMAGE  1981  1981
IMAGE  1982  1982
IMAGE  1983  1983
IMAGE  1984  1984
IMAGE  1985  1985
IMAGE  1986  1986
IMAGE  1987  1987
IMAGE  1988  1988
IMAGE  1989  1989
IMAGE  1990  1990
IMAGE  1991  1991
IMAGE  1992  1992
IMAGE  1993  1993
IMAGE  1994  1994
IMAGE  1995  1995
IMAGE  1996  1996
IMAGE  1997  1997
IMAGE  1998  1998
IMAGE  1999  1999
IMAGE  2000  2000
IMAGE  2001  2001
IMAGE  2002  2002
IMAGE  2003  2003
IMAGE  2004  2004
IMAGE  2005  2005
IMAGE  2006  2006
IMAGE  2007  2007
IMAGE  2008  2008
IMAGE  2009  2009
IMAGE  2010  2010
IMAGE  2011  2011
IMAGE  2012  2012
IMAGE  2013  2013
IMAGE  2014  2014
IMAGE  2015  2015
IMAGE  2016  2016
IMAGE  2017  2017
IMAGE  2018  2018
IMAGE  2019  2019
IMAGE  2020  2020
IMAGE  2021  2021
IMAGE  2022  2022
IMAGE  2023  2023
IMAGE  2024  2024
IMAGE  2025  2025
IMAGE  2026  2026
IMAGE  2027  2027
IMAGE  2028  2028
IMAGE  2029  2029
IMAGE  2030  2030
IMAGE  2031  2031
IMAGE  2032  2032
IMAGE  2033  2033
IMAGE  2034  2034
IMAGE  2035  2035
IMAGE  2036  2036
IMAGE  2037  2037
IMAGE  2038  2038
IMAGE  2039  2039
IMAGE  2040  2040
IMAGE  2041  2041
IMAGE  2042  2042
IMAGE  2043  2043
IMAGE  2044  2044
IMAGE  2045  2045
IMAGE  2046  2046
IMAGE  2047  2047
IMAGE  2048  2048
IMAGE  2049  2049
IMAGE  2050  2050
IMAGE  2051  2051
IMAGE  2052  2052
IMAGE  2053  2053
IMAGE  2054  2054
IMAGE  2055  2055
IMAGE  2056  2056
IMAGE  2057  2057
IMAGE  2058  2058
IMAGE  2059  2059
IMAGE  2060  2060
IMAGE  2061  2061
IMAGE  2062  2062
IMAGE  2063  2063
IMAGE  2064  2064
IMAGE  2065  2065
IMAGE  2066  2066
IMAGE  2067  2067
IMAGE  2068  2068
IMAGE  2069  2069
IMAGE  2070  2070
IMAGE  2071  2071
IMAGE  2072  2072
IMAGE  2073  2073
IMAGE  2074  2074
IMAGE  2075  2075
IMAGE  2076  2076
IMAGE  2077  2077
IMAGE  2078  2078
IMAGE  2079  2079
IMAGE  2080  2080
IMAGE  2081  2081
IMAGE  2082  2082
IMAGE  2083  2083
IMAGE  2084  2084
IMAGE  2085  2085
IMAGE  2086  2086
IMAGE  2087  2087
IMAGE  2088  2088
IMAGE  2089  2089
IMAGE  2090  2090
IMAGE  2091  2091
IMAGE  2092  2092
IMAGE  2093  2093
IMAGE  2094  2094
IMAGE  2095  2095
IMAGE  2096  2096
IMAGE  2097  2097
IMAGE  2098  2098
IMAGE  2099  2099
IMAGE  2100  2100
IMAGE  2101  2101
IMAGE  2102  2102
IMAGE  2103  2103
IMAGE  2104  2104
IMAGE  2105  2105
IMAGE  2106  2106
IMAGE  2107  2107
IMAGE  2108  2108
IMAGE  2109  2109
IMAGE  2110  2110
IMAGE  2111  2111
IMAGE  2112  2112
IMAGE  2113  2113
IMAGE  2114  2114
IMAGE  2115  2115
IMAGE  2116  2116
IMAGE  2117  2117
IMAGE  2118  2118
IMAGE  2119  2119
IMAGE  2120  2120
IMAGE  2121  2121
IMAGE  2122  2122
IMAGE  2123  2123
IMAGE  2124  2124
IMAGE  2125  2125
IMAGE  2126  2126
IMAGE  2127  2127
IMAGE  2128  2128
IMAGE  2129  2129
IMAGE  2130  2130
IMAGE  2131  2131
IMAGE  2132  2132
IMAGE  2133  2133
IMAGE  2134  2134
IMAGE  2135  2135
IMAGE  2136  2136
IMAGE  2137  2137
IMAGE  2138  2138
IMAGE  2139  2139
IMAGE  2140  2140
IMAGE  2141  2141
IMAGE  2142  2142
IMAGE  2143  2143
IMAGE  2144  2144
IMAGE  2145  2145
IMAGE  2146  2146
IMAGE  2147  2147
IMAGE  2148  2148
IMAGE  2149  2149
IMAGE  2150  2150
IMAGE  2151  2151
IMAGE  2152  2152
IMAGE  2153  2153
IMAGE  2154  2154
IMAGE  2155  2155
IMAGE  2156  2156
IMAGE  2157  2157
IMAGE  2158  2158
IMAGE  2159  2159
IMAGE  2160  2160
IMAGE  2161  2161
IMAGE  2162  2162
IMAGE  2163  2163
IMAGE  2164  2164
IMAGE  2165  2165
IMAGE  2166  2166
IMAGE  2167  2167
IMAGE  2168  2168
IMAGE  2169  2169
IMAGE  2170  2170
IMAGE  2171  2171
IMAGE  2172  2172
IMAGE  2173  2173
IMAGE  2174  2174
IMAGE  2175  2175
IMAGE  2176  2176
IMAGE  2177  2177
IMAGE  2178  2178
IMAGE  2179  2179
IMAGE  2180  2180
IMAGE  2181  2181
IMAGE  2182  2182
IMAGE  2183  2183
IMAGE  2184  2184
IMAGE  2185  2185
IMAGE  2186  2186
IMAGE  2187  2187
IMAGE  2188  2188
IMAGE  2189  2189
IMAGE  2190  2190
IMAGE  2191  2191
IMAGE  2192  2192
IMAGE  2193  2193
IMAGE  2194  2194
IMAGE  2195  2195
IMAGE  2196  2196
IMAGE  2197  2197
IMAGE  2198  2198
IMAGE  2199  2199
IMAGE  2200  2200
IMAGE  2201  2201
IMAGE  2202  2202
IMAGE  2203  2203
IMAGE  2204  2204
IMAGE  2205  2205
IMAGE  2206  2206
IMAGE  2207  2207
IMAGE  2208  2208
IMAGE  2209  2209
IMAGE  2210  2210
IMAGE  2211  2211
IMAGE  2212  2212
IMAGE  2213  2213
IMAGE  2214  2214
IMAGE  2215  2215
IMAGE  2216  2216
IMAGE  2217  2217
IMAGE  2218  2218
IMAGE  2219  2219
IMAGE  2220  2220
IMAGE  2221  2221
IMAGE  2222  2222
IMAGE  2223  2223
IMAGE  2224  2224
IMAGE  2225  2225
IMAGE  2226  2226
IMAGE  2227  2227
IMAGE  2228  2228
IMAGE  2229  2229
IMAGE  2230  2230
IMAGE  2231  2231
IMAGE  2232  2232
IMAGE  2233  2233
IMAGE  2234  2234
IMAGE  2235  2235
IMAGE  2236  2236
IMAGE  2237  2237
IMAGE  2238  2238
IMAGE  2239  2239
IMAGE  2240  2240
IMAGE  2241  2241
IMAGE  2242  2242
IMAGE  2243  2243
IMAGE  2244  2244
IMAGE  2245  2245
IMAGE  2246  2246
IMAGE  2247  2247
IMAGE  2248  2248
IMAGE  2249  2249
IMAGE  2250  2250
IMAGE  2251  2251
IMAGE  2252  2252
IMAGE  2253  2253
IMAGE  2254  2254
IMAGE  2255  2255
IMAGE  2256  2256
IMAGE  2257  2257
IMAGE  2258  2258
IMAGE  2259  2259
IMAGE  2260  2260
IMAGE  2261  2261
IMAGE  2262  2262
IMAGE  2263  2263
IMAGE  2264  2264
IMAGE  2265  2265
IMAGE  2266  2266
IMAGE  2267  2267
IMAGE  2268  2268
IMAGE  2269  2269
IMAGE  2270  2270
IMAGE  2271  2271
IMAGE  2272  2272
IMAGE  2273  2273
IMAGE  2274  2274
IMAGE  2275  2275
IMAGE  2276  2276
IMAGE  2277  2277
IMAGE  2278  2278
IMAGE  2279  2279
IMAGE  2280  2280
IMAGE  2281  2281
IMAGE  2282  2282
IMAGE  2283  2283
IMAGE  2284  2284
IMAGE  2285  2285
IMAGE  2286  2286
IMAGE  2287  2287
IMAGE  2288  2288
IMAGE  2289  2289
IMAGE  2290  2290
IMAGE  2291  2291
IMAGE  2292  2292
IMAGE  2293  2293
IMAGE  2294  2294
IMAGE  2295  2295
IMAGE  2296  2296
IMAGE  2297  2297
IMAGE  2298  2298
IMAGE  2299  2299
IMAGE  2300  2300
IMAGE  2301  2301
IMAGE  2302  2302
IMAGE  2303  2303
IMAGE  2304  2304
IMAGE  2305  2305
IMAGE  2306  2306
IMAGE  2307  2307
IMAGE  2308  2308
IMAGE  2309  2309
IMAGE  2310  2310
IMAGE  2311  2311
IMAGE  2312  2312
IMAGE  2313  2313
IMAGE  2314  2314
IMAGE  2315  2315
IMAGE  2316  2316
IMAGE  2317  2317
IMAGE  2318  2318
IMAGE  2319  2319
IMAGE  2320  2320
IMAGE  2321  2321
IMAGE  2322  2322
IMAGE  2323  2323
IMAGE  2324  2324
IMAGE  2325  2325
IMAGE  2326  2326
IMAGE  2327  2327
IMAGE  2328  2328
IMAGE  2329  2329
IMAGE  2330  2330
IMAGE  2331  2331
IMAGE  2332  2332
IMAGE  2333  2333
IMAGE  2334  2334
IMAGE  2335  2335
IMAGE  2336  2336
IMAGE  2337  2337
IMAGE  2338  2338
IMAGE  2339  2339
IMAGE  2340  2340
IMAGE  2341  2341
IMAGE  2342  2342
IMAGE  2343  2343
IMAGE  2344  2344
IMAGE  2345  2345
IMAGE  2346  2346
IMAGE  2347  2347
IMAGE  2348  2348
IMAGE  2349  2349
IMAGE  2350  2350
IMAGE  2351  2351
IMAGE  2352  2352
IMAGE  2353  2353
IMAGE  2354  2354
IMAGE  2355  2355
IMAGE  2356  2356
IMAGE  2357  2357
IMAGE  2358  2358
IMAGE  2359  2359
IMAGE  2360  2360
IMAGE  2361  2361
IMAGE  2362  2362
IMAGE  2363  2363
IMAGE  2364  2364
IMAGE  2365  2365
IMAGE  2366  2366
IMAGE  2367  2367
IMAGE  2368  2368
IMAGE  2369  2369
IMAGE  2370  2370
IMAGE  2371  2371
IMAGE  2372  2372
IMAGE  2373  2373
IMAGE  2374  2374
IMAGE  2375  2375
IMAGE  2376  2376
IMAGE  2377  2377
IMAGE  2378  2378
IMAGE  2379  2379
IMAGE  2380  2380
IMAGE  2381  2381
IMAGE  2382  2382
IMAGE  2383  2383
IMAGE  2384  2384
IMAGE  2385  2385
IMAGE  2386  2386
IMAGE  2387  2387
IMAGE  2388  2388
IMAGE  2389  2389
IMAGE  2390  2390
IMAGE  2391  2391
IMAGE  2392  2392
IMAGE  2393  2393
IMAGE  2394  2394
IMAGE  2395  2395
IMAGE  2396  2396
IMAGE  2397  2397
IMAGE  2398  2398
IMAGE  2399  2399
IMAGE  2400  2400
IMAGE  2401  2401
IMAGE  2402  2402
IMAGE  2403  2403
IMAGE  2404  2404
IMAGE  2405  2405
IMAGE  2406  2406
IMAGE  2407  2407
IMAGE  2408  2408
IMAGE  2409  2409
IMAGE  2410  2410
IMAGE  2411  2411
IMAGE  2412  2412
IMAGE  2413  2413
IMAGE  2414  2414
IMAGE  2415  2415
IMAGE  2416  2416
IMAGE  2417  2417
IMAGE  2418  2418
IMAGE  2419  2419
IMAGE  2420  2420
IMAGE  2421  2421
IMAGE  2422  2422
IMAGE  2423  2423
IMAGE  2424  2424
IMAGE  2425  2425
IMAGE  2426  2426
IMAGE  2427  2427
IMAGE  2428  2428
IMAGE  2429  2429
IMAGE  2430  2430
IMAGE  2431  2431
IMAGE  2432  2432
IMAGE  2433  2433
IMAGE  2434  2434
IMAGE  2435  2435
IMAGE  2436  2436
IMAGE  2437  2437
IMAGE  2438  2438
IMAGE  2439  2439
IMAGE  2440  2440
IMAGE  2441  2441
IMAGE  2442  2442
IMAGE  2443  2443
IMAGE  2444  2444
IMAGE  2445  2445
IMAGE  2446  2446
IMAGE  2447  2447
IMAGE  2448  2448
IMAGE  2449  2449
IMAGE  2450  2450
IMAGE  2451  2451
IMAGE  2452  2452
IMAGE  2453  2453
IMAGE  2454  2454
IMAGE  2455  2455
IMAGE  2456  2456
IMAGE  2457  2457
IMAGE  2458  2458
IMAGE  2459  2459
IMAGE  2460  2460
IMAGE  2461  2461
IMAGE  2462  2462
IMAGE  2463  2463
IMAGE  2464  2464
IMAGE  2465  2465
IMAGE  2466  2466
IMAGE  2467  2467
IMAGE  2468  2468
IMAGE  2469  2469
IMAGE  2470  2470
IMAGE  2471  2471
IMAGE  2472  2472
IMAGE  2473  2473
IMAGE  2474  2474
IMAGE  2475  2475
IMAGE  2476  2476
IMAGE  2477  2477
IMAGE  2478  2478
IMAGE  2479  2479
IMAGE  2480  2480
IMAGE  2481  2481
IMAGE  2482  2482
IMAGE  2483  2483
IMAGE  2484  2484
IMAGE  2485  2485
IMAGE  2486  2486
IMAGE  2487  2487
IMAGE  2488  2488
IMAGE  2489  2489
IMAGE  2490  2490
IMAGE  2491  2491
IMAGE  2492  2492
IMAGE  2493  2493
IMAGE  2494  2494
IMAGE  2495  2495
IMAGE  2496  2496
IMAGE  2497  2497
IMAGE  2498  2498
IMAGE  2499  2499
IMAGE  2500  2500
IMAGE  2501  2501
IMAGE  2502  2502
IMAGE  2503  2503
IMAGE  2504  2504
IMAGE  2505  2505
IMAGE  2506  2506
IMAGE  2507  2507
IMAGE  2508  2508
IMAGE  2509  2509
IMAGE  2510  2510
IMAGE  2511  2511
IMAGE  2512  2512
IMAGE  2513  2513
IMAGE  2514  2514
IMAGE  2515  2515
IMAGE  2516  2516
IMAGE  2517  2517
IMAGE  2518  2518
IMAGE  2519  2519
IMAGE  2520  2520
IMAGE  2521  2521
IMAGE  2522  2522
IMAGE  2523  2523
IMAGE  2524  2524
IMAGE  2525  2525
IMAGE  2526  2526
IMAGE  2527  2527
IMAGE  2528  2528
IMAGE  2529  2529
IMAGE  2530  2530
IMAGE  2531  2531
IMAGE  2532  2532
IMAGE  2533  2533
IMAGE  2534  2534
IMAGE  2535  2535
IMAGE  2536  2536
IMAGE  2537  2537
IMAGE  2538  2538
IMAGE  2539  2539
IMAGE  2540  2540
IMAGE  2541  2541
IMAGE  2542  2542
IMAGE  2543  2543
IMAGE  2544  2544
IMAGE  2545  2545
IMAGE  2546  2546
IMAGE  2547  2547
IMAGE  2548  2548
IMAGE  2549  2549
IMAGE  2550  2550
IMAGE  2551  2551
IMAGE  2552  2552
IMAGE  2553  2553
IMAGE  2554  2554
IMAGE  2555  2555
IMAGE  2556  2556
IMAGE  2557  2557
IMAGE  2558  2558
IMAGE  2559  2559
IMAGE  2560  2560
IMAGE  2561  2561
IMAGE  2562  2562
IMAGE  2563  2563
IMAGE  2564  2564
IMAGE  2565  2565
IMAGE  2566  2566
IMAGE  2567  2567
IMAGE  2568  2568
IMAGE  2569  2569
IMAGE  2570  2570
IMAGE  2571  2571
IMAGE  2572  2572
IMAGE  2573  2573
IMAGE  2574  2574
IMAGE  2575  2575
IMAGE  2576  2576
IMAGE  2577  2577
IMAGE  2578  2578
IMAGE  2579  2579
IMAGE  2580  2580
IMAGE  2581  2581
IMAGE  2582  2582
IMAGE  2583  2583
IMAGE  2584  2584
IMAGE  2585  2585
IMAGE  2586  2586
IMAGE  2587  2587
IMAGE  2588  2588
IMAGE  2589  2589
IMAGE  2590  2590
IMAGE  2591  2591
IMAGE  2592  2592
IMAGE  2593  2593
IMAGE  2594  2594
IMAGE  2595  2595
IMAGE  2596  2596
IMAGE  2597  2597
IMAGE  2598  2598
IMAGE  2599  2599
IMAGE  2600  2600
IMAGE  2601  2601
IMAGE  2602  2602
IMAGE  2603  2603
IMAGE  2604  2604
IMAGE  2605  2605
IMAGE  2606  2606
IMAGE  2607  2607
IMAGE  2608  2608
IMAGE  2609  2609
IMAGE  2610  2610
IMAGE  2611  2611
IMAGE  2612  2612
IMAGE  2613  2613
IMAGE  2614  2614
IMAGE  2615  2615
IMAGE  2616  2616
IMAGE  2617  2617
IMAGE  2618  2618
IMAGE  2619  2619
IMAGE  2620  2620
IMAGE  2621  2621
IMAGE  2622  2622
IMAGE  2623  2623
IMAGE  2624  2624
IMAGE  2625  2625
IMAGE  2626  2626
IMAGE  2627  2627
IMAGE  2628  2628
IMAGE  2629  2629
IMAGE  2630  2630
IMAGE  2631  2631
IMAGE  2632  2632
IMAGE  2633  2633
IMAGE  2634  2634
IMAGE  2635  2635
IMAGE  2636  2636
IMAGE  2637  2637
IMAGE  2638  2638
IMAGE  2639  2639
IMAGE  2640  2640
IMAGE  2641  2641
IMAGE  2642  2642
IMAGE  2643  2643
IMAGE  2644  2644
IMAGE  2645  2645
IMAGE  2646  2646
IMAGE  2647  2647
IMAGE  2648  2648
IMAGE  2649  2649
IMAGE  2650  2650
IMAGE  2651  2651
IMAGE  2652  2652
IMAGE  2653  2653
IMAGE  2654  2654
IMAGE  2655  2655
IMAGE  2656  2656
IMAGE  2657  2657
IMAGE  2658  2658
IMAGE  2659  2659
IMAGE  2660  2660
IMAGE  2661  2661
IMAGE  2662  2662
IMAGE  2663  2663
IMAGE  2664  2664
IMAGE  2665  2665
IMAGE  2666  2666
IMAGE  2667  2667
IMAGE  2668  2668
IMAGE  2669  2669
IMAGE  2670  2670
IMAGE  2671  2671
IMAGE  2672  2672
IMAGE  2673  2673
IMAGE  2674  2674
IMAGE  2675  2675
IMAGE  2676  2676
IMAGE  2677  2677
IMAGE  2678  2678
IMAGE  2679  2679
IMAGE  2680  2680
IMAGE  2681  2681
IMAGE  2682  2682
IMAGE  2683  2683
IMAGE  2684  2684
IMAGE  2685  2685
IMAGE  2686  2686
IMAGE  2687  2687
IMAGE  2688  2688
IMAGE  2689  2689
IMAGE  2690  2690
IMAGE  2691  2691
IMAGE  2692  2692
IMAGE  2693  2693
IMAGE  2694  2694
IMAGE  2695  2695
IMAGE  2696  2696
IMAGE  2697  2697
IMAGE  2698  2698
IMAGE  2699  2699
IMAGE  2700  2700
IMAGE  2701  2701
IMAGE  2702  2702
IMAGE  2703  2703
IMAGE  2704  2704
IMAGE  2705  2705
IMAGE  2706  2706
IMAGE  2707  2707
IMAGE  2708  2708
IMAGE  2709  2709
IMAGE  2710  2710
IMAGE  2711  2711
IMAGE  2712  2712
IMAGE  2713  2713
IMAGE  2714  2714
IMAGE  2715  2715
IMAGE  2716  2716
IMAGE  2717  2717
IMAGE  2718  2718
IMAGE  2719  2719
IMAGE  2720  2720
IMAGE  2721  2721
IMAGE  2722  2722
IMAGE  2723  2723
IMAGE  2724  2724
IMAGE  2725  2725
IMAGE  2726  2726
IMAGE  2727  2727
IMAGE  2728  2728
IMAGE  2729  2729
IMAGE  2730  2730
IMAGE  2731  2731
IMAGE  2732  2732
IMAGE  2733  2733
IMAGE  2734  2734
IMAGE  2735  2735
IMAGE  2736  2736
IMAGE  2737  2737
IMAGE  2738  2738
IMAGE  2739  2739
IMAGE  2740  2740
IMAGE  2741  2741
IMAGE  2742  2742
IMAGE  2743  2743
IMAGE  2744  2744
IMAGE  2745  2745
IMAGE  2746  2746
IMAGE  2747  2747
IMAGE  2748  2748
IMAGE  2749  2749
IMAGE  2750  2750
IMAGE  2751  2751
IMAGE  2752  2752
IMAGE  2753  2753
IMAGE  2754  2754
IMAGE  2755  2755
IMAGE  2756  2756
IMAGE  2757  2757
IMAGE  2758  2758
IMAGE  2759  2759
IMAGE  2760  2760
IMAGE  2761  2761
IMAGE  2762  2762
IMAGE  2763  2763
IMAGE  2764  2764
IMAGE  2765  2765
IMAGE  2766  2766
IMAGE  2767  2767
IMAGE  2768  2768
IMAGE  2769  2769
IMAGE  2770  2770
IMAGE  2771  2771
IMAGE  2772  2772
IMAGE  2773  2773
IMAGE  2774  2774
IMAGE  2775  2775
IMAGE  2776  2776
IMAGE  2777  2777
IMAGE  2778  2778
IMAGE  2779  2779
IMAGE  2780  2780
IMAGE  2781  2781
IMAGE  2782  2782
IMAGE  2783  2783
IMAGE  2784  2784
IMAGE  2785  2785
IMAGE  2786  2786
IMAGE  2787  2787
IMAGE  2788  2788
IMAGE  2789  2789
IMAGE  2790  2790
IMAGE  2791  2791
IMAGE  2792  2792
IMAGE  2793  2793
IMAGE  2794  2794
IMAGE  2795  2795
IMAGE  2796  2796
IMAGE  2797  2797
IMAGE  2798  2798
IMAGE  2799  2799
IMAGE  2800  2800
IMAGE  2801  2801
IMAGE  2802  2802
IMAGE  2803  2803
IMAGE  2804  2804
IMAGE  2805  2805
IMAGE  2806  2806
IMAGE  2807  2807
IMAGE  2808  2808
IMAGE  2809  2809
IMAGE  2810  2810
IMAGE  2811  2811
IMAGE  2812  2812
IMAGE  2813  2813
IMAGE  2814  2814
IMAGE  2815  2815
IMAGE  2816  2816
IMAGE  2817  2817
IMAGE  2818  2818
IMAGE  2819  2819
IMAGE  2820  2820
IMAGE  2821  2821
IMAGE  2822  2822
IMAGE  2823  2823
IMAGE  2824  2824
IMAGE  2825  2825
IMAGE  2826  2826
IMAGE  2827  2827
IMAGE  2828  2828
IMAGE  2829  2829
IMAGE  2830  2830
IMAGE  2831  2831
IMAGE  2832  2832
IMAGE  2833  2833
IMAGE  2834  2834
IMAGE  2835  2835
IMAGE  2836  2836
IMAGE  2837  2837
IMAGE  2838  2838
IMAGE  2839  2839
IMAGE  2840  2840
IMAGE  2841  2841
IMAGE  2842  2842
IMAGE  2843  2843
IMAGE  2844  2844
IMAGE  2845  2845
IMAGE  2846  2846
IMAGE  2847  2847
IMAGE  2848  2848
IMAGE  2849  2849
IMAGE  2850  2850
IMAGE  2851  2851
IMAGE  2852  2852
IMAGE  2853  2853
IMAGE  2854  2854
IMAGE  2855  2855
IMAGE  2856  2856
IMAGE  2857  2857
IMAGE  2858  2858
IMAGE  2859  2859
IMAGE  2860  2860
IMAGE  2861  2861
IMAGE  2862  2862
IMAGE  2863  2863
IMAGE  2864  2864
IMAGE  2865  2865
IMAGE  2866  2866
IMAGE  2867  2867
IMAGE  2868  2868
IMAGE  2869  2869
IMAGE  2870  2870
IMAGE  2871  2871
IMAGE  2872  2872
IMAGE  2873  2873
IMAGE  2874  2874
IMAGE  2875  2875
IMAGE  2876  2876
IMAGE  2877  2877
IMAGE  2878  2878
IMAGE  2879  2879
IMAGE  2880  2880
IMAGE  2881  2881
IMAGE  2882  2882
IMAGE  2883  2883
IMAGE  2884  2884
IMAGE  2885  2885
IMAGE  2886  2886
IMAGE  2887  2887
IMAGE  2888  2888
IMAGE  2889  2889
IMAGE  2890  2890
IMAGE  2891  2891
IMAGE  2892  2892
IMAGE  2893  2893
IMAGE  2894  2894
IMAGE  2895  2895
IMAGE  2896  2896
IMAGE  2897  2897
IMAGE  2898  2898
IMAGE  2899  2899
IMAGE  2900  2900
IMAGE  2901  2901
IMAGE  2902  2902
IMAGE  2903  2903
IMAGE  2904  2904
IMAGE  2905  2905
IMAGE  2906  2906
IMAGE  2907  2907
IMAGE  2908  2908
IMAGE  2909  2909
IMAGE  2910  2910
IMAGE  2911  2911
IMAGE  2912  2912
IMAGE  2913  2913
IMAGE  2914  2914
IMAGE  2915  2915
IMAGE  2916  2916
IMAGE  2917  2917
IMAGE  2918  2918
IMAGE  2919  2919
IMAGE  2920  2920
IMAGE  2921  2921
IMAGE  2922  2922
IMAGE  2923  2923
IMAGE  2924  2924
IMAGE  2925  2925
IMAGE  2926  2926
IMAGE  2927  2927
IMAGE  2928  2928
IMAGE  2929  2929
IMAGE  2930  2930
IMAGE  2931  2931
IMAGE  2932  2932
IMAGE  2933  2933
IMAGE  2934  2934
IMAGE  2935  2935
IMAGE  2936  2936
IMAGE  2937  2937
IMAGE  2938  2938
IMAGE  2939  2939
IMAGE  2940  2940
IMAGE  2941  2941
IMAGE  2942  2942
IMAGE  2943  2943
IMAGE  2944  2944
IMAGE  2945  2945
IMAGE  2946  2946
IMAGE  2947  2947
IMAGE  2948  2948
IMAGE  2949  2949
IMAGE  2950  2950
IMAGE  2951  2951
IMAGE  2952  2952
IMAGE  2953  2953
IMAGE  2954  2954
IMAGE  2955  2955
IMAGE  2956  2956
IMAGE  2957  2957
IMAGE  2958  2958
IMAGE  2959  2959
IMAGE  2960  2960
IMAGE  2961  2961
IMAGE  2962  2962
IMAGE  2963  2963
IMAGE  2964  2964
IMAGE  2965  2965
IMAGE  2966  2966
IMAGE  2967  2967
IMAGE  2968  2968
IMAGE  2969  2969
IMAGE  2970  2970
IMAGE  2971  2971
IMAGE  2972  2972
IMAGE  2973  2973
IMAGE  2974  2974
IMAGE  2975  2975
IMAGE  2976  2976
IMAGE  2977  2977
IMAGE  2978  2978
IMAGE  2979  2979
IMAGE  2980  2980
IMAGE  2981  2981
IMAGE  2982  2982
IMAGE  2983  2983
IMAGE  2984  2984
IMAGE  2985  2985
IMAGE  2986  2986
IMAGE  2987  2987
IMAGE  2988  2988
IMAGE  2989  2989
IMAGE  2990  2990
IMAGE  2991  2991
IMAGE  2992  2992
IMAGE  2993  2993
IMAGE  2994  2994
IMAGE  2995  2995
IMAGE  2996  2996
IMAGE  2997  2997
IMAGE  2998  2998
IMAGE  2999  2999
IMAGE  3000  3000
IMAGE  3001  3001
IMAGE  3002  3002
IMAGE  3003  3003
IMAGE  3004  3004
IMAGE  3005  3005
IMAGE  3006  3006
IMAGE  3007  3007
IMAGE  3008  3008
IMAGE  3009  3009
IMAGE  3010  3010
IMAGE  3011  3011
IMAGE  3012  3012
IMAGE  3013  3013
IMAGE  3014  3014
IMAGE  3015  3015
IMAGE  3016  3016
IMAGE  3017  3017
IMAGE  3018  3018
IMAGE  3019  3019
IMAGE  3020  3020
IMAGE  3021  3021
IMAGE  3022  3022
IMAGE  3023  3023
IMAGE  3024  3024
IMAGE  3025  3025
IMAGE  3026  3026
IMAGE  3027  3027
IMAGE  3028  3028
IMAGE  3029  3029
IMAGE  3030  3030
IMAGE  3031  3031
IMAGE  3032  3032
IMAGE  3033  3033
IMAGE  3034  3034
IMAGE  3035  3035
IMAGE  3036  3036
IMAGE  3037  3037
IMAGE  3038  3038
IMAGE  3039  3039
IMAGE  3040  3040
IMAGE  3041  3041
IMAGE  3042  3042
IMAGE  3043  3043
IMAGE  3044  3044
IMAGE  3045  3045
IMAGE  3046  3046
IMAGE  3047  3047
IMAGE  3048  3048
IMAGE  3049  3049
IMAGE  3050  3050
IMAGE  3051  3051
IMAGE  3052  3052
IMAGE  3053  3053
IMAGE  3054  3054
IMAGE  3055  3055
IMAGE  3056  3056
IMAGE  3057  3057
IMAGE  3058  3058
IMAGE  3059  3059
IMAGE  3060  3060
IMAGE  3061  3061
IMAGE  3062  3062
IMAGE  3063  3063
IMAGE  3064  3064
IMAGE  3065  3065
IMAGE  3066  3066
IMAGE  3067  3067
IMAGE  3068  3068
IMAGE  3069  3069
IMAGE  3070  3070
IMAGE  3071  3071
IMAGE  3072  3072
IMAGE  3073  3073
IMAGE  3074  3074
IMAGE  3075  3075
IMAGE  3076  3076
IMAGE  3077  3077
IMAGE  3078  3078
IMAGE  3079  3079
IMAGE  3080  3080
IMAGE  3081  3081
IMAGE  3082  3082
IMAGE  3083  3083
IMAGE  3084  3084
IMAGE  3085  3085
IMAGE  3086  3086
IMAGE  3087  3087
IMAGE  3088  3088
IMAGE  3089  3089
IMAGE  3090  3090
IMAGE  3091  3091
IMAGE  3092  3092
IMAGE  3093  3093
IMAGE  3094  3094
IMAGE  3095  3095
IMAGE  3096  3096
IMAGE  3097  3097
IMAGE  3098  3098
IMAGE  3099  3099
IMAGE  3100  3100
IMAGE  3101  3101
IMAGE  3102  3102
IMAGE  3103  3103
IMAGE  3104  3104
IMAGE  3105  3105
IMAGE  3106  3106
IMAGE  3107  3107
IMAGE  3108  3108
IMAGE  3109  3109
IMAGE  3110  3110
IMAGE  3111  3111
IMAGE  3112  3112
IMAGE  3113  3113
IMAGE  3114  3114
IMAGE  3115  3115
IMAGE  3116  3116
IMAGE  3117  3117
IMAGE  3118  3118
IMAGE  3119  3119
IMAGE  3120  3120
IMAGE  3121  3121
IMAGE  3122  3122
IMAGE  3123  3123
IMAGE  3124  3124
IMAGE  3125  3125
IMAGE  3126  3126
IMAGE  3127  3127
IMAGE  3128  3128
IMAGE  3129  3129
IMAGE  3130  3130
IMAGE  3131  3131
IMAGE  3132  3132
IMAGE  3133  3133
IMAGE  3134  3134
IMAGE  3135  3135
IMAGE  3136  3136
IMAGE  3137  3137
IMAGE  3138  3138
IMAGE  3139  3139
IMAGE  3140  3140
IMAGE  3141  3141
IMAGE  3142  3142
IMAGE  3143  3143
IMAGE  3144  3144
IMAGE  3145  3145
IMAGE  3146  3146
IMAGE  3147  3147
IMAGE  3148  3148
IMAGE  3149  3149
IMAGE  3150  3150
IMAGE  3151  3151
IMAGE  3152  3152
IMAGE  3153  3153
IMAGE  3154  3154
IMAGE  3155  3155
IMAGE  3156  3156
IMAGE  3157  3157
IMAGE  3158  3158
IMAGE  3159  3159
IMAGE  3160  3160
IMAGE  3161  3161
IMAGE  3162  3162
IMAGE  3163  3163
IMAGE  3164  3164
IMAGE  3165  3165
IMAGE  3166  3166
IMAGE  3167  3167
IMAGE  3168  3168
IMAGE  3169  3169
IMAGE  3170  3170
IMAGE  3171  3171
IMAGE  3172  3172
IMAGE  3173  3173
IMAGE  3174  3174
IMAGE  3175  3175
IMAGE  3176  3176
IMAGE  3177  3177
IMAGE  3178  3178
IMAGE  3179  3179
IMAGE  3180  3180
IMAGE  3181  3181
IMAGE  3182  3182
IMAGE  3183  3183
IMAGE  3184  3184
IMAGE  3185  3185
IMAGE  3186  3186
IMAGE  3187  3187
IMAGE  3188  3188
IMAGE  3189  3189
IMAGE  3190  3190
IMAGE  3191  3191
IMAGE  3192  3192
IMAGE  3193  3193
IMAGE  3194  3194
IMAGE  3195  3195
IMAGE  3196  3196
IMAGE  3197  3197
IMAGE  3198  3198
IMAGE  3199  3199
IMAGE  3200  3200
IMAGE  3201  3201
IMAGE  3202  3202
IMAGE  3203  3203
IMAGE  3204  3204
IMAGE  3205  3205
IMAGE  3206  3206
IMAGE  3207  3207
IMAGE  3208  3208
IMAGE  3209  3209
IMAGE  3210  3210
IMAGE  3211  3211
IMAGE  3212  3212
IMAGE  3213  3213
IMAGE  3214  3214
IMAGE  3215  3215
IMAGE  3216  3216
IMAGE  3217  3217
IMAGE  3218  3218
IMAGE  3219  3219
IMAGE  3220  3220
IMAGE  3221  3221
IMAGE  3222  3222
IMAGE  3223  3223
IMAGE  3224  3224
IMAGE  3225  3225
IMAGE  3226  3226
IMAGE  3227  3227
IMAGE  3228  3228
IMAGE  3229  3229
IMAGE  3230  3230
IMAGE  3231  3231
IMAGE  3232  3232
IMAGE  3233  3233
IMAGE  3234  3234
IMAGE  3235  3235
IMAGE  3236  3236
IMAGE  3237  3237
IMAGE  3238  3238
IMAGE  3239  3239
IMAGE  3240  3240
IMAGE  3241  3241
IMAGE  3242  3242
IMAGE  3243  3243
IMAGE  3244  3244
IMAGE  3245  3245
IMAGE  3246  3246
IMAGE  3247  3247
IMAGE  3248  3248
IMAGE  3249  3249
IMAGE  3250  3250
IMAGE  3251  3251
IMAGE  3252  3252
IMAGE  3253  3253
IMAGE  3254  3254
IMAGE  3255  3255
IMAGE  3256  3256
IMAGE  3257  3257
IMAGE  3258  3258
IMAGE  3259  3259
IMAGE  3260  3260
IMAGE  3261  3261
IMAGE  3262  3262
IMAGE  3263  3263
IMAGE  3264  3264
IMAGE  3265  3265
IMAGE  3266  3266
IMAGE  3267  3267
IMAGE  3268  3268
IMAGE  3269  3269
IMAGE  3270  3270
IMAGE  3271  3271
IMAGE  3272  3272
IMAGE  3273  3273
IMAGE  3274  3274
IMAGE  3275  3275
IMAGE  3276  3276
IMAGE  3277  3277
IMAGE  3278  3278
IMAGE  3279  3279
IMAGE  3280  3280
IMAGE  3281  3281
IMAGE  3282  3282
IMAGE  3283  3283
IMAGE  3284  3284
IMAGE  3285  3285
IMAGE  3286  3286
IMAGE  3287  3287
IMAGE  3288  3288
IMAGE  3289  3289
IMAGE  3290  3290
IMAGE  3291  3291
IMAGE  3292  3292
IMAGE  3293  3293
IMAGE  3294  3294
IMAGE  3295  3295
IMAGE  3296  3296
IMAGE  3297  3297
IMAGE  3298  3298
IMAGE  3299  3299
IMAGE  3300  3300
IMAGE  3301  3301
IMAGE  3302  3302
IMAGE  3303  3303
IMAGE  3304  3304
IMAGE  3305  3305
IMAGE  3306  3306
IMAGE  3307  3307
IMAGE  3308  3308
IMAGE  3309  3309
IMAGE  3310  3310
IMAGE  3311  3311
IMAGE  3312  3312
IMAGE  3313  3313
IMAGE  3314  3314
IMAGE  3315  3315
IMAGE  3316  3316
IMAGE  3317  3317
IMAGE  3318  3318
IMAGE  3319  3319
IMAGE  3320  3320
IMAGE  3321  3321
IMAGE  3322  3322
IMAGE  3323  3323
IMAGE  3324  3324
IMAGE  3325  3325
IMAGE  3326  3326
IMAGE  3327  3327
IMAGE  3328  3328
IMAGE  3329  3329
IMAGE  3330  3330
IMAGE  3331  3331
IMAGE  3332  3332
IMAGE  3333  3333
IMAGE  3334  3334
IMAGE  3335  3335
IMAGE  3336  3336
IMAGE  3337  3337
IMAGE  3338  3338
IMAGE  3339  3339
IMAGE  3340  3340
IMAGE  3341  3341
IMAGE  3342  3342
IMAGE  3343  3343
IMAGE  3344  3344
IMAGE  3345  3345
IMAGE  3346  3346
IMAGE  3347  3347
IMAGE  3348  3348
IMAGE  3349  3349
IMAGE  3350  3350
IMAGE  3351  3351
IMAGE  3352  3352
IMAGE  3353  3353
IMAGE  3354  3354
IMAGE  3355  3355
IMAGE  3356  3356
IMAGE  3357  3357
IMAGE  3358  3358
IMAGE  3359  3359
IMAGE  3360  3360

loop_
_array_data_external_data.id
_array_data_external_data.format
_array_data_external_data.archive_format
_array_data_external_data.uri 
_array_data_external_data.archive_path
1 CBF TBZ https://zenodo.org/records/15432050/files/cbf_m0255a.tar.bz2  m0255a_01_0001.cbf
2 CBF TBZ https://zenodo.org/records/15432050/files/cbf_m0255a.tar.bz2  m0255a_01_0002.cbf
3 CBF TBZ https://zenodo.org/records/15432050/files/cbf_m0255a.tar.bz2  m0255a_01_0003.cbf
4 CBF TBZ https://zenodo.org/records/15432050/files/cbf_m0255a.tar.bz2  m0255a_01_0004.cbf
5 CBF TBZ https://zenodo.org/records/15432050/files/cbf_m0255a.tar.bz2  m0255a_01_0005.cbf
6 CBF TBZ https://zenodo.org/records/15432050/files/cbf_m0255a.tar.bz2  m0255a_01_0006.cbf
7 CBF TBZ https://zenodo.org/records/15432050/files/cbf_m0255a.tar.bz2  m0255a_01_0007.cbf
8 CBF TBZ https://zenodo.org/records/15432050/files/cbf_m0255a.tar.bz2  m0255a_01_0008.cbf
9 CBF TBZ https://zenodo.org/records/15432050/files/cbf_m0255a.tar.bz2  m0255a_01_0009.cbf
10 CBF TBZ https://zenodo.org/records/15432050/files/cbf_m0255a.tar.bz2  m0255a_01_0010.cbf
11 CBF TBZ https://zenodo.org/records/15432050/files/cbf_m0255a.tar.bz2  m0255a_01_0011.cbf
12 CBF TBZ https://zenodo.org/records/15432050/files/cbf_m0255a.tar.bz2  m0255a_01_0012.cbf
13 CBF TBZ https://zenodo.org/records/15432050/files/cbf_m0255a.tar.bz2  m0255a_01_0013.cbf
14 CBF TBZ https://zenodo.org/records/15432050/files/cbf_m0255a.tar.bz2  m0255a_01_0014.cbf
15 CBF TBZ https://zenodo.org/records/15432050/files/cbf_m0255a.tar.bz2  m0255a_01_0015.cbf
16 CBF TBZ https://zenodo.org/records/15432050/files/cbf_m0255a.tar.bz2  m0255a_01_0016.cbf
17 CBF TBZ https://zenodo.org/records/15432050/files/cbf_m0255a.tar.bz2  m0255a_01_0017.cbf
18 CBF TBZ https://zenodo.org/records/15432050/files/cbf_m0255a.tar.bz2  m0255a_01_0018.cbf
19 CBF TBZ https://zenodo.org/records/15432050/files/cbf_m0255a.tar.bz2  m0255a_01_0019.cbf
20 CBF TBZ https://zenodo.org/records/15432050/files/cbf_m0255a.tar.bz2  m0255a_01_0020.cbf
21 CBF TBZ https://zenodo.org/records/15432050/files/cbf_m0255a.tar.bz2  m0255a_01_0021.cbf
22 CBF TBZ https://zenodo.org/records/15432050/files/cbf_m0255a.tar.bz2  m0255a_01_0022.cbf
23 CBF TBZ https://zenodo.org/records/15432050/files/cbf_m0255a.tar.bz2  m0255a_01_0023.cbf
24 CBF TBZ https://zenodo.org/records/15432050/files/cbf_m0255a.tar.bz2  m0255a_01_0024.cbf
25 CBF TBZ https://zenodo.org/records/15432050/files/cbf_m0255a.tar.bz2  m0255a_01_0025.cbf
26 CBF TBZ https://zenodo.org/records/15432050/files/cbf_m0255a.tar.bz2  m0255a_01_0026.cbf
27 CBF TBZ https://zenodo.org/records/15432050/files/cbf_m0255a.tar.bz2  m0255a_01_0027.cbf
28 CBF TBZ https://zenodo.org/records/15432050/files/cbf_m0255a.tar.bz2  m0255a_01_0028.cbf
29 CBF TBZ https://zenodo.org/records/15432050/files/cbf_m0255a.tar.bz2  m0255a_01_0029.cbf
30 CBF TBZ https://zenodo.org/records/15432050/files/cbf_m0255a.tar.bz2  m0255a_01_0030.cbf
31 CBF TBZ https://zenodo.org/records/15432050/files/cbf_m0255a.tar.bz2  m0255a_01_0031.cbf
32 CBF TBZ https://zenodo.org/records/15432050/files/cbf_m0255a.tar.bz2  m0255a_01_0032.cbf
33 CBF TBZ https://zenodo.org/records/15432050/files/cbf_m0255a.tar.bz2  m0255a_01_0033.cbf
34 CBF TBZ https://zenodo.org/records/15432050/files/cbf_m0255a.tar.bz2  m0255a_01_0034.cbf
35 CBF TBZ https://zenodo.org/records/15432050/files/cbf_m0255a.tar.bz2  m0255a_01_0035.cbf
36 CBF TBZ https://zenodo.org/records/15432050/files/cbf_m0255a.tar.bz2  m0255a_01_0036.cbf
37 CBF TBZ https://zenodo.org/records/15432050/files/cbf_m0255a.tar.bz2  m0255a_01_0037.cbf
38 CBF TBZ https://zenodo.org/records/15432050/files/cbf_m0255a.tar.bz2  m0255a_01_0038.cbf
39 CBF TBZ https://zenodo.org/records/15432050/files/cbf_m0255a.tar.bz2  m0255a_01_0039.cbf
40 CBF TBZ https://zenodo.org/records/15432050/files/cbf_m0255a.tar.bz2  m0255a_01_0040.cbf
41 CBF TBZ https://zenodo.org/records/15432050/files/cbf_m0255a.tar.bz2  m0255a_01_0041.cbf
42 CBF TBZ https://zenodo.org/records/15432050/files/cbf_m0255a.tar.bz2  m0255a_01_0042.cbf
43 CBF TBZ https://zenodo.org/records/15432050/files/cbf_m0255a.tar.bz2  m0255a_01_0043.cbf
44 CBF TBZ https://zenodo.org/records/15432050/files/cbf_m0255a.tar.bz2  m0255a_01_0044.cbf
45 CBF TBZ https://zenodo.org/records/15432050/files/cbf_m0255a.tar.bz2  m0255a_01_0045.cbf
46 CBF TBZ https://zenodo.org/records/15432050/files/cbf_m0255a.tar.bz2  m0255a_01_0046.cbf
47 CBF TBZ https://zenodo.org/records/15432050/files/cbf_m0255a.tar.bz2  m0255a_01_0047.cbf
48 CBF TBZ https://zenodo.org/records/15432050/files/cbf_m0255a.tar.bz2  m0255a_01_0048.cbf
49 CBF TBZ https://zenodo.org/records/15432050/files/cbf_m0255a.tar.bz2  m0255a_01_0049.cbf
50 CBF TBZ https://zenodo.org/records/15432050/files/cbf_m0255a.tar.bz2  m0255a_01_0050.cbf
51 CBF TBZ https://zenodo.org/records/15432050/files/cbf_m0255a.tar.bz2  m0255a_01_0051.cbf
52 CBF TBZ https://zenodo.org/records/15432050/files/cbf_m0255a.tar.bz2  m0255a_01_0052.cbf
53 CBF TBZ https://zenodo.org/records/15432050/files/cbf_m0255a.tar.bz2  m0255a_01_0053.cbf
54 CBF TBZ https://zenodo.org/records/15432050/files/cbf_m0255a.tar.bz2  m0255a_01_0054.cbf
55 CBF TBZ https://zenodo.org/records/15432050/files/cbf_m0255a.tar.bz2  m0255a_01_0055.cbf
56 CBF TBZ https://zenodo.org/records/15432050/files/cbf_m0255a.tar.bz2  m0255a_01_0056.cbf
57 CBF TBZ https://zenodo.org/records/15432050/files/cbf_m0255a.tar.bz2  m0255a_01_0057.cbf
58 CBF TBZ https://zenodo.org/records/15432050/files/cbf_m0255a.tar.bz2  m0255a_01_0058.cbf
59 CBF TBZ https://zenodo.org/records/15432050/files/cbf_m0255a.tar.bz2  m0255a_01_0059.cbf
60 CBF TBZ https://zenodo.org/records/15432050/files/cbf_m0255a.tar.bz2  m0255a_01_0060.cbf
61 CBF TBZ https://zenodo.org/records/15432050/files/cbf_m0255a.tar.bz2  m0255a_01_0061.cbf
62 CBF TBZ https://zenodo.org/records/15432050/files/cbf_m0255a.tar.bz2  m0255a_01_0062.cbf
63 CBF TBZ https://zenodo.org/records/15432050/files/cbf_m0255a.tar.bz2  m0255a_01_0063.cbf
64 CBF TBZ https://zenodo.org/records/15432050/files/cbf_m0255a.tar.bz2  m0255a_01_0064.cbf
65 CBF TBZ https://zenodo.org/records/15432050/files/cbf_m0255a.tar.bz2  m0255a_01_0065.cbf
66 CBF TBZ https://zenodo.org/records/15432050/files/cbf_m0255a.tar.bz2  m0255a_01_0066.cbf
67 CBF TBZ https://zenodo.org/records/15432050/files/cbf_m0255a.tar.bz2  m0255a_01_0067.cbf
68 CBF TBZ https://zenodo.org/records/15432050/files/cbf_m0255a.tar.bz2  m0255a_01_0068.cbf
69 CBF TBZ https://zenodo.org/records/15432050/files/cbf_m0255a.tar.bz2  m0255a_01_0069.cbf
70 CBF TBZ https://zenodo.org/records/15432050/files/cbf_m0255a.tar.bz2  m0255a_01_0070.cbf
71 CBF TBZ https://zenodo.org/records/15432050/files/cbf_m0255a.tar.bz2  m0255a_01_0071.cbf
72 CBF TBZ https://zenodo.org/records/15432050/files/cbf_m0255a.tar.bz2  m0255a_01_0072.cbf
73 CBF TBZ https://zenodo.org/records/15432050/files/cbf_m0255a.tar.bz2  m0255a_01_0073.cbf
74 CBF TBZ https://zenodo.org/records/15432050/files/cbf_m0255a.tar.bz2  m0255a_01_0074.cbf
75 CBF TBZ https://zenodo.org/records/15432050/files/cbf_m0255a.tar.bz2  m0255a_01_0075.cbf
76 CBF TBZ https://zenodo.org/records/15432050/files/cbf_m0255a.tar.bz2  m0255a_01_0076.cbf
77 CBF TBZ https://zenodo.org/records/15432050/files/cbf_m0255a.tar.bz2  m0255a_01_0077.cbf
78 CBF TBZ https://zenodo.org/records/15432050/files/cbf_m0255a.tar.bz2  m0255a_01_0078.cbf
79 CBF TBZ https://zenodo.org/records/15432050/files/cbf_m0255a.tar.bz2  m0255a_01_0079.cbf
80 CBF TBZ https://zenodo.org/records/15432050/files/cbf_m0255a.tar.bz2  m0255a_01_0080.cbf
81 CBF TBZ https://zenodo.org/records/15432050/files/cbf_m0255a.tar.bz2  m0255a_01_0081.cbf
82 CBF TBZ https://zenodo.org/records/15432050/files/cbf_m0255a.tar.bz2  m0255a_01_0082.cbf
83 CBF TBZ https://zenodo.org/records/15432050/files/cbf_m0255a.tar.bz2  m0255a_01_0083.cbf
84 CBF TBZ https://zenodo.org/records/15432050/files/cbf_m0255a.tar.bz2  m0255a_01_0084.cbf
85 CBF TBZ https://zenodo.org/records/15432050/files/cbf_m0255a.tar.bz2  m0255a_01_0085.cbf
86 CBF TBZ https://zenodo.org/records/15432050/files/cbf_m0255a.tar.bz2  m0255a_01_0086.cbf
87 CBF TBZ https://zenodo.org/records/15432050/files/cbf_m0255a.tar.bz2  m0255a_01_0087.cbf
88 CBF TBZ https://zenodo.org/records/15432050/files/cbf_m0255a.tar.bz2  m0255a_01_0088.cbf
89 CBF TBZ https://zenodo.org/records/15432050/files/cbf_m0255a.tar.bz2  m0255a_01_0089.cbf
90 CBF TBZ https://zenodo.org/records/15432050/files/cbf_m0255a.tar.bz2  m0255a_01_0090.cbf
91 CBF TBZ https://zenodo.org/records/15432050/files/cbf_m0255a.tar.bz2  m0255a_01_0091.cbf
92 CBF TBZ https://zenodo.org/records/15432050/files/cbf_m0255a.tar.bz2  m0255a_01_0092.cbf
93 CBF TBZ https://zenodo.org/records/15432050/files/cbf_m0255a.tar.bz2  m0255a_01_0093.cbf
94 CBF TBZ https://zenodo.org/records/15432050/files/cbf_m0255a.tar.bz2  m0255a_01_0094.cbf
95 CBF TBZ https://zenodo.org/records/15432050/files/cbf_m0255a.tar.bz2  m0255a_01_0095.cbf
96 CBF TBZ https://zenodo.org/records/15432050/files/cbf_m0255a.tar.bz2  m0255a_01_0096.cbf
97 CBF TBZ https://zenodo.org/records/15432050/files/cbf_m0255a.tar.bz2  m0255a_01_0097.cbf
98 CBF TBZ https://zenodo.org/records/15432050/files/cbf_m0255a.tar.bz2  m0255a_01_0098.cbf
99 CBF TBZ https://zenodo.org/records/15432050/files/cbf_m0255a.tar.bz2  m0255a_01_0099.cbf
100 CBF TBZ https://zenodo.org/records/15432050/files/cbf_m0255a.tar.bz2  m0255a_01_0100.cbf
101 CBF TBZ https://zenodo.org/records/15432050/files/cbf_m0255a.tar.bz2  m0255a_01_0101.cbf
102 CBF TBZ https://zenodo.org/records/15432050/files/cbf_m0255a.tar.bz2  m0255a_01_0102.cbf
103 CBF TBZ https://zenodo.org/records/15432050/files/cbf_m0255a.tar.bz2  m0255a_01_0103.cbf
104 CBF TBZ https://zenodo.org/records/15432050/files/cbf_m0255a.tar.bz2  m0255a_01_0104.cbf
105 CBF TBZ https://zenodo.org/records/15432050/files/cbf_m0255a.tar.bz2  m0255a_01_0105.cbf
106 CBF TBZ https://zenodo.org/records/15432050/files/cbf_m0255a.tar.bz2  m0255a_01_0106.cbf
107 CBF TBZ https://zenodo.org/records/15432050/files/cbf_m0255a.tar.bz2  m0255a_01_0107.cbf
108 CBF TBZ https://zenodo.org/records/15432050/files/cbf_m0255a.tar.bz2  m0255a_01_0108.cbf
109 CBF TBZ https://zenodo.org/records/15432050/files/cbf_m0255a.tar.bz2  m0255a_01_0109.cbf
110 CBF TBZ https://zenodo.org/records/15432050/files/cbf_m0255a.tar.bz2  m0255a_01_0110.cbf
111 CBF TBZ https://zenodo.org/records/15432050/files/cbf_m0255a.tar.bz2  m0255a_01_0111.cbf
112 CBF TBZ https://zenodo.org/records/15432050/files/cbf_m0255a.tar.bz2  m0255a_01_0112.cbf
113 CBF TBZ https://zenodo.org/records/15432050/files/cbf_m0255a.tar.bz2  m0255a_01_0113.cbf
114 CBF TBZ https://zenodo.org/records/15432050/files/cbf_m0255a.tar.bz2  m0255a_01_0114.cbf
115 CBF TBZ https://zenodo.org/records/15432050/files/cbf_m0255a.tar.bz2  m0255a_01_0115.cbf
116 CBF TBZ https://zenodo.org/records/15432050/files/cbf_m0255a.tar.bz2  m0255a_01_0116.cbf
117 CBF TBZ https://zenodo.org/records/15432050/files/cbf_m0255a.tar.bz2  m0255a_01_0117.cbf
118 CBF TBZ https://zenodo.org/records/15432050/files/cbf_m0255a.tar.bz2  m0255a_01_0118.cbf
119 CBF TBZ https://zenodo.org/records/15432050/files/cbf_m0255a.tar.bz2  m0255a_01_0119.cbf
120 CBF TBZ https://zenodo.org/records/15432050/files/cbf_m0255a.tar.bz2  m0255a_01_0120.cbf
121 CBF TBZ https://zenodo.org/records/15432050/files/cbf_m0255a.tar.bz2  m0255a_01_0121.cbf
122 CBF TBZ https://zenodo.org/records/15432050/files/cbf_m0255a.tar.bz2  m0255a_01_0122.cbf
123 CBF TBZ https://zenodo.org/records/15432050/files/cbf_m0255a.tar.bz2  m0255a_01_0123.cbf
124 CBF TBZ https://zenodo.org/records/15432050/files/cbf_m0255a.tar.bz2  m0255a_01_0124.cbf
125 CBF TBZ https://zenodo.org/records/15432050/files/cbf_m0255a.tar.bz2  m0255a_01_0125.cbf
126 CBF TBZ https://zenodo.org/records/15432050/files/cbf_m0255a.tar.bz2  m0255a_01_0126.cbf
127 CBF TBZ https://zenodo.org/records/15432050/files/cbf_m0255a.tar.bz2  m0255a_01_0127.cbf
128 CBF TBZ https://zenodo.org/records/15432050/files/cbf_m0255a.tar.bz2  m0255a_01_0128.cbf
129 CBF TBZ https://zenodo.org/records/15432050/files/cbf_m0255a.tar.bz2  m0255a_01_0129.cbf
130 CBF TBZ https://zenodo.org/records/15432050/files/cbf_m0255a.tar.bz2  m0255a_01_0130.cbf
131 CBF TBZ https://zenodo.org/records/15432050/files/cbf_m0255a.tar.bz2  m0255a_01_0131.cbf
132 CBF TBZ https://zenodo.org/records/15432050/files/cbf_m0255a.tar.bz2  m0255a_01_0132.cbf
133 CBF TBZ https://zenodo.org/records/15432050/files/cbf_m0255a.tar.bz2  m0255a_01_0133.cbf
134 CBF TBZ https://zenodo.org/records/15432050/files/cbf_m0255a.tar.bz2  m0255a_01_0134.cbf
135 CBF TBZ https://zenodo.org/records/15432050/files/cbf_m0255a.tar.bz2  m0255a_01_0135.cbf
136 CBF TBZ https://zenodo.org/records/15432050/files/cbf_m0255a.tar.bz2  m0255a_01_0136.cbf
137 CBF TBZ https://zenodo.org/records/15432050/files/cbf_m0255a.tar.bz2  m0255a_01_0137.cbf
138 CBF TBZ https://zenodo.org/records/15432050/files/cbf_m0255a.tar.bz2  m0255a_01_0138.cbf
139 CBF TBZ https://zenodo.org/records/15432050/files/cbf_m0255a.tar.bz2  m0255a_01_0139.cbf
140 CBF TBZ https://zenodo.org/records/15432050/files/cbf_m0255a.tar.bz2  m0255a_01_0140.cbf
141 CBF TBZ https://zenodo.org/records/15432050/files/cbf_m0255a.tar.bz2  m0255a_01_0141.cbf
142 CBF TBZ https://zenodo.org/records/15432050/files/cbf_m0255a.tar.bz2  m0255a_01_0142.cbf
143 CBF TBZ https://zenodo.org/records/15432050/files/cbf_m0255a.tar.bz2  m0255a_01_0143.cbf
144 CBF TBZ https://zenodo.org/records/15432050/files/cbf_m0255a.tar.bz2  m0255a_01_0144.cbf
145 CBF TBZ https://zenodo.org/records/15432050/files/cbf_m0255a.tar.bz2  m0255a_01_0145.cbf
146 CBF TBZ https://zenodo.org/records/15432050/files/cbf_m0255a.tar.bz2  m0255a_01_0146.cbf
147 CBF TBZ https://zenodo.org/records/15432050/files/cbf_m0255a.tar.bz2  m0255a_01_0147.cbf
148 CBF TBZ https://zenodo.org/records/15432050/files/cbf_m0255a.tar.bz2  m0255a_01_0148.cbf
149 CBF TBZ https://zenodo.org/records/15432050/files/cbf_m0255a.tar.bz2  m0255a_01_0149.cbf
150 CBF TBZ https://zenodo.org/records/15432050/files/cbf_m0255a.tar.bz2  m0255a_01_0150.cbf
151 CBF TBZ https://zenodo.org/records/15432050/files/cbf_m0255a.tar.bz2  m0255a_01_0151.cbf
152 CBF TBZ https://zenodo.org/records/15432050/files/cbf_m0255a.tar.bz2  m0255a_01_0152.cbf
153 CBF TBZ https://zenodo.org/records/15432050/files/cbf_m0255a.tar.bz2  m0255a_01_0153.cbf
154 CBF TBZ https://zenodo.org/records/15432050/files/cbf_m0255a.tar.bz2  m0255a_01_0154.cbf
155 CBF TBZ https://zenodo.org/records/15432050/files/cbf_m0255a.tar.bz2  m0255a_01_0155.cbf
156 CBF TBZ https://zenodo.org/records/15432050/files/cbf_m0255a.tar.bz2  m0255a_01_0156.cbf
157 CBF TBZ https://zenodo.org/records/15432050/files/cbf_m0255a.tar.bz2  m0255a_01_0157.cbf
158 CBF TBZ https://zenodo.org/records/15432050/files/cbf_m0255a.tar.bz2  m0255a_01_0158.cbf
159 CBF TBZ https://zenodo.org/records/15432050/files/cbf_m0255a.tar.bz2  m0255a_01_0159.cbf
160 CBF TBZ https://zenodo.org/records/15432050/files/cbf_m0255a.tar.bz2  m0255a_01_0160.cbf
161 CBF TBZ https://zenodo.org/records/15432050/files/cbf_m0255a.tar.bz2  m0255a_01_0161.cbf
162 CBF TBZ https://zenodo.org/records/15432050/files/cbf_m0255a.tar.bz2  m0255a_01_0162.cbf
163 CBF TBZ https://zenodo.org/records/15432050/files/cbf_m0255a.tar.bz2  m0255a_01_0163.cbf
164 CBF TBZ https://zenodo.org/records/15432050/files/cbf_m0255a.tar.bz2  m0255a_01_0164.cbf
165 CBF TBZ https://zenodo.org/records/15432050/files/cbf_m0255a.tar.bz2  m0255a_01_0165.cbf
166 CBF TBZ https://zenodo.org/records/15432050/files/cbf_m0255a.tar.bz2  m0255a_01_0166.cbf
167 CBF TBZ https://zenodo.org/records/15432050/files/cbf_m0255a.tar.bz2  m0255a_01_0167.cbf
168 CBF TBZ https://zenodo.org/records/15432050/files/cbf_m0255a.tar.bz2  m0255a_01_0168.cbf
169 CBF TBZ https://zenodo.org/records/15432050/files/cbf_m0255a.tar.bz2  m0255a_01_0169.cbf
170 CBF TBZ https://zenodo.org/records/15432050/files/cbf_m0255a.tar.bz2  m0255a_01_0170.cbf
171 CBF TBZ https://zenodo.org/records/15432050/files/cbf_m0255a.tar.bz2  m0255a_01_0171.cbf
172 CBF TBZ https://zenodo.org/records/15432050/files/cbf_m0255a.tar.bz2  m0255a_01_0172.cbf
173 CBF TBZ https://zenodo.org/records/15432050/files/cbf_m0255a.tar.bz2  m0255a_01_0173.cbf
174 CBF TBZ https://zenodo.org/records/15432050/files/cbf_m0255a.tar.bz2  m0255a_01_0174.cbf
175 CBF TBZ https://zenodo.org/records/15432050/files/cbf_m0255a.tar.bz2  m0255a_01_0175.cbf
176 CBF TBZ https://zenodo.org/records/15432050/files/cbf_m0255a.tar.bz2  m0255a_01_0176.cbf
177 CBF TBZ https://zenodo.org/records/15432050/files/cbf_m0255a.tar.bz2  m0255a_01_0177.cbf
178 CBF TBZ https://zenodo.org/records/15432050/files/cbf_m0255a.tar.bz2  m0255a_01_0178.cbf
179 CBF TBZ https://zenodo.org/records/15432050/files/cbf_m0255a.tar.bz2  m0255a_01_0179.cbf
180 CBF TBZ https://zenodo.org/records/15432050/files/cbf_m0255a.tar.bz2  m0255a_01_0180.cbf
181 CBF TBZ https://zenodo.org/records/15432050/files/cbf_m0255a.tar.bz2  m0255a_01_0181.cbf
182 CBF TBZ https://zenodo.org/records/15432050/files/cbf_m0255a.tar.bz2  m0255a_01_0182.cbf
183 CBF TBZ https://zenodo.org/records/15432050/files/cbf_m0255a.tar.bz2  m0255a_01_0183.cbf
184 CBF TBZ https://zenodo.org/records/15432050/files/cbf_m0255a.tar.bz2  m0255a_01_0184.cbf
185 CBF TBZ https://zenodo.org/records/15432050/files/cbf_m0255a.tar.bz2  m0255a_01_0185.cbf
186 CBF TBZ https://zenodo.org/records/15432050/files/cbf_m0255a.tar.bz2  m0255a_01_0186.cbf
187 CBF TBZ https://zenodo.org/records/15432050/files/cbf_m0255a.tar.bz2  m0255a_01_0187.cbf
188 CBF TBZ https://zenodo.org/records/15432050/files/cbf_m0255a.tar.bz2  m0255a_01_0188.cbf
189 CBF TBZ https://zenodo.org/records/15432050/files/cbf_m0255a.tar.bz2  m0255a_01_0189.cbf
190 CBF TBZ https://zenodo.org/records/15432050/files/cbf_m0255a.tar.bz2  m0255a_01_0190.cbf
191 CBF TBZ https://zenodo.org/records/15432050/files/cbf_m0255a.tar.bz2  m0255a_01_0191.cbf
192 CBF TBZ https://zenodo.org/records/15432050/files/cbf_m0255a.tar.bz2  m0255a_01_0192.cbf
193 CBF TBZ https://zenodo.org/records/15432050/files/cbf_m0255a.tar.bz2  m0255a_01_0193.cbf
194 CBF TBZ https://zenodo.org/records/15432050/files/cbf_m0255a.tar.bz2  m0255a_01_0194.cbf
195 CBF TBZ https://zenodo.org/records/15432050/files/cbf_m0255a.tar.bz2  m0255a_01_0195.cbf
196 CBF TBZ https://zenodo.org/records/15432050/files/cbf_m0255a.tar.bz2  m0255a_01_0196.cbf
197 CBF TBZ https://zenodo.org/records/15432050/files/cbf_m0255a.tar.bz2  m0255a_01_0197.cbf
198 CBF TBZ https://zenodo.org/records/15432050/files/cbf_m0255a.tar.bz2  m0255a_01_0198.cbf
199 CBF TBZ https://zenodo.org/records/15432050/files/cbf_m0255a.tar.bz2  m0255a_01_0199.cbf
200 CBF TBZ https://zenodo.org/records/15432050/files/cbf_m0255a.tar.bz2  m0255a_01_0200.cbf
201 CBF TBZ https://zenodo.org/records/15432050/files/cbf_m0255a.tar.bz2  m0255a_01_0201.cbf
202 CBF TBZ https://zenodo.org/records/15432050/files/cbf_m0255a.tar.bz2  m0255a_01_0202.cbf
203 CBF TBZ https://zenodo.org/records/15432050/files/cbf_m0255a.tar.bz2  m0255a_01_0203.cbf
204 CBF TBZ https://zenodo.org/records/15432050/files/cbf_m0255a.tar.bz2  m0255a_01_0204.cbf
205 CBF TBZ https://zenodo.org/records/15432050/files/cbf_m0255a.tar.bz2  m0255a_01_0205.cbf
206 CBF TBZ https://zenodo.org/records/15432050/files/cbf_m0255a.tar.bz2  m0255a_01_0206.cbf
207 CBF TBZ https://zenodo.org/records/15432050/files/cbf_m0255a.tar.bz2  m0255a_01_0207.cbf
208 CBF TBZ https://zenodo.org/records/15432050/files/cbf_m0255a.tar.bz2  m0255a_01_0208.cbf
209 CBF TBZ https://zenodo.org/records/15432050/files/cbf_m0255a.tar.bz2  m0255a_01_0209.cbf
210 CBF TBZ https://zenodo.org/records/15432050/files/cbf_m0255a.tar.bz2  m0255a_01_0210.cbf
211 CBF TBZ https://zenodo.org/records/15432050/files/cbf_m0255a.tar.bz2  m0255a_01_0211.cbf
212 CBF TBZ https://zenodo.org/records/15432050/files/cbf_m0255a.tar.bz2  m0255a_01_0212.cbf
213 CBF TBZ https://zenodo.org/records/15432050/files/cbf_m0255a.tar.bz2  m0255a_01_0213.cbf
214 CBF TBZ https://zenodo.org/records/15432050/files/cbf_m0255a.tar.bz2  m0255a_01_0214.cbf
215 CBF TBZ https://zenodo.org/records/15432050/files/cbf_m0255a.tar.bz2  m0255a_01_0215.cbf
216 CBF TBZ https://zenodo.org/records/15432050/files/cbf_m0255a.tar.bz2  m0255a_01_0216.cbf
217 CBF TBZ https://zenodo.org/records/15432050/files/cbf_m0255a.tar.bz2  m0255a_01_0217.cbf
218 CBF TBZ https://zenodo.org/records/15432050/files/cbf_m0255a.tar.bz2  m0255a_01_0218.cbf
219 CBF TBZ https://zenodo.org/records/15432050/files/cbf_m0255a.tar.bz2  m0255a_01_0219.cbf
220 CBF TBZ https://zenodo.org/records/15432050/files/cbf_m0255a.tar.bz2  m0255a_01_0220.cbf
221 CBF TBZ https://zenodo.org/records/15432050/files/cbf_m0255a.tar.bz2  m0255a_01_0221.cbf
222 CBF TBZ https://zenodo.org/records/15432050/files/cbf_m0255a.tar.bz2  m0255a_01_0222.cbf
223 CBF TBZ https://zenodo.org/records/15432050/files/cbf_m0255a.tar.bz2  m0255a_01_0223.cbf
224 CBF TBZ https://zenodo.org/records/15432050/files/cbf_m0255a.tar.bz2  m0255a_01_0224.cbf
225 CBF TBZ https://zenodo.org/records/15432050/files/cbf_m0255a.tar.bz2  m0255a_01_0225.cbf
226 CBF TBZ https://zenodo.org/records/15432050/files/cbf_m0255a.tar.bz2  m0255a_01_0226.cbf
227 CBF TBZ https://zenodo.org/records/15432050/files/cbf_m0255a.tar.bz2  m0255a_01_0227.cbf
228 CBF TBZ https://zenodo.org/records/15432050/files/cbf_m0255a.tar.bz2  m0255a_01_0228.cbf
229 CBF TBZ https://zenodo.org/records/15432050/files/cbf_m0255a.tar.bz2  m0255a_01_0229.cbf
230 CBF TBZ https://zenodo.org/records/15432050/files/cbf_m0255a.tar.bz2  m0255a_01_0230.cbf
231 CBF TBZ https://zenodo.org/records/15432050/files/cbf_m0255a.tar.bz2  m0255a_01_0231.cbf
232 CBF TBZ https://zenodo.org/records/15432050/files/cbf_m0255a.tar.bz2  m0255a_01_0232.cbf
233 CBF TBZ https://zenodo.org/records/15432050/files/cbf_m0255a.tar.bz2  m0255a_01_0233.cbf
234 CBF TBZ https://zenodo.org/records/15432050/files/cbf_m0255a.tar.bz2  m0255a_01_0234.cbf
235 CBF TBZ https://zenodo.org/records/15432050/files/cbf_m0255a.tar.bz2  m0255a_01_0235.cbf
236 CBF TBZ https://zenodo.org/records/15432050/files/cbf_m0255a.tar.bz2  m0255a_01_0236.cbf
237 CBF TBZ https://zenodo.org/records/15432050/files/cbf_m0255a.tar.bz2  m0255a_01_0237.cbf
238 CBF TBZ https://zenodo.org/records/15432050/files/cbf_m0255a.tar.bz2  m0255a_01_0238.cbf
239 CBF TBZ https://zenodo.org/records/15432050/files/cbf_m0255a.tar.bz2  m0255a_01_0239.cbf
240 CBF TBZ https://zenodo.org/records/15432050/files/cbf_m0255a.tar.bz2  m0255a_01_0240.cbf
241 CBF TBZ https://zenodo.org/records/15432050/files/cbf_m0255a.tar.bz2  m0255a_01_0241.cbf
242 CBF TBZ https://zenodo.org/records/15432050/files/cbf_m0255a.tar.bz2  m0255a_01_0242.cbf
243 CBF TBZ https://zenodo.org/records/15432050/files/cbf_m0255a.tar.bz2  m0255a_01_0243.cbf
244 CBF TBZ https://zenodo.org/records/15432050/files/cbf_m0255a.tar.bz2  m0255a_01_0244.cbf
245 CBF TBZ https://zenodo.org/records/15432050/files/cbf_m0255a.tar.bz2  m0255a_01_0245.cbf
246 CBF TBZ https://zenodo.org/records/15432050/files/cbf_m0255a.tar.bz2  m0255a_01_0246.cbf
247 CBF TBZ https://zenodo.org/records/15432050/files/cbf_m0255a.tar.bz2  m0255a_01_0247.cbf
248 CBF TBZ https://zenodo.org/records/15432050/files/cbf_m0255a.tar.bz2  m0255a_01_0248.cbf
249 CBF TBZ https://zenodo.org/records/15432050/files/cbf_m0255a.tar.bz2  m0255a_01_0249.cbf
250 CBF TBZ https://zenodo.org/records/15432050/files/cbf_m0255a.tar.bz2  m0255a_01_0250.cbf
251 CBF TBZ https://zenodo.org/records/15432050/files/cbf_m0255a.tar.bz2  m0255a_01_0251.cbf
252 CBF TBZ https://zenodo.org/records/15432050/files/cbf_m0255a.tar.bz2  m0255a_01_0252.cbf
253 CBF TBZ https://zenodo.org/records/15432050/files/cbf_m0255a.tar.bz2  m0255a_01_0253.cbf
254 CBF TBZ https://zenodo.org/records/15432050/files/cbf_m0255a.tar.bz2  m0255a_01_0254.cbf
255 CBF TBZ https://zenodo.org/records/15432050/files/cbf_m0255a.tar.bz2  m0255a_01_0255.cbf
256 CBF TBZ https://zenodo.org/records/15432050/files/cbf_m0255a.tar.bz2  m0255a_01_0256.cbf
257 CBF TBZ https://zenodo.org/records/15432050/files/cbf_m0255a.tar.bz2  m0255a_01_0257.cbf
258 CBF TBZ https://zenodo.org/records/15432050/files/cbf_m0255a.tar.bz2  m0255a_01_0258.cbf
259 CBF TBZ https://zenodo.org/records/15432050/files/cbf_m0255a.tar.bz2  m0255a_01_0259.cbf
260 CBF TBZ https://zenodo.org/records/15432050/files/cbf_m0255a.tar.bz2  m0255a_01_0260.cbf
261 CBF TBZ https://zenodo.org/records/15432050/files/cbf_m0255a.tar.bz2  m0255a_01_0261.cbf
262 CBF TBZ https://zenodo.org/records/15432050/files/cbf_m0255a.tar.bz2  m0255a_01_0262.cbf
263 CBF TBZ https://zenodo.org/records/15432050/files/cbf_m0255a.tar.bz2  m0255a_01_0263.cbf
264 CBF TBZ https://zenodo.org/records/15432050/files/cbf_m0255a.tar.bz2  m0255a_01_0264.cbf
265 CBF TBZ https://zenodo.org/records/15432050/files/cbf_m0255a.tar.bz2  m0255a_01_0265.cbf
266 CBF TBZ https://zenodo.org/records/15432050/files/cbf_m0255a.tar.bz2  m0255a_01_0266.cbf
267 CBF TBZ https://zenodo.org/records/15432050/files/cbf_m0255a.tar.bz2  m0255a_01_0267.cbf
268 CBF TBZ https://zenodo.org/records/15432050/files/cbf_m0255a.tar.bz2  m0255a_01_0268.cbf
269 CBF TBZ https://zenodo.org/records/15432050/files/cbf_m0255a.tar.bz2  m0255a_01_0269.cbf
270 CBF TBZ https://zenodo.org/records/15432050/files/cbf_m0255a.tar.bz2  m0255a_01_0270.cbf
271 CBF TBZ https://zenodo.org/records/15432050/files/cbf_m0255a.tar.bz2  m0255a_01_0271.cbf
272 CBF TBZ https://zenodo.org/records/15432050/files/cbf_m0255a.tar.bz2  m0255a_01_0272.cbf
273 CBF TBZ https://zenodo.org/records/15432050/files/cbf_m0255a.tar.bz2  m0255a_01_0273.cbf
274 CBF TBZ https://zenodo.org/records/15432050/files/cbf_m0255a.tar.bz2  m0255a_01_0274.cbf
275 CBF TBZ https://zenodo.org/records/15432050/files/cbf_m0255a.tar.bz2  m0255a_01_0275.cbf
276 CBF TBZ https://zenodo.org/records/15432050/files/cbf_m0255a.tar.bz2  m0255a_01_0276.cbf
277 CBF TBZ https://zenodo.org/records/15432050/files/cbf_m0255a.tar.bz2  m0255a_01_0277.cbf
278 CBF TBZ https://zenodo.org/records/15432050/files/cbf_m0255a.tar.bz2  m0255a_01_0278.cbf
279 CBF TBZ https://zenodo.org/records/15432050/files/cbf_m0255a.tar.bz2  m0255a_01_0279.cbf
280 CBF TBZ https://zenodo.org/records/15432050/files/cbf_m0255a.tar.bz2  m0255a_01_0280.cbf
281 CBF TBZ https://zenodo.org/records/15432050/files/cbf_m0255a.tar.bz2  m0255a_01_0281.cbf
282 CBF TBZ https://zenodo.org/records/15432050/files/cbf_m0255a.tar.bz2  m0255a_01_0282.cbf
283 CBF TBZ https://zenodo.org/records/15432050/files/cbf_m0255a.tar.bz2  m0255a_01_0283.cbf
284 CBF TBZ https://zenodo.org/records/15432050/files/cbf_m0255a.tar.bz2  m0255a_01_0284.cbf
285 CBF TBZ https://zenodo.org/records/15432050/files/cbf_m0255a.tar.bz2  m0255a_01_0285.cbf
286 CBF TBZ https://zenodo.org/records/15432050/files/cbf_m0255a.tar.bz2  m0255a_01_0286.cbf
287 CBF TBZ https://zenodo.org/records/15432050/files/cbf_m0255a.tar.bz2  m0255a_01_0287.cbf
288 CBF TBZ https://zenodo.org/records/15432050/files/cbf_m0255a.tar.bz2  m0255a_01_0288.cbf
289 CBF TBZ https://zenodo.org/records/15432050/files/cbf_m0255a.tar.bz2  m0255a_01_0289.cbf
290 CBF TBZ https://zenodo.org/records/15432050/files/cbf_m0255a.tar.bz2  m0255a_01_0290.cbf
291 CBF TBZ https://zenodo.org/records/15432050/files/cbf_m0255a.tar.bz2  m0255a_01_0291.cbf
292 CBF TBZ https://zenodo.org/records/15432050/files/cbf_m0255a.tar.bz2  m0255a_01_0292.cbf
293 CBF TBZ https://zenodo.org/records/15432050/files/cbf_m0255a.tar.bz2  m0255a_01_0293.cbf
294 CBF TBZ https://zenodo.org/records/15432050/files/cbf_m0255a.tar.bz2  m0255a_01_0294.cbf
295 CBF TBZ https://zenodo.org/records/15432050/files/cbf_m0255a.tar.bz2  m0255a_01_0295.cbf
296 CBF TBZ https://zenodo.org/records/15432050/files/cbf_m0255a.tar.bz2  m0255a_01_0296.cbf
297 CBF TBZ https://zenodo.org/records/15432050/files/cbf_m0255a.tar.bz2  m0255a_01_0297.cbf
298 CBF TBZ https://zenodo.org/records/15432050/files/cbf_m0255a.tar.bz2  m0255a_01_0298.cbf
299 CBF TBZ https://zenodo.org/records/15432050/files/cbf_m0255a.tar.bz2  m0255a_01_0299.cbf
300 CBF TBZ https://zenodo.org/records/15432050/files/cbf_m0255a.tar.bz2  m0255a_01_0300.cbf
301 CBF TBZ https://zenodo.org/records/15432050/files/cbf_m0255a.tar.bz2  m0255a_01_0301.cbf
302 CBF TBZ https://zenodo.org/records/15432050/files/cbf_m0255a.tar.bz2  m0255a_01_0302.cbf
303 CBF TBZ https://zenodo.org/records/15432050/files/cbf_m0255a.tar.bz2  m0255a_01_0303.cbf
304 CBF TBZ https://zenodo.org/records/15432050/files/cbf_m0255a.tar.bz2  m0255a_01_0304.cbf
305 CBF TBZ https://zenodo.org/records/15432050/files/cbf_m0255a.tar.bz2  m0255a_01_0305.cbf
306 CBF TBZ https://zenodo.org/records/15432050/files/cbf_m0255a.tar.bz2  m0255a_01_0306.cbf
307 CBF TBZ https://zenodo.org/records/15432050/files/cbf_m0255a.tar.bz2  m0255a_01_0307.cbf
308 CBF TBZ https://zenodo.org/records/15432050/files/cbf_m0255a.tar.bz2  m0255a_01_0308.cbf
309 CBF TBZ https://zenodo.org/records/15432050/files/cbf_m0255a.tar.bz2  m0255a_01_0309.cbf
310 CBF TBZ https://zenodo.org/records/15432050/files/cbf_m0255a.tar.bz2  m0255a_01_0310.cbf
311 CBF TBZ https://zenodo.org/records/15432050/files/cbf_m0255a.tar.bz2  m0255a_01_0311.cbf
312 CBF TBZ https://zenodo.org/records/15432050/files/cbf_m0255a.tar.bz2  m0255a_01_0312.cbf
313 CBF TBZ https://zenodo.org/records/15432050/files/cbf_m0255a.tar.bz2  m0255a_01_0313.cbf
314 CBF TBZ https://zenodo.org/records/15432050/files/cbf_m0255a.tar.bz2  m0255a_01_0314.cbf
315 CBF TBZ https://zenodo.org/records/15432050/files/cbf_m0255a.tar.bz2  m0255a_01_0315.cbf
316 CBF TBZ https://zenodo.org/records/15432050/files/cbf_m0255a.tar.bz2  m0255a_01_0316.cbf
317 CBF TBZ https://zenodo.org/records/15432050/files/cbf_m0255a.tar.bz2  m0255a_01_0317.cbf
318 CBF TBZ https://zenodo.org/records/15432050/files/cbf_m0255a.tar.bz2  m0255a_01_0318.cbf
319 CBF TBZ https://zenodo.org/records/15432050/files/cbf_m0255a.tar.bz2  m0255a_01_0319.cbf
320 CBF TBZ https://zenodo.org/records/15432050/files/cbf_m0255a.tar.bz2  m0255a_01_0320.cbf
321 CBF TBZ https://zenodo.org/records/15432050/files/cbf_m0255a.tar.bz2  m0255a_01_0321.cbf
322 CBF TBZ https://zenodo.org/records/15432050/files/cbf_m0255a.tar.bz2  m0255a_01_0322.cbf
323 CBF TBZ https://zenodo.org/records/15432050/files/cbf_m0255a.tar.bz2  m0255a_01_0323.cbf
324 CBF TBZ https://zenodo.org/records/15432050/files/cbf_m0255a.tar.bz2  m0255a_01_0324.cbf
325 CBF TBZ https://zenodo.org/records/15432050/files/cbf_m0255a.tar.bz2  m0255a_01_0325.cbf
326 CBF TBZ https://zenodo.org/records/15432050/files/cbf_m0255a.tar.bz2  m0255a_01_0326.cbf
327 CBF TBZ https://zenodo.org/records/15432050/files/cbf_m0255a.tar.bz2  m0255a_01_0327.cbf
328 CBF TBZ https://zenodo.org/records/15432050/files/cbf_m0255a.tar.bz2  m0255a_01_0328.cbf
329 CBF TBZ https://zenodo.org/records/15432050/files/cbf_m0255a.tar.bz2  m0255a_01_0329.cbf
330 CBF TBZ https://zenodo.org/records/15432050/files/cbf_m0255a.tar.bz2  m0255a_01_0330.cbf
331 CBF TBZ https://zenodo.org/records/15432050/files/cbf_m0255a.tar.bz2  m0255a_01_0331.cbf
332 CBF TBZ https://zenodo.org/records/15432050/files/cbf_m0255a.tar.bz2  m0255a_01_0332.cbf
333 CBF TBZ https://zenodo.org/records/15432050/files/cbf_m0255a.tar.bz2  m0255a_01_0333.cbf
334 CBF TBZ https://zenodo.org/records/15432050/files/cbf_m0255a.tar.bz2  m0255a_01_0334.cbf
335 CBF TBZ https://zenodo.org/records/15432050/files/cbf_m0255a.tar.bz2  m0255a_01_0335.cbf
336 CBF TBZ https://zenodo.org/records/15432050/files/cbf_m0255a.tar.bz2  m0255a_01_0336.cbf
337 CBF TBZ https://zenodo.org/records/15432050/files/cbf_m0255a.tar.bz2  m0255a_01_0337.cbf
338 CBF TBZ https://zenodo.org/records/15432050/files/cbf_m0255a.tar.bz2  m0255a_01_0338.cbf
339 CBF TBZ https://zenodo.org/records/15432050/files/cbf_m0255a.tar.bz2  m0255a_01_0339.cbf
340 CBF TBZ https://zenodo.org/records/15432050/files/cbf_m0255a.tar.bz2  m0255a_01_0340.cbf
341 CBF TBZ https://zenodo.org/records/15432050/files/cbf_m0255a.tar.bz2  m0255a_01_0341.cbf
342 CBF TBZ https://zenodo.org/records/15432050/files/cbf_m0255a.tar.bz2  m0255a_01_0342.cbf
343 CBF TBZ https://zenodo.org/records/15432050/files/cbf_m0255a.tar.bz2  m0255a_01_0343.cbf
344 CBF TBZ https://zenodo.org/records/15432050/files/cbf_m0255a.tar.bz2  m0255a_01_0344.cbf
345 CBF TBZ https://zenodo.org/records/15432050/files/cbf_m0255a.tar.bz2  m0255a_01_0345.cbf
346 CBF TBZ https://zenodo.org/records/15432050/files/cbf_m0255a.tar.bz2  m0255a_01_0346.cbf
347 CBF TBZ https://zenodo.org/records/15432050/files/cbf_m0255a.tar.bz2  m0255a_01_0347.cbf
348 CBF TBZ https://zenodo.org/records/15432050/files/cbf_m0255a.tar.bz2  m0255a_01_0348.cbf
349 CBF TBZ https://zenodo.org/records/15432050/files/cbf_m0255a.tar.bz2  m0255a_01_0349.cbf
350 CBF TBZ https://zenodo.org/records/15432050/files/cbf_m0255a.tar.bz2  m0255a_01_0350.cbf
351 CBF TBZ https://zenodo.org/records/15432050/files/cbf_m0255a.tar.bz2  m0255a_01_0351.cbf
352 CBF TBZ https://zenodo.org/records/15432050/files/cbf_m0255a.tar.bz2  m0255a_01_0352.cbf
353 CBF TBZ https://zenodo.org/records/15432050/files/cbf_m0255a.tar.bz2  m0255a_01_0353.cbf
354 CBF TBZ https://zenodo.org/records/15432050/files/cbf_m0255a.tar.bz2  m0255a_01_0354.cbf
355 CBF TBZ https://zenodo.org/records/15432050/files/cbf_m0255a.tar.bz2  m0255a_01_0355.cbf
356 CBF TBZ https://zenodo.org/records/15432050/files/cbf_m0255a.tar.bz2  m0255a_01_0356.cbf
357 CBF TBZ https://zenodo.org/records/15432050/files/cbf_m0255a.tar.bz2  m0255a_01_0357.cbf
358 CBF TBZ https://zenodo.org/records/15432050/files/cbf_m0255a.tar.bz2  m0255a_01_0358.cbf
359 CBF TBZ https://zenodo.org/records/15432050/files/cbf_m0255a.tar.bz2  m0255a_01_0359.cbf
360 CBF TBZ https://zenodo.org/records/15432050/files/cbf_m0255a.tar.bz2  m0255a_01_0360.cbf
361 CBF TBZ https://zenodo.org/records/15432050/files/cbf_m0255a.tar.bz2  m0255a_01_0361.cbf
362 CBF TBZ https://zenodo.org/records/15432050/files/cbf_m0255a.tar.bz2  m0255a_01_0362.cbf
363 CBF TBZ https://zenodo.org/records/15432050/files/cbf_m0255a.tar.bz2  m0255a_01_0363.cbf
364 CBF TBZ https://zenodo.org/records/15432050/files/cbf_m0255a.tar.bz2  m0255a_01_0364.cbf
365 CBF TBZ https://zenodo.org/records/15432050/files/cbf_m0255a.tar.bz2  m0255a_01_0365.cbf
366 CBF TBZ https://zenodo.org/records/15432050/files/cbf_m0255a.tar.bz2  m0255a_01_0366.cbf
367 CBF TBZ https://zenodo.org/records/15432050/files/cbf_m0255a.tar.bz2  m0255a_01_0367.cbf
368 CBF TBZ https://zenodo.org/records/15432050/files/cbf_m0255a.tar.bz2  m0255a_01_0368.cbf
369 CBF TBZ https://zenodo.org/records/15432050/files/cbf_m0255a.tar.bz2  m0255a_01_0369.cbf
370 CBF TBZ https://zenodo.org/records/15432050/files/cbf_m0255a.tar.bz2  m0255a_01_0370.cbf
371 CBF TBZ https://zenodo.org/records/15432050/files/cbf_m0255a.tar.bz2  m0255a_01_0371.cbf
372 CBF TBZ https://zenodo.org/records/15432050/files/cbf_m0255a.tar.bz2  m0255a_01_0372.cbf
373 CBF TBZ https://zenodo.org/records/15432050/files/cbf_m0255a.tar.bz2  m0255a_01_0373.cbf
374 CBF TBZ https://zenodo.org/records/15432050/files/cbf_m0255a.tar.bz2  m0255a_01_0374.cbf
375 CBF TBZ https://zenodo.org/records/15432050/files/cbf_m0255a.tar.bz2  m0255a_01_0375.cbf
376 CBF TBZ https://zenodo.org/records/15432050/files/cbf_m0255a.tar.bz2  m0255a_01_0376.cbf
377 CBF TBZ https://zenodo.org/records/15432050/files/cbf_m0255a.tar.bz2  m0255a_01_0377.cbf
378 CBF TBZ https://zenodo.org/records/15432050/files/cbf_m0255a.tar.bz2  m0255a_01_0378.cbf
379 CBF TBZ https://zenodo.org/records/15432050/files/cbf_m0255a.tar.bz2  m0255a_01_0379.cbf
380 CBF TBZ https://zenodo.org/records/15432050/files/cbf_m0255a.tar.bz2  m0255a_01_0380.cbf
381 CBF TBZ https://zenodo.org/records/15432050/files/cbf_m0255a.tar.bz2  m0255a_01_0381.cbf
382 CBF TBZ https://zenodo.org/records/15432050/files/cbf_m0255a.tar.bz2  m0255a_01_0382.cbf
383 CBF TBZ https://zenodo.org/records/15432050/files/cbf_m0255a.tar.bz2  m0255a_01_0383.cbf
384 CBF TBZ https://zenodo.org/records/15432050/files/cbf_m0255a.tar.bz2  m0255a_01_0384.cbf
385 CBF TBZ https://zenodo.org/records/15432050/files/cbf_m0255a.tar.bz2  m0255a_01_0385.cbf
386 CBF TBZ https://zenodo.org/records/15432050/files/cbf_m0255a.tar.bz2  m0255a_01_0386.cbf
387 CBF TBZ https://zenodo.org/records/15432050/files/cbf_m0255a.tar.bz2  m0255a_01_0387.cbf
388 CBF TBZ https://zenodo.org/records/15432050/files/cbf_m0255a.tar.bz2  m0255a_01_0388.cbf
389 CBF TBZ https://zenodo.org/records/15432050/files/cbf_m0255a.tar.bz2  m0255a_01_0389.cbf
390 CBF TBZ https://zenodo.org/records/15432050/files/cbf_m0255a.tar.bz2  m0255a_01_0390.cbf
391 CBF TBZ https://zenodo.org/records/15432050/files/cbf_m0255a.tar.bz2  m0255a_01_0391.cbf
392 CBF TBZ https://zenodo.org/records/15432050/files/cbf_m0255a.tar.bz2  m0255a_01_0392.cbf
393 CBF TBZ https://zenodo.org/records/15432050/files/cbf_m0255a.tar.bz2  m0255a_01_0393.cbf
394 CBF TBZ https://zenodo.org/records/15432050/files/cbf_m0255a.tar.bz2  m0255a_01_0394.cbf
395 CBF TBZ https://zenodo.org/records/15432050/files/cbf_m0255a.tar.bz2  m0255a_01_0395.cbf
396 CBF TBZ https://zenodo.org/records/15432050/files/cbf_m0255a.tar.bz2  m0255a_01_0396.cbf
397 CBF TBZ https://zenodo.org/records/15432050/files/cbf_m0255a.tar.bz2  m0255a_01_0397.cbf
398 CBF TBZ https://zenodo.org/records/15432050/files/cbf_m0255a.tar.bz2  m0255a_01_0398.cbf
399 CBF TBZ https://zenodo.org/records/15432050/files/cbf_m0255a.tar.bz2  m0255a_01_0399.cbf
400 CBF TBZ https://zenodo.org/records/15432050/files/cbf_m0255a.tar.bz2  m0255a_01_0400.cbf
401 CBF TBZ https://zenodo.org/records/15432050/files/cbf_m0255a.tar.bz2  m0255a_01_0401.cbf
402 CBF TBZ https://zenodo.org/records/15432050/files/cbf_m0255a.tar.bz2  m0255a_01_0402.cbf
403 CBF TBZ https://zenodo.org/records/15432050/files/cbf_m0255a.tar.bz2  m0255a_01_0403.cbf
404 CBF TBZ https://zenodo.org/records/15432050/files/cbf_m0255a.tar.bz2  m0255a_01_0404.cbf
405 CBF TBZ https://zenodo.org/records/15432050/files/cbf_m0255a.tar.bz2  m0255a_01_0405.cbf
406 CBF TBZ https://zenodo.org/records/15432050/files/cbf_m0255a.tar.bz2  m0255a_01_0406.cbf
407 CBF TBZ https://zenodo.org/records/15432050/files/cbf_m0255a.tar.bz2  m0255a_01_0407.cbf
408 CBF TBZ https://zenodo.org/records/15432050/files/cbf_m0255a.tar.bz2  m0255a_01_0408.cbf
409 CBF TBZ https://zenodo.org/records/15432050/files/cbf_m0255a.tar.bz2  m0255a_01_0409.cbf
410 CBF TBZ https://zenodo.org/records/15432050/files/cbf_m0255a.tar.bz2  m0255a_01_0410.cbf
411 CBF TBZ https://zenodo.org/records/15432050/files/cbf_m0255a.tar.bz2  m0255a_01_0411.cbf
412 CBF TBZ https://zenodo.org/records/15432050/files/cbf_m0255a.tar.bz2  m0255a_01_0412.cbf
413 CBF TBZ https://zenodo.org/records/15432050/files/cbf_m0255a.tar.bz2  m0255a_01_0413.cbf
414 CBF TBZ https://zenodo.org/records/15432050/files/cbf_m0255a.tar.bz2  m0255a_01_0414.cbf
415 CBF TBZ https://zenodo.org/records/15432050/files/cbf_m0255a.tar.bz2  m0255a_01_0415.cbf
416 CBF TBZ https://zenodo.org/records/15432050/files/cbf_m0255a.tar.bz2  m0255a_01_0416.cbf
417 CBF TBZ https://zenodo.org/records/15432050/files/cbf_m0255a.tar.bz2  m0255a_01_0417.cbf
418 CBF TBZ https://zenodo.org/records/15432050/files/cbf_m0255a.tar.bz2  m0255a_01_0418.cbf
419 CBF TBZ https://zenodo.org/records/15432050/files/cbf_m0255a.tar.bz2  m0255a_01_0419.cbf
420 CBF TBZ https://zenodo.org/records/15432050/files/cbf_m0255a.tar.bz2  m0255a_01_0420.cbf
421 CBF TBZ https://zenodo.org/records/15432050/files/cbf_m0255a.tar.bz2  m0255a_01_0421.cbf
422 CBF TBZ https://zenodo.org/records/15432050/files/cbf_m0255a.tar.bz2  m0255a_01_0422.cbf
423 CBF TBZ https://zenodo.org/records/15432050/files/cbf_m0255a.tar.bz2  m0255a_01_0423.cbf
424 CBF TBZ https://zenodo.org/records/15432050/files/cbf_m0255a.tar.bz2  m0255a_01_0424.cbf
425 CBF TBZ https://zenodo.org/records/15432050/files/cbf_m0255a.tar.bz2  m0255a_01_0425.cbf
426 CBF TBZ https://zenodo.org/records/15432050/files/cbf_m0255a.tar.bz2  m0255a_01_0426.cbf
427 CBF TBZ https://zenodo.org/records/15432050/files/cbf_m0255a.tar.bz2  m0255a_01_0427.cbf
428 CBF TBZ https://zenodo.org/records/15432050/files/cbf_m0255a.tar.bz2  m0255a_01_0428.cbf
429 CBF TBZ https://zenodo.org/records/15432050/files/cbf_m0255a.tar.bz2  m0255a_01_0429.cbf
430 CBF TBZ https://zenodo.org/records/15432050/files/cbf_m0255a.tar.bz2  m0255a_01_0430.cbf
431 CBF TBZ https://zenodo.org/records/15432050/files/cbf_m0255a.tar.bz2  m0255a_01_0431.cbf
432 CBF TBZ https://zenodo.org/records/15432050/files/cbf_m0255a.tar.bz2  m0255a_01_0432.cbf
433 CBF TBZ https://zenodo.org/records/15432050/files/cbf_m0255a.tar.bz2  m0255a_01_0433.cbf
434 CBF TBZ https://zenodo.org/records/15432050/files/cbf_m0255a.tar.bz2  m0255a_01_0434.cbf
435 CBF TBZ https://zenodo.org/records/15432050/files/cbf_m0255a.tar.bz2  m0255a_01_0435.cbf
436 CBF TBZ https://zenodo.org/records/15432050/files/cbf_m0255a.tar.bz2  m0255a_01_0436.cbf
437 CBF TBZ https://zenodo.org/records/15432050/files/cbf_m0255a.tar.bz2  m0255a_01_0437.cbf
438 CBF TBZ https://zenodo.org/records/15432050/files/cbf_m0255a.tar.bz2  m0255a_01_0438.cbf
439 CBF TBZ https://zenodo.org/records/15432050/files/cbf_m0255a.tar.bz2  m0255a_01_0439.cbf
440 CBF TBZ https://zenodo.org/records/15432050/files/cbf_m0255a.tar.bz2  m0255a_01_0440.cbf
441 CBF TBZ https://zenodo.org/records/15432050/files/cbf_m0255a.tar.bz2  m0255a_01_0441.cbf
442 CBF TBZ https://zenodo.org/records/15432050/files/cbf_m0255a.tar.bz2  m0255a_01_0442.cbf
443 CBF TBZ https://zenodo.org/records/15432050/files/cbf_m0255a.tar.bz2  m0255a_01_0443.cbf
444 CBF TBZ https://zenodo.org/records/15432050/files/cbf_m0255a.tar.bz2  m0255a_01_0444.cbf
445 CBF TBZ https://zenodo.org/records/15432050/files/cbf_m0255a.tar.bz2  m0255a_01_0445.cbf
446 CBF TBZ https://zenodo.org/records/15432050/files/cbf_m0255a.tar.bz2  m0255a_01_0446.cbf
447 CBF TBZ https://zenodo.org/records/15432050/files/cbf_m0255a.tar.bz2  m0255a_01_0447.cbf
448 CBF TBZ https://zenodo.org/records/15432050/files/cbf_m0255a.tar.bz2  m0255a_01_0448.cbf
449 CBF TBZ https://zenodo.org/records/15432050/files/cbf_m0255a.tar.bz2  m0255a_01_0449.cbf
450 CBF TBZ https://zenodo.org/records/15432050/files/cbf_m0255a.tar.bz2  m0255a_01_0450.cbf
451 CBF TBZ https://zenodo.org/records/15432050/files/cbf_m0255a.tar.bz2  m0255a_01_0451.cbf
452 CBF TBZ https://zenodo.org/records/15432050/files/cbf_m0255a.tar.bz2  m0255a_01_0452.cbf
453 CBF TBZ https://zenodo.org/records/15432050/files/cbf_m0255a.tar.bz2  m0255a_01_0453.cbf
454 CBF TBZ https://zenodo.org/records/15432050/files/cbf_m0255a.tar.bz2  m0255a_01_0454.cbf
455 CBF TBZ https://zenodo.org/records/15432050/files/cbf_m0255a.tar.bz2  m0255a_01_0455.cbf
456 CBF TBZ https://zenodo.org/records/15432050/files/cbf_m0255a.tar.bz2  m0255a_01_0456.cbf
457 CBF TBZ https://zenodo.org/records/15432050/files/cbf_m0255a.tar.bz2  m0255a_01_0457.cbf
458 CBF TBZ https://zenodo.org/records/15432050/files/cbf_m0255a.tar.bz2  m0255a_01_0458.cbf
459 CBF TBZ https://zenodo.org/records/15432050/files/cbf_m0255a.tar.bz2  m0255a_01_0459.cbf
460 CBF TBZ https://zenodo.org/records/15432050/files/cbf_m0255a.tar.bz2  m0255a_01_0460.cbf
461 CBF TBZ https://zenodo.org/records/15432050/files/cbf_m0255a.tar.bz2  m0255a_01_0461.cbf
462 CBF TBZ https://zenodo.org/records/15432050/files/cbf_m0255a.tar.bz2  m0255a_01_0462.cbf
463 CBF TBZ https://zenodo.org/records/15432050/files/cbf_m0255a.tar.bz2  m0255a_01_0463.cbf
464 CBF TBZ https://zenodo.org/records/15432050/files/cbf_m0255a.tar.bz2  m0255a_01_0464.cbf
465 CBF TBZ https://zenodo.org/records/15432050/files/cbf_m0255a.tar.bz2  m0255a_01_0465.cbf
466 CBF TBZ https://zenodo.org/records/15432050/files/cbf_m0255a.tar.bz2  m0255a_01_0466.cbf
467 CBF TBZ https://zenodo.org/records/15432050/files/cbf_m0255a.tar.bz2  m0255a_01_0467.cbf
468 CBF TBZ https://zenodo.org/records/15432050/files/cbf_m0255a.tar.bz2  m0255a_01_0468.cbf
469 CBF TBZ https://zenodo.org/records/15432050/files/cbf_m0255a.tar.bz2  m0255a_01_0469.cbf
470 CBF TBZ https://zenodo.org/records/15432050/files/cbf_m0255a.tar.bz2  m0255a_01_0470.cbf
471 CBF TBZ https://zenodo.org/records/15432050/files/cbf_m0255a.tar.bz2  m0255a_01_0471.cbf
472 CBF TBZ https://zenodo.org/records/15432050/files/cbf_m0255a.tar.bz2  m0255a_01_0472.cbf
473 CBF TBZ https://zenodo.org/records/15432050/files/cbf_m0255a.tar.bz2  m0255a_01_0473.cbf
474 CBF TBZ https://zenodo.org/records/15432050/files/cbf_m0255a.tar.bz2  m0255a_01_0474.cbf
475 CBF TBZ https://zenodo.org/records/15432050/files/cbf_m0255a.tar.bz2  m0255a_01_0475.cbf
476 CBF TBZ https://zenodo.org/records/15432050/files/cbf_m0255a.tar.bz2  m0255a_01_0476.cbf
477 CBF TBZ https://zenodo.org/records/15432050/files/cbf_m0255a.tar.bz2  m0255a_01_0477.cbf
478 CBF TBZ https://zenodo.org/records/15432050/files/cbf_m0255a.tar.bz2  m0255a_01_0478.cbf
479 CBF TBZ https://zenodo.org/records/15432050/files/cbf_m0255a.tar.bz2  m0255a_01_0479.cbf
480 CBF TBZ https://zenodo.org/records/15432050/files/cbf_m0255a.tar.bz2  m0255a_01_0480.cbf
481 CBF TBZ https://zenodo.org/records/15432050/files/cbf_m0255a.tar.bz2  m0255a_01_0481.cbf
482 CBF TBZ https://zenodo.org/records/15432050/files/cbf_m0255a.tar.bz2  m0255a_01_0482.cbf
483 CBF TBZ https://zenodo.org/records/15432050/files/cbf_m0255a.tar.bz2  m0255a_01_0483.cbf
484 CBF TBZ https://zenodo.org/records/15432050/files/cbf_m0255a.tar.bz2  m0255a_01_0484.cbf
485 CBF TBZ https://zenodo.org/records/15432050/files/cbf_m0255a.tar.bz2  m0255a_01_0485.cbf
486 CBF TBZ https://zenodo.org/records/15432050/files/cbf_m0255a.tar.bz2  m0255a_01_0486.cbf
487 CBF TBZ https://zenodo.org/records/15432050/files/cbf_m0255a.tar.bz2  m0255a_01_0487.cbf
488 CBF TBZ https://zenodo.org/records/15432050/files/cbf_m0255a.tar.bz2  m0255a_01_0488.cbf
489 CBF TBZ https://zenodo.org/records/15432050/files/cbf_m0255a.tar.bz2  m0255a_01_0489.cbf
490 CBF TBZ https://zenodo.org/records/15432050/files/cbf_m0255a.tar.bz2  m0255a_01_0490.cbf
491 CBF TBZ https://zenodo.org/records/15432050/files/cbf_m0255a.tar.bz2  m0255a_01_0491.cbf
492 CBF TBZ https://zenodo.org/records/15432050/files/cbf_m0255a.tar.bz2  m0255a_01_0492.cbf
493 CBF TBZ https://zenodo.org/records/15432050/files/cbf_m0255a.tar.bz2  m0255a_01_0493.cbf
494 CBF TBZ https://zenodo.org/records/15432050/files/cbf_m0255a.tar.bz2  m0255a_01_0494.cbf
495 CBF TBZ https://zenodo.org/records/15432050/files/cbf_m0255a.tar.bz2  m0255a_01_0495.cbf
496 CBF TBZ https://zenodo.org/records/15432050/files/cbf_m0255a.tar.bz2  m0255a_01_0496.cbf
497 CBF TBZ https://zenodo.org/records/15432050/files/cbf_m0255a.tar.bz2  m0255a_01_0497.cbf
498 CBF TBZ https://zenodo.org/records/15432050/files/cbf_m0255a.tar.bz2  m0255a_01_0498.cbf
499 CBF TBZ https://zenodo.org/records/15432050/files/cbf_m0255a.tar.bz2  m0255a_01_0499.cbf
500 CBF TBZ https://zenodo.org/records/15432050/files/cbf_m0255a.tar.bz2  m0255a_01_0500.cbf
501 CBF TBZ https://zenodo.org/records/15432050/files/cbf_m0255a.tar.bz2  m0255a_01_0501.cbf
502 CBF TBZ https://zenodo.org/records/15432050/files/cbf_m0255a.tar.bz2  m0255a_01_0502.cbf
503 CBF TBZ https://zenodo.org/records/15432050/files/cbf_m0255a.tar.bz2  m0255a_01_0503.cbf
504 CBF TBZ https://zenodo.org/records/15432050/files/cbf_m0255a.tar.bz2  m0255a_01_0504.cbf
505 CBF TBZ https://zenodo.org/records/15432050/files/cbf_m0255a.tar.bz2  m0255a_01_0505.cbf
506 CBF TBZ https://zenodo.org/records/15432050/files/cbf_m0255a.tar.bz2  m0255a_01_0506.cbf
507 CBF TBZ https://zenodo.org/records/15432050/files/cbf_m0255a.tar.bz2  m0255a_01_0507.cbf
508 CBF TBZ https://zenodo.org/records/15432050/files/cbf_m0255a.tar.bz2  m0255a_01_0508.cbf
509 CBF TBZ https://zenodo.org/records/15432050/files/cbf_m0255a.tar.bz2  m0255a_01_0509.cbf
510 CBF TBZ https://zenodo.org/records/15432050/files/cbf_m0255a.tar.bz2  m0255a_01_0510.cbf
511 CBF TBZ https://zenodo.org/records/15432050/files/cbf_m0255a.tar.bz2  m0255a_01_0511.cbf
512 CBF TBZ https://zenodo.org/records/15432050/files/cbf_m0255a.tar.bz2  m0255a_01_0512.cbf
513 CBF TBZ https://zenodo.org/records/15432050/files/cbf_m0255a.tar.bz2  m0255a_01_0513.cbf
514 CBF TBZ https://zenodo.org/records/15432050/files/cbf_m0255a.tar.bz2  m0255a_01_0514.cbf
515 CBF TBZ https://zenodo.org/records/15432050/files/cbf_m0255a.tar.bz2  m0255a_01_0515.cbf
516 CBF TBZ https://zenodo.org/records/15432050/files/cbf_m0255a.tar.bz2  m0255a_01_0516.cbf
517 CBF TBZ https://zenodo.org/records/15432050/files/cbf_m0255a.tar.bz2  m0255a_01_0517.cbf
518 CBF TBZ https://zenodo.org/records/15432050/files/cbf_m0255a.tar.bz2  m0255a_01_0518.cbf
519 CBF TBZ https://zenodo.org/records/15432050/files/cbf_m0255a.tar.bz2  m0255a_01_0519.cbf
520 CBF TBZ https://zenodo.org/records/15432050/files/cbf_m0255a.tar.bz2  m0255a_01_0520.cbf
521 CBF TBZ https://zenodo.org/records/15432050/files/cbf_m0255a.tar.bz2  m0255a_01_0521.cbf
522 CBF TBZ https://zenodo.org/records/15432050/files/cbf_m0255a.tar.bz2  m0255a_01_0522.cbf
523 CBF TBZ https://zenodo.org/records/15432050/files/cbf_m0255a.tar.bz2  m0255a_01_0523.cbf
524 CBF TBZ https://zenodo.org/records/15432050/files/cbf_m0255a.tar.bz2  m0255a_01_0524.cbf
525 CBF TBZ https://zenodo.org/records/15432050/files/cbf_m0255a.tar.bz2  m0255a_01_0525.cbf
526 CBF TBZ https://zenodo.org/records/15432050/files/cbf_m0255a.tar.bz2  m0255a_01_0526.cbf
527 CBF TBZ https://zenodo.org/records/15432050/files/cbf_m0255a.tar.bz2  m0255a_01_0527.cbf
528 CBF TBZ https://zenodo.org/records/15432050/files/cbf_m0255a.tar.bz2  m0255a_01_0528.cbf
529 CBF TBZ https://zenodo.org/records/15432050/files/cbf_m0255a.tar.bz2  m0255a_01_0529.cbf
530 CBF TBZ https://zenodo.org/records/15432050/files/cbf_m0255a.tar.bz2  m0255a_01_0530.cbf
531 CBF TBZ https://zenodo.org/records/15432050/files/cbf_m0255a.tar.bz2  m0255a_01_0531.cbf
532 CBF TBZ https://zenodo.org/records/15432050/files/cbf_m0255a.tar.bz2  m0255a_01_0532.cbf
533 CBF TBZ https://zenodo.org/records/15432050/files/cbf_m0255a.tar.bz2  m0255a_01_0533.cbf
534 CBF TBZ https://zenodo.org/records/15432050/files/cbf_m0255a.tar.bz2  m0255a_01_0534.cbf
535 CBF TBZ https://zenodo.org/records/15432050/files/cbf_m0255a.tar.bz2  m0255a_01_0535.cbf
536 CBF TBZ https://zenodo.org/records/15432050/files/cbf_m0255a.tar.bz2  m0255a_01_0536.cbf
537 CBF TBZ https://zenodo.org/records/15432050/files/cbf_m0255a.tar.bz2  m0255a_01_0537.cbf
538 CBF TBZ https://zenodo.org/records/15432050/files/cbf_m0255a.tar.bz2  m0255a_01_0538.cbf
539 CBF TBZ https://zenodo.org/records/15432050/files/cbf_m0255a.tar.bz2  m0255a_01_0539.cbf
540 CBF TBZ https://zenodo.org/records/15432050/files/cbf_m0255a.tar.bz2  m0255a_01_0540.cbf
541 CBF TBZ https://zenodo.org/records/15432050/files/cbf_m0255a.tar.bz2  m0255a_01_0541.cbf
542 CBF TBZ https://zenodo.org/records/15432050/files/cbf_m0255a.tar.bz2  m0255a_01_0542.cbf
543 CBF TBZ https://zenodo.org/records/15432050/files/cbf_m0255a.tar.bz2  m0255a_01_0543.cbf
544 CBF TBZ https://zenodo.org/records/15432050/files/cbf_m0255a.tar.bz2  m0255a_01_0544.cbf
545 CBF TBZ https://zenodo.org/records/15432050/files/cbf_m0255a.tar.bz2  m0255a_01_0545.cbf
546 CBF TBZ https://zenodo.org/records/15432050/files/cbf_m0255a.tar.bz2  m0255a_01_0546.cbf
547 CBF TBZ https://zenodo.org/records/15432050/files/cbf_m0255a.tar.bz2  m0255a_01_0547.cbf
548 CBF TBZ https://zenodo.org/records/15432050/files/cbf_m0255a.tar.bz2  m0255a_01_0548.cbf
549 CBF TBZ https://zenodo.org/records/15432050/files/cbf_m0255a.tar.bz2  m0255a_01_0549.cbf
550 CBF TBZ https://zenodo.org/records/15432050/files/cbf_m0255a.tar.bz2  m0255a_01_0550.cbf
551 CBF TBZ https://zenodo.org/records/15432050/files/cbf_m0255a.tar.bz2  m0255a_01_0551.cbf
552 CBF TBZ https://zenodo.org/records/15432050/files/cbf_m0255a.tar.bz2  m0255a_01_0552.cbf
553 CBF TBZ https://zenodo.org/records/15432050/files/cbf_m0255a.tar.bz2  m0255a_01_0553.cbf
554 CBF TBZ https://zenodo.org/records/15432050/files/cbf_m0255a.tar.bz2  m0255a_01_0554.cbf
555 CBF TBZ https://zenodo.org/records/15432050/files/cbf_m0255a.tar.bz2  m0255a_01_0555.cbf
556 CBF TBZ https://zenodo.org/records/15432050/files/cbf_m0255a.tar.bz2  m0255a_01_0556.cbf
557 CBF TBZ https://zenodo.org/records/15432050/files/cbf_m0255a.tar.bz2  m0255a_01_0557.cbf
558 CBF TBZ https://zenodo.org/records/15432050/files/cbf_m0255a.tar.bz2  m0255a_01_0558.cbf
559 CBF TBZ https://zenodo.org/records/15432050/files/cbf_m0255a.tar.bz2  m0255a_01_0559.cbf
560 CBF TBZ https://zenodo.org/records/15432050/files/cbf_m0255a.tar.bz2  m0255a_01_0560.cbf
561 CBF TBZ https://zenodo.org/records/15432050/files/cbf_m0255a.tar.bz2  m0255a_01_0561.cbf
562 CBF TBZ https://zenodo.org/records/15432050/files/cbf_m0255a.tar.bz2  m0255a_01_0562.cbf
563 CBF TBZ https://zenodo.org/records/15432050/files/cbf_m0255a.tar.bz2  m0255a_01_0563.cbf
564 CBF TBZ https://zenodo.org/records/15432050/files/cbf_m0255a.tar.bz2  m0255a_01_0564.cbf
565 CBF TBZ https://zenodo.org/records/15432050/files/cbf_m0255a.tar.bz2  m0255a_01_0565.cbf
566 CBF TBZ https://zenodo.org/records/15432050/files/cbf_m0255a.tar.bz2  m0255a_01_0566.cbf
567 CBF TBZ https://zenodo.org/records/15432050/files/cbf_m0255a.tar.bz2  m0255a_01_0567.cbf
568 CBF TBZ https://zenodo.org/records/15432050/files/cbf_m0255a.tar.bz2  m0255a_01_0568.cbf
569 CBF TBZ https://zenodo.org/records/15432050/files/cbf_m0255a.tar.bz2  m0255a_01_0569.cbf
570 CBF TBZ https://zenodo.org/records/15432050/files/cbf_m0255a.tar.bz2  m0255a_01_0570.cbf
571 CBF TBZ https://zenodo.org/records/15432050/files/cbf_m0255a.tar.bz2  m0255a_01_0571.cbf
572 CBF TBZ https://zenodo.org/records/15432050/files/cbf_m0255a.tar.bz2  m0255a_01_0572.cbf
573 CBF TBZ https://zenodo.org/records/15432050/files/cbf_m0255a.tar.bz2  m0255a_01_0573.cbf
574 CBF TBZ https://zenodo.org/records/15432050/files/cbf_m0255a.tar.bz2  m0255a_01_0574.cbf
575 CBF TBZ https://zenodo.org/records/15432050/files/cbf_m0255a.tar.bz2  m0255a_01_0575.cbf
576 CBF TBZ https://zenodo.org/records/15432050/files/cbf_m0255a.tar.bz2  m0255a_01_0576.cbf
577 CBF TBZ https://zenodo.org/records/15432050/files/cbf_m0255a.tar.bz2  m0255a_01_0577.cbf
578 CBF TBZ https://zenodo.org/records/15432050/files/cbf_m0255a.tar.bz2  m0255a_01_0578.cbf
579 CBF TBZ https://zenodo.org/records/15432050/files/cbf_m0255a.tar.bz2  m0255a_01_0579.cbf
580 CBF TBZ https://zenodo.org/records/15432050/files/cbf_m0255a.tar.bz2  m0255a_01_0580.cbf
581 CBF TBZ https://zenodo.org/records/15432050/files/cbf_m0255a.tar.bz2  m0255a_01_0581.cbf
582 CBF TBZ https://zenodo.org/records/15432050/files/cbf_m0255a.tar.bz2  m0255a_01_0582.cbf
583 CBF TBZ https://zenodo.org/records/15432050/files/cbf_m0255a.tar.bz2  m0255a_01_0583.cbf
584 CBF TBZ https://zenodo.org/records/15432050/files/cbf_m0255a.tar.bz2  m0255a_01_0584.cbf
585 CBF TBZ https://zenodo.org/records/15432050/files/cbf_m0255a.tar.bz2  m0255a_01_0585.cbf
586 CBF TBZ https://zenodo.org/records/15432050/files/cbf_m0255a.tar.bz2  m0255a_01_0586.cbf
587 CBF TBZ https://zenodo.org/records/15432050/files/cbf_m0255a.tar.bz2  m0255a_01_0587.cbf
588 CBF TBZ https://zenodo.org/records/15432050/files/cbf_m0255a.tar.bz2  m0255a_01_0588.cbf
589 CBF TBZ https://zenodo.org/records/15432050/files/cbf_m0255a.tar.bz2  m0255a_01_0589.cbf
590 CBF TBZ https://zenodo.org/records/15432050/files/cbf_m0255a.tar.bz2  m0255a_01_0590.cbf
591 CBF TBZ https://zenodo.org/records/15432050/files/cbf_m0255a.tar.bz2  m0255a_01_0591.cbf
592 CBF TBZ https://zenodo.org/records/15432050/files/cbf_m0255a.tar.bz2  m0255a_01_0592.cbf
593 CBF TBZ https://zenodo.org/records/15432050/files/cbf_m0255a.tar.bz2  m0255a_01_0593.cbf
594 CBF TBZ https://zenodo.org/records/15432050/files/cbf_m0255a.tar.bz2  m0255a_01_0594.cbf
595 CBF TBZ https://zenodo.org/records/15432050/files/cbf_m0255a.tar.bz2  m0255a_01_0595.cbf
596 CBF TBZ https://zenodo.org/records/15432050/files/cbf_m0255a.tar.bz2  m0255a_01_0596.cbf
597 CBF TBZ https://zenodo.org/records/15432050/files/cbf_m0255a.tar.bz2  m0255a_01_0597.cbf
598 CBF TBZ https://zenodo.org/records/15432050/files/cbf_m0255a.tar.bz2  m0255a_01_0598.cbf
599 CBF TBZ https://zenodo.org/records/15432050/files/cbf_m0255a.tar.bz2  m0255a_01_0599.cbf
600 CBF TBZ https://zenodo.org/records/15432050/files/cbf_m0255a.tar.bz2  m0255a_01_0600.cbf
601 CBF TBZ https://zenodo.org/records/15432050/files/cbf_m0255a.tar.bz2  m0255a_01_0601.cbf
602 CBF TBZ https://zenodo.org/records/15432050/files/cbf_m0255a.tar.bz2  m0255a_01_0602.cbf
603 CBF TBZ https://zenodo.org/records/15432050/files/cbf_m0255a.tar.bz2  m0255a_01_0603.cbf
604 CBF TBZ https://zenodo.org/records/15432050/files/cbf_m0255a.tar.bz2  m0255a_01_0604.cbf
605 CBF TBZ https://zenodo.org/records/15432050/files/cbf_m0255a.tar.bz2  m0255a_01_0605.cbf
606 CBF TBZ https://zenodo.org/records/15432050/files/cbf_m0255a.tar.bz2  m0255a_01_0606.cbf
607 CBF TBZ https://zenodo.org/records/15432050/files/cbf_m0255a.tar.bz2  m0255a_01_0607.cbf
608 CBF TBZ https://zenodo.org/records/15432050/files/cbf_m0255a.tar.bz2  m0255a_01_0608.cbf
609 CBF TBZ https://zenodo.org/records/15432050/files/cbf_m0255a.tar.bz2  m0255a_01_0609.cbf
610 CBF TBZ https://zenodo.org/records/15432050/files/cbf_m0255a.tar.bz2  m0255a_01_0610.cbf
611 CBF TBZ https://zenodo.org/records/15432050/files/cbf_m0255a.tar.bz2  m0255a_01_0611.cbf
612 CBF TBZ https://zenodo.org/records/15432050/files/cbf_m0255a.tar.bz2  m0255a_01_0612.cbf
613 CBF TBZ https://zenodo.org/records/15432050/files/cbf_m0255a.tar.bz2  m0255a_01_0613.cbf
614 CBF TBZ https://zenodo.org/records/15432050/files/cbf_m0255a.tar.bz2  m0255a_01_0614.cbf
615 CBF TBZ https://zenodo.org/records/15432050/files/cbf_m0255a.tar.bz2  m0255a_01_0615.cbf
616 CBF TBZ https://zenodo.org/records/15432050/files/cbf_m0255a.tar.bz2  m0255a_01_0616.cbf
617 CBF TBZ https://zenodo.org/records/15432050/files/cbf_m0255a.tar.bz2  m0255a_01_0617.cbf
618 CBF TBZ https://zenodo.org/records/15432050/files/cbf_m0255a.tar.bz2  m0255a_01_0618.cbf
619 CBF TBZ https://zenodo.org/records/15432050/files/cbf_m0255a.tar.bz2  m0255a_01_0619.cbf
620 CBF TBZ https://zenodo.org/records/15432050/files/cbf_m0255a.tar.bz2  m0255a_01_0620.cbf
621 CBF TBZ https://zenodo.org/records/15432050/files/cbf_m0255a.tar.bz2  m0255a_01_0621.cbf
622 CBF TBZ https://zenodo.org/records/15432050/files/cbf_m0255a.tar.bz2  m0255a_01_0622.cbf
623 CBF TBZ https://zenodo.org/records/15432050/files/cbf_m0255a.tar.bz2  m0255a_01_0623.cbf
624 CBF TBZ https://zenodo.org/records/15432050/files/cbf_m0255a.tar.bz2  m0255a_01_0624.cbf
625 CBF TBZ https://zenodo.org/records/15432050/files/cbf_m0255a.tar.bz2  m0255a_01_0625.cbf
626 CBF TBZ https://zenodo.org/records/15432050/files/cbf_m0255a.tar.bz2  m0255a_01_0626.cbf
627 CBF TBZ https://zenodo.org/records/15432050/files/cbf_m0255a.tar.bz2  m0255a_01_0627.cbf
628 CBF TBZ https://zenodo.org/records/15432050/files/cbf_m0255a.tar.bz2  m0255a_01_0628.cbf
629 CBF TBZ https://zenodo.org/records/15432050/files/cbf_m0255a.tar.bz2  m0255a_01_0629.cbf
630 CBF TBZ https://zenodo.org/records/15432050/files/cbf_m0255a.tar.bz2  m0255a_01_0630.cbf
631 CBF TBZ https://zenodo.org/records/15432050/files/cbf_m0255a.tar.bz2  m0255a_01_0631.cbf
632 CBF TBZ https://zenodo.org/records/15432050/files/cbf_m0255a.tar.bz2  m0255a_01_0632.cbf
633 CBF TBZ https://zenodo.org/records/15432050/files/cbf_m0255a.tar.bz2  m0255a_01_0633.cbf
634 CBF TBZ https://zenodo.org/records/15432050/files/cbf_m0255a.tar.bz2  m0255a_01_0634.cbf
635 CBF TBZ https://zenodo.org/records/15432050/files/cbf_m0255a.tar.bz2  m0255a_01_0635.cbf
636 CBF TBZ https://zenodo.org/records/15432050/files/cbf_m0255a.tar.bz2  m0255a_01_0636.cbf
637 CBF TBZ https://zenodo.org/records/15432050/files/cbf_m0255a.tar.bz2  m0255a_01_0637.cbf
638 CBF TBZ https://zenodo.org/records/15432050/files/cbf_m0255a.tar.bz2  m0255a_01_0638.cbf
639 CBF TBZ https://zenodo.org/records/15432050/files/cbf_m0255a.tar.bz2  m0255a_01_0639.cbf
640 CBF TBZ https://zenodo.org/records/15432050/files/cbf_m0255a.tar.bz2  m0255a_01_0640.cbf
641 CBF TBZ https://zenodo.org/records/15432050/files/cbf_m0255a.tar.bz2  m0255a_01_0641.cbf
642 CBF TBZ https://zenodo.org/records/15432050/files/cbf_m0255a.tar.bz2  m0255a_01_0642.cbf
643 CBF TBZ https://zenodo.org/records/15432050/files/cbf_m0255a.tar.bz2  m0255a_01_0643.cbf
644 CBF TBZ https://zenodo.org/records/15432050/files/cbf_m0255a.tar.bz2  m0255a_01_0644.cbf
645 CBF TBZ https://zenodo.org/records/15432050/files/cbf_m0255a.tar.bz2  m0255a_01_0645.cbf
646 CBF TBZ https://zenodo.org/records/15432050/files/cbf_m0255a.tar.bz2  m0255a_01_0646.cbf
647 CBF TBZ https://zenodo.org/records/15432050/files/cbf_m0255a.tar.bz2  m0255a_01_0647.cbf
648 CBF TBZ https://zenodo.org/records/15432050/files/cbf_m0255a.tar.bz2  m0255a_01_0648.cbf
649 CBF TBZ https://zenodo.org/records/15432050/files/cbf_m0255a.tar.bz2  m0255a_01_0649.cbf
650 CBF TBZ https://zenodo.org/records/15432050/files/cbf_m0255a.tar.bz2  m0255a_01_0650.cbf
651 CBF TBZ https://zenodo.org/records/15432050/files/cbf_m0255a.tar.bz2  m0255a_01_0651.cbf
652 CBF TBZ https://zenodo.org/records/15432050/files/cbf_m0255a.tar.bz2  m0255a_01_0652.cbf
653 CBF TBZ https://zenodo.org/records/15432050/files/cbf_m0255a.tar.bz2  m0255a_01_0653.cbf
654 CBF TBZ https://zenodo.org/records/15432050/files/cbf_m0255a.tar.bz2  m0255a_01_0654.cbf
655 CBF TBZ https://zenodo.org/records/15432050/files/cbf_m0255a.tar.bz2  m0255a_01_0655.cbf
656 CBF TBZ https://zenodo.org/records/15432050/files/cbf_m0255a.tar.bz2  m0255a_01_0656.cbf
657 CBF TBZ https://zenodo.org/records/15432050/files/cbf_m0255a.tar.bz2  m0255a_01_0657.cbf
658 CBF TBZ https://zenodo.org/records/15432050/files/cbf_m0255a.tar.bz2  m0255a_01_0658.cbf
659 CBF TBZ https://zenodo.org/records/15432050/files/cbf_m0255a.tar.bz2  m0255a_01_0659.cbf
660 CBF TBZ https://zenodo.org/records/15432050/files/cbf_m0255a.tar.bz2  m0255a_01_0660.cbf
661 CBF TBZ https://zenodo.org/records/15432050/files/cbf_m0255a.tar.bz2  m0255a_01_0661.cbf
662 CBF TBZ https://zenodo.org/records/15432050/files/cbf_m0255a.tar.bz2  m0255a_01_0662.cbf
663 CBF TBZ https://zenodo.org/records/15432050/files/cbf_m0255a.tar.bz2  m0255a_01_0663.cbf
664 CBF TBZ https://zenodo.org/records/15432050/files/cbf_m0255a.tar.bz2  m0255a_01_0664.cbf
665 CBF TBZ https://zenodo.org/records/15432050/files/cbf_m0255a.tar.bz2  m0255a_01_0665.cbf
666 CBF TBZ https://zenodo.org/records/15432050/files/cbf_m0255a.tar.bz2  m0255a_01_0666.cbf
667 CBF TBZ https://zenodo.org/records/15432050/files/cbf_m0255a.tar.bz2  m0255a_01_0667.cbf
668 CBF TBZ https://zenodo.org/records/15432050/files/cbf_m0255a.tar.bz2  m0255a_01_0668.cbf
669 CBF TBZ https://zenodo.org/records/15432050/files/cbf_m0255a.tar.bz2  m0255a_01_0669.cbf
670 CBF TBZ https://zenodo.org/records/15432050/files/cbf_m0255a.tar.bz2  m0255a_01_0670.cbf
671 CBF TBZ https://zenodo.org/records/15432050/files/cbf_m0255a.tar.bz2  m0255a_01_0671.cbf
672 CBF TBZ https://zenodo.org/records/15432050/files/cbf_m0255a.tar.bz2  m0255a_01_0672.cbf
673 CBF TBZ https://zenodo.org/records/15432050/files/cbf_m0255a.tar.bz2  m0255a_01_0673.cbf
674 CBF TBZ https://zenodo.org/records/15432050/files/cbf_m0255a.tar.bz2  m0255a_01_0674.cbf
675 CBF TBZ https://zenodo.org/records/15432050/files/cbf_m0255a.tar.bz2  m0255a_01_0675.cbf
676 CBF TBZ https://zenodo.org/records/15432050/files/cbf_m0255a.tar.bz2  m0255a_01_0676.cbf
677 CBF TBZ https://zenodo.org/records/15432050/files/cbf_m0255a.tar.bz2  m0255a_01_0677.cbf
678 CBF TBZ https://zenodo.org/records/15432050/files/cbf_m0255a.tar.bz2  m0255a_01_0678.cbf
679 CBF TBZ https://zenodo.org/records/15432050/files/cbf_m0255a.tar.bz2  m0255a_01_0679.cbf
680 CBF TBZ https://zenodo.org/records/15432050/files/cbf_m0255a.tar.bz2  m0255a_01_0680.cbf
681 CBF TBZ https://zenodo.org/records/15432050/files/cbf_m0255a.tar.bz2  m0255a_01_0681.cbf
682 CBF TBZ https://zenodo.org/records/15432050/files/cbf_m0255a.tar.bz2  m0255a_01_0682.cbf
683 CBF TBZ https://zenodo.org/records/15432050/files/cbf_m0255a.tar.bz2  m0255a_01_0683.cbf
684 CBF TBZ https://zenodo.org/records/15432050/files/cbf_m0255a.tar.bz2  m0255a_01_0684.cbf
685 CBF TBZ https://zenodo.org/records/15432050/files/cbf_m0255a.tar.bz2  m0255a_01_0685.cbf
686 CBF TBZ https://zenodo.org/records/15432050/files/cbf_m0255a.tar.bz2  m0255a_01_0686.cbf
687 CBF TBZ https://zenodo.org/records/15432050/files/cbf_m0255a.tar.bz2  m0255a_01_0687.cbf
688 CBF TBZ https://zenodo.org/records/15432050/files/cbf_m0255a.tar.bz2  m0255a_01_0688.cbf
689 CBF TBZ https://zenodo.org/records/15432050/files/cbf_m0255a.tar.bz2  m0255a_01_0689.cbf
690 CBF TBZ https://zenodo.org/records/15432050/files/cbf_m0255a.tar.bz2  m0255a_01_0690.cbf
691 CBF TBZ https://zenodo.org/records/15432050/files/cbf_m0255a.tar.bz2  m0255a_01_0691.cbf
692 CBF TBZ https://zenodo.org/records/15432050/files/cbf_m0255a.tar.bz2  m0255a_01_0692.cbf
693 CBF TBZ https://zenodo.org/records/15432050/files/cbf_m0255a.tar.bz2  m0255a_01_0693.cbf
694 CBF TBZ https://zenodo.org/records/15432050/files/cbf_m0255a.tar.bz2  m0255a_01_0694.cbf
695 CBF TBZ https://zenodo.org/records/15432050/files/cbf_m0255a.tar.bz2  m0255a_01_0695.cbf
696 CBF TBZ https://zenodo.org/records/15432050/files/cbf_m0255a.tar.bz2  m0255a_01_0696.cbf
697 CBF TBZ https://zenodo.org/records/15432050/files/cbf_m0255a.tar.bz2  m0255a_01_0697.cbf
698 CBF TBZ https://zenodo.org/records/15432050/files/cbf_m0255a.tar.bz2  m0255a_01_0698.cbf
699 CBF TBZ https://zenodo.org/records/15432050/files/cbf_m0255a.tar.bz2  m0255a_01_0699.cbf
700 CBF TBZ https://zenodo.org/records/15432050/files/cbf_m0255a.tar.bz2  m0255a_01_0700.cbf
701 CBF TBZ https://zenodo.org/records/15432050/files/cbf_m0255a.tar.bz2  m0255a_01_0701.cbf
702 CBF TBZ https://zenodo.org/records/15432050/files/cbf_m0255a.tar.bz2  m0255a_01_0702.cbf
703 CBF TBZ https://zenodo.org/records/15432050/files/cbf_m0255a.tar.bz2  m0255a_01_0703.cbf
704 CBF TBZ https://zenodo.org/records/15432050/files/cbf_m0255a.tar.bz2  m0255a_01_0704.cbf
705 CBF TBZ https://zenodo.org/records/15432050/files/cbf_m0255a.tar.bz2  m0255a_01_0705.cbf
706 CBF TBZ https://zenodo.org/records/15432050/files/cbf_m0255a.tar.bz2  m0255a_01_0706.cbf
707 CBF TBZ https://zenodo.org/records/15432050/files/cbf_m0255a.tar.bz2  m0255a_01_0707.cbf
708 CBF TBZ https://zenodo.org/records/15432050/files/cbf_m0255a.tar.bz2  m0255a_01_0708.cbf
709 CBF TBZ https://zenodo.org/records/15432050/files/cbf_m0255a.tar.bz2  m0255a_01_0709.cbf
710 CBF TBZ https://zenodo.org/records/15432050/files/cbf_m0255a.tar.bz2  m0255a_01_0710.cbf
711 CBF TBZ https://zenodo.org/records/15432050/files/cbf_m0255a.tar.bz2  m0255a_01_0711.cbf
712 CBF TBZ https://zenodo.org/records/15432050/files/cbf_m0255a.tar.bz2  m0255a_01_0712.cbf
713 CBF TBZ https://zenodo.org/records/15432050/files/cbf_m0255a.tar.bz2  m0255a_01_0713.cbf
714 CBF TBZ https://zenodo.org/records/15432050/files/cbf_m0255a.tar.bz2  m0255a_01_0714.cbf
715 CBF TBZ https://zenodo.org/records/15432050/files/cbf_m0255a.tar.bz2  m0255a_01_0715.cbf
716 CBF TBZ https://zenodo.org/records/15432050/files/cbf_m0255a.tar.bz2  m0255a_01_0716.cbf
717 CBF TBZ https://zenodo.org/records/15432050/files/cbf_m0255a.tar.bz2  m0255a_01_0717.cbf
718 CBF TBZ https://zenodo.org/records/15432050/files/cbf_m0255a.tar.bz2  m0255a_01_0718.cbf
719 CBF TBZ https://zenodo.org/records/15432050/files/cbf_m0255a.tar.bz2  m0255a_01_0719.cbf
720 CBF TBZ https://zenodo.org/records/15432050/files/cbf_m0255a.tar.bz2  m0255a_01_0720.cbf
721 CBF TBZ https://zenodo.org/records/15432050/files/cbf_m0255a.tar.bz2  m0255a_01_0721.cbf
722 CBF TBZ https://zenodo.org/records/15432050/files/cbf_m0255a.tar.bz2  m0255a_01_0722.cbf
723 CBF TBZ https://zenodo.org/records/15432050/files/cbf_m0255a.tar.bz2  m0255a_01_0723.cbf
724 CBF TBZ https://zenodo.org/records/15432050/files/cbf_m0255a.tar.bz2  m0255a_01_0724.cbf
725 CBF TBZ https://zenodo.org/records/15432050/files/cbf_m0255a.tar.bz2  m0255a_01_0725.cbf
726 CBF TBZ https://zenodo.org/records/15432050/files/cbf_m0255a.tar.bz2  m0255a_01_0726.cbf
727 CBF TBZ https://zenodo.org/records/15432050/files/cbf_m0255a.tar.bz2  m0255a_01_0727.cbf
728 CBF TBZ https://zenodo.org/records/15432050/files/cbf_m0255a.tar.bz2  m0255a_01_0728.cbf
729 CBF TBZ https://zenodo.org/records/15432050/files/cbf_m0255a.tar.bz2  m0255a_01_0729.cbf
730 CBF TBZ https://zenodo.org/records/15432050/files/cbf_m0255a.tar.bz2  m0255a_01_0730.cbf
731 CBF TBZ https://zenodo.org/records/15432050/files/cbf_m0255a.tar.bz2  m0255a_01_0731.cbf
732 CBF TBZ https://zenodo.org/records/15432050/files/cbf_m0255a.tar.bz2  m0255a_01_0732.cbf
733 CBF TBZ https://zenodo.org/records/15432050/files/cbf_m0255a.tar.bz2  m0255a_01_0733.cbf
734 CBF TBZ https://zenodo.org/records/15432050/files/cbf_m0255a.tar.bz2  m0255a_01_0734.cbf
735 CBF TBZ https://zenodo.org/records/15432050/files/cbf_m0255a.tar.bz2  m0255a_01_0735.cbf
736 CBF TBZ https://zenodo.org/records/15432050/files/cbf_m0255a.tar.bz2  m0255a_01_0736.cbf
737 CBF TBZ https://zenodo.org/records/15432050/files/cbf_m0255a.tar.bz2  m0255a_01_0737.cbf
738 CBF TBZ https://zenodo.org/records/15432050/files/cbf_m0255a.tar.bz2  m0255a_01_0738.cbf
739 CBF TBZ https://zenodo.org/records/15432050/files/cbf_m0255a.tar.bz2  m0255a_01_0739.cbf
740 CBF TBZ https://zenodo.org/records/15432050/files/cbf_m0255a.tar.bz2  m0255a_01_0740.cbf
741 CBF TBZ https://zenodo.org/records/15432050/files/cbf_m0255a.tar.bz2  m0255a_01_0741.cbf
742 CBF TBZ https://zenodo.org/records/15432050/files/cbf_m0255a.tar.bz2  m0255a_01_0742.cbf
743 CBF TBZ https://zenodo.org/records/15432050/files/cbf_m0255a.tar.bz2  m0255a_01_0743.cbf
744 CBF TBZ https://zenodo.org/records/15432050/files/cbf_m0255a.tar.bz2  m0255a_01_0744.cbf
745 CBF TBZ https://zenodo.org/records/15432050/files/cbf_m0255a.tar.bz2  m0255a_01_0745.cbf
746 CBF TBZ https://zenodo.org/records/15432050/files/cbf_m0255a.tar.bz2  m0255a_01_0746.cbf
747 CBF TBZ https://zenodo.org/records/15432050/files/cbf_m0255a.tar.bz2  m0255a_01_0747.cbf
748 CBF TBZ https://zenodo.org/records/15432050/files/cbf_m0255a.tar.bz2  m0255a_01_0748.cbf
749 CBF TBZ https://zenodo.org/records/15432050/files/cbf_m0255a.tar.bz2  m0255a_01_0749.cbf
750 CBF TBZ https://zenodo.org/records/15432050/files/cbf_m0255a.tar.bz2  m0255a_01_0750.cbf
751 CBF TBZ https://zenodo.org/records/15432050/files/cbf_m0255a.tar.bz2  m0255a_01_0751.cbf
752 CBF TBZ https://zenodo.org/records/15432050/files/cbf_m0255a.tar.bz2  m0255a_01_0752.cbf
753 CBF TBZ https://zenodo.org/records/15432050/files/cbf_m0255a.tar.bz2  m0255a_01_0753.cbf
754 CBF TBZ https://zenodo.org/records/15432050/files/cbf_m0255a.tar.bz2  m0255a_01_0754.cbf
755 CBF TBZ https://zenodo.org/records/15432050/files/cbf_m0255a.tar.bz2  m0255a_01_0755.cbf
756 CBF TBZ https://zenodo.org/records/15432050/files/cbf_m0255a.tar.bz2  m0255a_01_0756.cbf
757 CBF TBZ https://zenodo.org/records/15432050/files/cbf_m0255a.tar.bz2  m0255a_01_0757.cbf
758 CBF TBZ https://zenodo.org/records/15432050/files/cbf_m0255a.tar.bz2  m0255a_01_0758.cbf
759 CBF TBZ https://zenodo.org/records/15432050/files/cbf_m0255a.tar.bz2  m0255a_01_0759.cbf
760 CBF TBZ https://zenodo.org/records/15432050/files/cbf_m0255a.tar.bz2  m0255a_01_0760.cbf
761 CBF TBZ https://zenodo.org/records/15432050/files/cbf_m0255a.tar.bz2  m0255a_01_0761.cbf
762 CBF TBZ https://zenodo.org/records/15432050/files/cbf_m0255a.tar.bz2  m0255a_01_0762.cbf
763 CBF TBZ https://zenodo.org/records/15432050/files/cbf_m0255a.tar.bz2  m0255a_01_0763.cbf
764 CBF TBZ https://zenodo.org/records/15432050/files/cbf_m0255a.tar.bz2  m0255a_01_0764.cbf
765 CBF TBZ https://zenodo.org/records/15432050/files/cbf_m0255a.tar.bz2  m0255a_01_0765.cbf
766 CBF TBZ https://zenodo.org/records/15432050/files/cbf_m0255a.tar.bz2  m0255a_01_0766.cbf
767 CBF TBZ https://zenodo.org/records/15432050/files/cbf_m0255a.tar.bz2  m0255a_01_0767.cbf
768 CBF TBZ https://zenodo.org/records/15432050/files/cbf_m0255a.tar.bz2  m0255a_01_0768.cbf
769 CBF TBZ https://zenodo.org/records/15432050/files/cbf_m0255a.tar.bz2  m0255a_01_0769.cbf
770 CBF TBZ https://zenodo.org/records/15432050/files/cbf_m0255a.tar.bz2  m0255a_01_0770.cbf
771 CBF TBZ https://zenodo.org/records/15432050/files/cbf_m0255a.tar.bz2  m0255a_01_0771.cbf
772 CBF TBZ https://zenodo.org/records/15432050/files/cbf_m0255a.tar.bz2  m0255a_01_0772.cbf
773 CBF TBZ https://zenodo.org/records/15432050/files/cbf_m0255a.tar.bz2  m0255a_01_0773.cbf
774 CBF TBZ https://zenodo.org/records/15432050/files/cbf_m0255a.tar.bz2  m0255a_01_0774.cbf
775 CBF TBZ https://zenodo.org/records/15432050/files/cbf_m0255a.tar.bz2  m0255a_01_0775.cbf
776 CBF TBZ https://zenodo.org/records/15432050/files/cbf_m0255a.tar.bz2  m0255a_01_0776.cbf
777 CBF TBZ https://zenodo.org/records/15432050/files/cbf_m0255a.tar.bz2  m0255a_01_0777.cbf
778 CBF TBZ https://zenodo.org/records/15432050/files/cbf_m0255a.tar.bz2  m0255a_01_0778.cbf
779 CBF TBZ https://zenodo.org/records/15432050/files/cbf_m0255a.tar.bz2  m0255a_01_0779.cbf
780 CBF TBZ https://zenodo.org/records/15432050/files/cbf_m0255a.tar.bz2  m0255a_01_0780.cbf
781 CBF TBZ https://zenodo.org/records/15432050/files/cbf_m0255a.tar.bz2  m0255a_01_0781.cbf
782 CBF TBZ https://zenodo.org/records/15432050/files/cbf_m0255a.tar.bz2  m0255a_01_0782.cbf
783 CBF TBZ https://zenodo.org/records/15432050/files/cbf_m0255a.tar.bz2  m0255a_01_0783.cbf
784 CBF TBZ https://zenodo.org/records/15432050/files/cbf_m0255a.tar.bz2  m0255a_01_0784.cbf
785 CBF TBZ https://zenodo.org/records/15432050/files/cbf_m0255a.tar.bz2  m0255a_01_0785.cbf
786 CBF TBZ https://zenodo.org/records/15432050/files/cbf_m0255a.tar.bz2  m0255a_01_0786.cbf
787 CBF TBZ https://zenodo.org/records/15432050/files/cbf_m0255a.tar.bz2  m0255a_01_0787.cbf
788 CBF TBZ https://zenodo.org/records/15432050/files/cbf_m0255a.tar.bz2  m0255a_01_0788.cbf
789 CBF TBZ https://zenodo.org/records/15432050/files/cbf_m0255a.tar.bz2  m0255a_01_0789.cbf
790 CBF TBZ https://zenodo.org/records/15432050/files/cbf_m0255a.tar.bz2  m0255a_01_0790.cbf
791 CBF TBZ https://zenodo.org/records/15432050/files/cbf_m0255a.tar.bz2  m0255a_01_0791.cbf
792 CBF TBZ https://zenodo.org/records/15432050/files/cbf_m0255a.tar.bz2  m0255a_01_0792.cbf
793 CBF TBZ https://zenodo.org/records/15432050/files/cbf_m0255a.tar.bz2  m0255a_01_0793.cbf
794 CBF TBZ https://zenodo.org/records/15432050/files/cbf_m0255a.tar.bz2  m0255a_01_0794.cbf
795 CBF TBZ https://zenodo.org/records/15432050/files/cbf_m0255a.tar.bz2  m0255a_01_0795.cbf
796 CBF TBZ https://zenodo.org/records/15432050/files/cbf_m0255a.tar.bz2  m0255a_01_0796.cbf
797 CBF TBZ https://zenodo.org/records/15432050/files/cbf_m0255a.tar.bz2  m0255a_01_0797.cbf
798 CBF TBZ https://zenodo.org/records/15432050/files/cbf_m0255a.tar.bz2  m0255a_01_0798.cbf
799 CBF TBZ https://zenodo.org/records/15432050/files/cbf_m0255a.tar.bz2  m0255a_01_0799.cbf
800 CBF TBZ https://zenodo.org/records/15432050/files/cbf_m0255a.tar.bz2  m0255a_01_0800.cbf
801 CBF TBZ https://zenodo.org/records/15432050/files/cbf_m0255a.tar.bz2  m0255a_01_0801.cbf
802 CBF TBZ https://zenodo.org/records/15432050/files/cbf_m0255a.tar.bz2  m0255a_01_0802.cbf
803 CBF TBZ https://zenodo.org/records/15432050/files/cbf_m0255a.tar.bz2  m0255a_01_0803.cbf
804 CBF TBZ https://zenodo.org/records/15432050/files/cbf_m0255a.tar.bz2  m0255a_01_0804.cbf
805 CBF TBZ https://zenodo.org/records/15432050/files/cbf_m0255a.tar.bz2  m0255a_01_0805.cbf
806 CBF TBZ https://zenodo.org/records/15432050/files/cbf_m0255a.tar.bz2  m0255a_01_0806.cbf
807 CBF TBZ https://zenodo.org/records/15432050/files/cbf_m0255a.tar.bz2  m0255a_01_0807.cbf
808 CBF TBZ https://zenodo.org/records/15432050/files/cbf_m0255a.tar.bz2  m0255a_01_0808.cbf
809 CBF TBZ https://zenodo.org/records/15432050/files/cbf_m0255a.tar.bz2  m0255a_01_0809.cbf
810 CBF TBZ https://zenodo.org/records/15432050/files/cbf_m0255a.tar.bz2  m0255a_01_0810.cbf
811 CBF TBZ https://zenodo.org/records/15432050/files/cbf_m0255a.tar.bz2  m0255a_01_0811.cbf
812 CBF TBZ https://zenodo.org/records/15432050/files/cbf_m0255a.tar.bz2  m0255a_01_0812.cbf
813 CBF TBZ https://zenodo.org/records/15432050/files/cbf_m0255a.tar.bz2  m0255a_01_0813.cbf
814 CBF TBZ https://zenodo.org/records/15432050/files/cbf_m0255a.tar.bz2  m0255a_01_0814.cbf
815 CBF TBZ https://zenodo.org/records/15432050/files/cbf_m0255a.tar.bz2  m0255a_01_0815.cbf
816 CBF TBZ https://zenodo.org/records/15432050/files/cbf_m0255a.tar.bz2  m0255a_01_0816.cbf
817 CBF TBZ https://zenodo.org/records/15432050/files/cbf_m0255a.tar.bz2  m0255a_01_0817.cbf
818 CBF TBZ https://zenodo.org/records/15432050/files/cbf_m0255a.tar.bz2  m0255a_01_0818.cbf
819 CBF TBZ https://zenodo.org/records/15432050/files/cbf_m0255a.tar.bz2  m0255a_01_0819.cbf
820 CBF TBZ https://zenodo.org/records/15432050/files/cbf_m0255a.tar.bz2  m0255a_01_0820.cbf
821 CBF TBZ https://zenodo.org/records/15432050/files/cbf_m0255a.tar.bz2  m0255a_01_0821.cbf
822 CBF TBZ https://zenodo.org/records/15432050/files/cbf_m0255a.tar.bz2  m0255a_01_0822.cbf
823 CBF TBZ https://zenodo.org/records/15432050/files/cbf_m0255a.tar.bz2  m0255a_01_0823.cbf
824 CBF TBZ https://zenodo.org/records/15432050/files/cbf_m0255a.tar.bz2  m0255a_01_0824.cbf
825 CBF TBZ https://zenodo.org/records/15432050/files/cbf_m0255a.tar.bz2  m0255a_01_0825.cbf
826 CBF TBZ https://zenodo.org/records/15432050/files/cbf_m0255a.tar.bz2  m0255a_01_0826.cbf
827 CBF TBZ https://zenodo.org/records/15432050/files/cbf_m0255a.tar.bz2  m0255a_01_0827.cbf
828 CBF TBZ https://zenodo.org/records/15432050/files/cbf_m0255a.tar.bz2  m0255a_01_0828.cbf
829 CBF TBZ https://zenodo.org/records/15432050/files/cbf_m0255a.tar.bz2  m0255a_01_0829.cbf
830 CBF TBZ https://zenodo.org/records/15432050/files/cbf_m0255a.tar.bz2  m0255a_01_0830.cbf
831 CBF TBZ https://zenodo.org/records/15432050/files/cbf_m0255a.tar.bz2  m0255a_01_0831.cbf
832 CBF TBZ https://zenodo.org/records/15432050/files/cbf_m0255a.tar.bz2  m0255a_01_0832.cbf
833 CBF TBZ https://zenodo.org/records/15432050/files/cbf_m0255a.tar.bz2  m0255a_01_0833.cbf
834 CBF TBZ https://zenodo.org/records/15432050/files/cbf_m0255a.tar.bz2  m0255a_01_0834.cbf
835 CBF TBZ https://zenodo.org/records/15432050/files/cbf_m0255a.tar.bz2  m0255a_01_0835.cbf
836 CBF TBZ https://zenodo.org/records/15432050/files/cbf_m0255a.tar.bz2  m0255a_01_0836.cbf
837 CBF TBZ https://zenodo.org/records/15432050/files/cbf_m0255a.tar.bz2  m0255a_01_0837.cbf
838 CBF TBZ https://zenodo.org/records/15432050/files/cbf_m0255a.tar.bz2  m0255a_01_0838.cbf
839 CBF TBZ https://zenodo.org/records/15432050/files/cbf_m0255a.tar.bz2  m0255a_01_0839.cbf
840 CBF TBZ https://zenodo.org/records/15432050/files/cbf_m0255a.tar.bz2  m0255a_01_0840.cbf
841 CBF TBZ https://zenodo.org/records/15432050/files/cbf_m0255a.tar.bz2  m0255a_01_0841.cbf
842 CBF TBZ https://zenodo.org/records/15432050/files/cbf_m0255a.tar.bz2  m0255a_01_0842.cbf
843 CBF TBZ https://zenodo.org/records/15432050/files/cbf_m0255a.tar.bz2  m0255a_01_0843.cbf
844 CBF TBZ https://zenodo.org/records/15432050/files/cbf_m0255a.tar.bz2  m0255a_01_0844.cbf
845 CBF TBZ https://zenodo.org/records/15432050/files/cbf_m0255a.tar.bz2  m0255a_01_0845.cbf
846 CBF TBZ https://zenodo.org/records/15432050/files/cbf_m0255a.tar.bz2  m0255a_01_0846.cbf
847 CBF TBZ https://zenodo.org/records/15432050/files/cbf_m0255a.tar.bz2  m0255a_01_0847.cbf
848 CBF TBZ https://zenodo.org/records/15432050/files/cbf_m0255a.tar.bz2  m0255a_01_0848.cbf
849 CBF TBZ https://zenodo.org/records/15432050/files/cbf_m0255a.tar.bz2  m0255a_01_0849.cbf
850 CBF TBZ https://zenodo.org/records/15432050/files/cbf_m0255a.tar.bz2  m0255a_01_0850.cbf
851 CBF TBZ https://zenodo.org/records/15432050/files/cbf_m0255a.tar.bz2  m0255a_01_0851.cbf
852 CBF TBZ https://zenodo.org/records/15432050/files/cbf_m0255a.tar.bz2  m0255a_01_0852.cbf
853 CBF TBZ https://zenodo.org/records/15432050/files/cbf_m0255a.tar.bz2  m0255a_01_0853.cbf
854 CBF TBZ https://zenodo.org/records/15432050/files/cbf_m0255a.tar.bz2  m0255a_01_0854.cbf
855 CBF TBZ https://zenodo.org/records/15432050/files/cbf_m0255a.tar.bz2  m0255a_01_0855.cbf
856 CBF TBZ https://zenodo.org/records/15432050/files/cbf_m0255a.tar.bz2  m0255a_01_0856.cbf
857 CBF TBZ https://zenodo.org/records/15432050/files/cbf_m0255a.tar.bz2  m0255a_01_0857.cbf
858 CBF TBZ https://zenodo.org/records/15432050/files/cbf_m0255a.tar.bz2  m0255a_01_0858.cbf
859 CBF TBZ https://zenodo.org/records/15432050/files/cbf_m0255a.tar.bz2  m0255a_01_0859.cbf
860 CBF TBZ https://zenodo.org/records/15432050/files/cbf_m0255a.tar.bz2  m0255a_01_0860.cbf
861 CBF TBZ https://zenodo.org/records/15432050/files/cbf_m0255a.tar.bz2  m0255a_01_0861.cbf
862 CBF TBZ https://zenodo.org/records/15432050/files/cbf_m0255a.tar.bz2  m0255a_01_0862.cbf
863 CBF TBZ https://zenodo.org/records/15432050/files/cbf_m0255a.tar.bz2  m0255a_01_0863.cbf
864 CBF TBZ https://zenodo.org/records/15432050/files/cbf_m0255a.tar.bz2  m0255a_01_0864.cbf
865 CBF TBZ https://zenodo.org/records/15432050/files/cbf_m0255a.tar.bz2  m0255a_01_0865.cbf
866 CBF TBZ https://zenodo.org/records/15432050/files/cbf_m0255a.tar.bz2  m0255a_01_0866.cbf
867 CBF TBZ https://zenodo.org/records/15432050/files/cbf_m0255a.tar.bz2  m0255a_01_0867.cbf
868 CBF TBZ https://zenodo.org/records/15432050/files/cbf_m0255a.tar.bz2  m0255a_01_0868.cbf
869 CBF TBZ https://zenodo.org/records/15432050/files/cbf_m0255a.tar.bz2  m0255a_01_0869.cbf
870 CBF TBZ https://zenodo.org/records/15432050/files/cbf_m0255a.tar.bz2  m0255a_01_0870.cbf
871 CBF TBZ https://zenodo.org/records/15432050/files/cbf_m0255a.tar.bz2  m0255a_01_0871.cbf
872 CBF TBZ https://zenodo.org/records/15432050/files/cbf_m0255a.tar.bz2  m0255a_01_0872.cbf
873 CBF TBZ https://zenodo.org/records/15432050/files/cbf_m0255a.tar.bz2  m0255a_01_0873.cbf
874 CBF TBZ https://zenodo.org/records/15432050/files/cbf_m0255a.tar.bz2  m0255a_01_0874.cbf
875 CBF TBZ https://zenodo.org/records/15432050/files/cbf_m0255a.tar.bz2  m0255a_01_0875.cbf
876 CBF TBZ https://zenodo.org/records/15432050/files/cbf_m0255a.tar.bz2  m0255a_01_0876.cbf
877 CBF TBZ https://zenodo.org/records/15432050/files/cbf_m0255a.tar.bz2  m0255a_01_0877.cbf
878 CBF TBZ https://zenodo.org/records/15432050/files/cbf_m0255a.tar.bz2  m0255a_01_0878.cbf
879 CBF TBZ https://zenodo.org/records/15432050/files/cbf_m0255a.tar.bz2  m0255a_01_0879.cbf
880 CBF TBZ https://zenodo.org/records/15432050/files/cbf_m0255a.tar.bz2  m0255a_01_0880.cbf
881 CBF TBZ https://zenodo.org/records/15432050/files/cbf_m0255a.tar.bz2  m0255a_01_0881.cbf
882 CBF TBZ https://zenodo.org/records/15432050/files/cbf_m0255a.tar.bz2  m0255a_01_0882.cbf
883 CBF TBZ https://zenodo.org/records/15432050/files/cbf_m0255a.tar.bz2  m0255a_01_0883.cbf
884 CBF TBZ https://zenodo.org/records/15432050/files/cbf_m0255a.tar.bz2  m0255a_01_0884.cbf
885 CBF TBZ https://zenodo.org/records/15432050/files/cbf_m0255a.tar.bz2  m0255a_01_0885.cbf
886 CBF TBZ https://zenodo.org/records/15432050/files/cbf_m0255a.tar.bz2  m0255a_01_0886.cbf
887 CBF TBZ https://zenodo.org/records/15432050/files/cbf_m0255a.tar.bz2  m0255a_01_0887.cbf
888 CBF TBZ https://zenodo.org/records/15432050/files/cbf_m0255a.tar.bz2  m0255a_01_0888.cbf
889 CBF TBZ https://zenodo.org/records/15432050/files/cbf_m0255a.tar.bz2  m0255a_01_0889.cbf
890 CBF TBZ https://zenodo.org/records/15432050/files/cbf_m0255a.tar.bz2  m0255a_01_0890.cbf
891 CBF TBZ https://zenodo.org/records/15432050/files/cbf_m0255a.tar.bz2  m0255a_01_0891.cbf
892 CBF TBZ https://zenodo.org/records/15432050/files/cbf_m0255a.tar.bz2  m0255a_01_0892.cbf
893 CBF TBZ https://zenodo.org/records/15432050/files/cbf_m0255a.tar.bz2  m0255a_01_0893.cbf
894 CBF TBZ https://zenodo.org/records/15432050/files/cbf_m0255a.tar.bz2  m0255a_01_0894.cbf
895 CBF TBZ https://zenodo.org/records/15432050/files/cbf_m0255a.tar.bz2  m0255a_01_0895.cbf
896 CBF TBZ https://zenodo.org/records/15432050/files/cbf_m0255a.tar.bz2  m0255a_01_0896.cbf
897 CBF TBZ https://zenodo.org/records/15432050/files/cbf_m0255a.tar.bz2  m0255a_01_0897.cbf
898 CBF TBZ https://zenodo.org/records/15432050/files/cbf_m0255a.tar.bz2  m0255a_01_0898.cbf
899 CBF TBZ https://zenodo.org/records/15432050/files/cbf_m0255a.tar.bz2  m0255a_01_0899.cbf
900 CBF TBZ https://zenodo.org/records/15432050/files/cbf_m0255a.tar.bz2  m0255a_01_0900.cbf
901 CBF TBZ https://zenodo.org/records/15432050/files/cbf_m0255a.tar.bz2  m0255a_01_0901.cbf
902 CBF TBZ https://zenodo.org/records/15432050/files/cbf_m0255a.tar.bz2  m0255a_01_0902.cbf
903 CBF TBZ https://zenodo.org/records/15432050/files/cbf_m0255a.tar.bz2  m0255a_01_0903.cbf
904 CBF TBZ https://zenodo.org/records/15432050/files/cbf_m0255a.tar.bz2  m0255a_01_0904.cbf
905 CBF TBZ https://zenodo.org/records/15432050/files/cbf_m0255a.tar.bz2  m0255a_01_0905.cbf
906 CBF TBZ https://zenodo.org/records/15432050/files/cbf_m0255a.tar.bz2  m0255a_01_0906.cbf
907 CBF TBZ https://zenodo.org/records/15432050/files/cbf_m0255a.tar.bz2  m0255a_01_0907.cbf
908 CBF TBZ https://zenodo.org/records/15432050/files/cbf_m0255a.tar.bz2  m0255a_01_0908.cbf
909 CBF TBZ https://zenodo.org/records/15432050/files/cbf_m0255a.tar.bz2  m0255a_01_0909.cbf
910 CBF TBZ https://zenodo.org/records/15432050/files/cbf_m0255a.tar.bz2  m0255a_01_0910.cbf
911 CBF TBZ https://zenodo.org/records/15432050/files/cbf_m0255a.tar.bz2  m0255a_01_0911.cbf
912 CBF TBZ https://zenodo.org/records/15432050/files/cbf_m0255a.tar.bz2  m0255a_01_0912.cbf
913 CBF TBZ https://zenodo.org/records/15432050/files/cbf_m0255a.tar.bz2  m0255a_01_0913.cbf
914 CBF TBZ https://zenodo.org/records/15432050/files/cbf_m0255a.tar.bz2  m0255a_01_0914.cbf
915 CBF TBZ https://zenodo.org/records/15432050/files/cbf_m0255a.tar.bz2  m0255a_01_0915.cbf
916 CBF TBZ https://zenodo.org/records/15432050/files/cbf_m0255a.tar.bz2  m0255a_01_0916.cbf
917 CBF TBZ https://zenodo.org/records/15432050/files/cbf_m0255a.tar.bz2  m0255a_01_0917.cbf
918 CBF TBZ https://zenodo.org/records/15432050/files/cbf_m0255a.tar.bz2  m0255a_01_0918.cbf
919 CBF TBZ https://zenodo.org/records/15432050/files/cbf_m0255a.tar.bz2  m0255a_01_0919.cbf
920 CBF TBZ https://zenodo.org/records/15432050/files/cbf_m0255a.tar.bz2  m0255a_01_0920.cbf
921 CBF TBZ https://zenodo.org/records/15432050/files/cbf_m0255a.tar.bz2  m0255a_01_0921.cbf
922 CBF TBZ https://zenodo.org/records/15432050/files/cbf_m0255a.tar.bz2  m0255a_01_0922.cbf
923 CBF TBZ https://zenodo.org/records/15432050/files/cbf_m0255a.tar.bz2  m0255a_01_0923.cbf
924 CBF TBZ https://zenodo.org/records/15432050/files/cbf_m0255a.tar.bz2  m0255a_01_0924.cbf
925 CBF TBZ https://zenodo.org/records/15432050/files/cbf_m0255a.tar.bz2  m0255a_01_0925.cbf
926 CBF TBZ https://zenodo.org/records/15432050/files/cbf_m0255a.tar.bz2  m0255a_01_0926.cbf
927 CBF TBZ https://zenodo.org/records/15432050/files/cbf_m0255a.tar.bz2  m0255a_01_0927.cbf
928 CBF TBZ https://zenodo.org/records/15432050/files/cbf_m0255a.tar.bz2  m0255a_01_0928.cbf
929 CBF TBZ https://zenodo.org/records/15432050/files/cbf_m0255a.tar.bz2  m0255a_01_0929.cbf
930 CBF TBZ https://zenodo.org/records/15432050/files/cbf_m0255a.tar.bz2  m0255a_01_0930.cbf
931 CBF TBZ https://zenodo.org/records/15432050/files/cbf_m0255a.tar.bz2  m0255a_01_0931.cbf
932 CBF TBZ https://zenodo.org/records/15432050/files/cbf_m0255a.tar.bz2  m0255a_01_0932.cbf
933 CBF TBZ https://zenodo.org/records/15432050/files/cbf_m0255a.tar.bz2  m0255a_01_0933.cbf
934 CBF TBZ https://zenodo.org/records/15432050/files/cbf_m0255a.tar.bz2  m0255a_01_0934.cbf
935 CBF TBZ https://zenodo.org/records/15432050/files/cbf_m0255a.tar.bz2  m0255a_01_0935.cbf
936 CBF TBZ https://zenodo.org/records/15432050/files/cbf_m0255a.tar.bz2  m0255a_01_0936.cbf
937 CBF TBZ https://zenodo.org/records/15432050/files/cbf_m0255a.tar.bz2  m0255a_01_0937.cbf
938 CBF TBZ https://zenodo.org/records/15432050/files/cbf_m0255a.tar.bz2  m0255a_01_0938.cbf
939 CBF TBZ https://zenodo.org/records/15432050/files/cbf_m0255a.tar.bz2  m0255a_01_0939.cbf
940 CBF TBZ https://zenodo.org/records/15432050/files/cbf_m0255a.tar.bz2  m0255a_01_0940.cbf
941 CBF TBZ https://zenodo.org/records/15432050/files/cbf_m0255a.tar.bz2  m0255a_01_0941.cbf
942 CBF TBZ https://zenodo.org/records/15432050/files/cbf_m0255a.tar.bz2  m0255a_01_0942.cbf
943 CBF TBZ https://zenodo.org/records/15432050/files/cbf_m0255a.tar.bz2  m0255a_01_0943.cbf
944 CBF TBZ https://zenodo.org/records/15432050/files/cbf_m0255a.tar.bz2  m0255a_01_0944.cbf
945 CBF TBZ https://zenodo.org/records/15432050/files/cbf_m0255a.tar.bz2  m0255a_01_0945.cbf
946 CBF TBZ https://zenodo.org/records/15432050/files/cbf_m0255a.tar.bz2  m0255a_01_0946.cbf
947 CBF TBZ https://zenodo.org/records/15432050/files/cbf_m0255a.tar.bz2  m0255a_01_0947.cbf
948 CBF TBZ https://zenodo.org/records/15432050/files/cbf_m0255a.tar.bz2  m0255a_01_0948.cbf
949 CBF TBZ https://zenodo.org/records/15432050/files/cbf_m0255a.tar.bz2  m0255a_01_0949.cbf
950 CBF TBZ https://zenodo.org/records/15432050/files/cbf_m0255a.tar.bz2  m0255a_01_0950.cbf
951 CBF TBZ https://zenodo.org/records/15432050/files/cbf_m0255a.tar.bz2  m0255a_01_0951.cbf
952 CBF TBZ https://zenodo.org/records/15432050/files/cbf_m0255a.tar.bz2  m0255a_01_0952.cbf
953 CBF TBZ https://zenodo.org/records/15432050/files/cbf_m0255a.tar.bz2  m0255a_01_0953.cbf
954 CBF TBZ https://zenodo.org/records/15432050/files/cbf_m0255a.tar.bz2  m0255a_01_0954.cbf
955 CBF TBZ https://zenodo.org/records/15432050/files/cbf_m0255a.tar.bz2  m0255a_01_0955.cbf
956 CBF TBZ https://zenodo.org/records/15432050/files/cbf_m0255a.tar.bz2  m0255a_01_0956.cbf
957 CBF TBZ https://zenodo.org/records/15432050/files/cbf_m0255a.tar.bz2  m0255a_01_0957.cbf
958 CBF TBZ https://zenodo.org/records/15432050/files/cbf_m0255a.tar.bz2  m0255a_01_0958.cbf
959 CBF TBZ https://zenodo.org/records/15432050/files/cbf_m0255a.tar.bz2  m0255a_01_0959.cbf
960 CBF TBZ https://zenodo.org/records/15432050/files/cbf_m0255a.tar.bz2  m0255a_01_0960.cbf
961 CBF TBZ https://zenodo.org/records/15432050/files/cbf_m0255a.tar.bz2  m0255a_01_0961.cbf
962 CBF TBZ https://zenodo.org/records/15432050/files/cbf_m0255a.tar.bz2  m0255a_01_0962.cbf
963 CBF TBZ https://zenodo.org/records/15432050/files/cbf_m0255a.tar.bz2  m0255a_01_0963.cbf
964 CBF TBZ https://zenodo.org/records/15432050/files/cbf_m0255a.tar.bz2  m0255a_01_0964.cbf
965 CBF TBZ https://zenodo.org/records/15432050/files/cbf_m0255a.tar.bz2  m0255a_01_0965.cbf
966 CBF TBZ https://zenodo.org/records/15432050/files/cbf_m0255a.tar.bz2  m0255a_01_0966.cbf
967 CBF TBZ https://zenodo.org/records/15432050/files/cbf_m0255a.tar.bz2  m0255a_01_0967.cbf
968 CBF TBZ https://zenodo.org/records/15432050/files/cbf_m0255a.tar.bz2  m0255a_01_0968.cbf
969 CBF TBZ https://zenodo.org/records/15432050/files/cbf_m0255a.tar.bz2  m0255a_01_0969.cbf
970 CBF TBZ https://zenodo.org/records/15432050/files/cbf_m0255a.tar.bz2  m0255a_01_0970.cbf
971 CBF TBZ https://zenodo.org/records/15432050/files/cbf_m0255a.tar.bz2  m0255a_01_0971.cbf
972 CBF TBZ https://zenodo.org/records/15432050/files/cbf_m0255a.tar.bz2  m0255a_01_0972.cbf
973 CBF TBZ https://zenodo.org/records/15432050/files/cbf_m0255a.tar.bz2  m0255a_01_0973.cbf
974 CBF TBZ https://zenodo.org/records/15432050/files/cbf_m0255a.tar.bz2  m0255a_01_0974.cbf
975 CBF TBZ https://zenodo.org/records/15432050/files/cbf_m0255a.tar.bz2  m0255a_01_0975.cbf
976 CBF TBZ https://zenodo.org/records/15432050/files/cbf_m0255a.tar.bz2  m0255a_01_0976.cbf
977 CBF TBZ https://zenodo.org/records/15432050/files/cbf_m0255a.tar.bz2  m0255a_01_0977.cbf
978 CBF TBZ https://zenodo.org/records/15432050/files/cbf_m0255a.tar.bz2  m0255a_01_0978.cbf
979 CBF TBZ https://zenodo.org/records/15432050/files/cbf_m0255a.tar.bz2  m0255a_01_0979.cbf
980 CBF TBZ https://zenodo.org/records/15432050/files/cbf_m0255a.tar.bz2  m0255a_01_0980.cbf
981 CBF TBZ https://zenodo.org/records/15432050/files/cbf_m0255a.tar.bz2  m0255a_01_0981.cbf
982 CBF TBZ https://zenodo.org/records/15432050/files/cbf_m0255a.tar.bz2  m0255a_01_0982.cbf
983 CBF TBZ https://zenodo.org/records/15432050/files/cbf_m0255a.tar.bz2  m0255a_01_0983.cbf
984 CBF TBZ https://zenodo.org/records/15432050/files/cbf_m0255a.tar.bz2  m0255a_01_0984.cbf
985 CBF TBZ https://zenodo.org/records/15432050/files/cbf_m0255a.tar.bz2  m0255a_01_0985.cbf
986 CBF TBZ https://zenodo.org/records/15432050/files/cbf_m0255a.tar.bz2  m0255a_01_0986.cbf
987 CBF TBZ https://zenodo.org/records/15432050/files/cbf_m0255a.tar.bz2  m0255a_01_0987.cbf
988 CBF TBZ https://zenodo.org/records/15432050/files/cbf_m0255a.tar.bz2  m0255a_01_0988.cbf
989 CBF TBZ https://zenodo.org/records/15432050/files/cbf_m0255a.tar.bz2  m0255a_01_0989.cbf
990 CBF TBZ https://zenodo.org/records/15432050/files/cbf_m0255a.tar.bz2  m0255a_01_0990.cbf
991 CBF TBZ https://zenodo.org/records/15432050/files/cbf_m0255a.tar.bz2  m0255a_01_0991.cbf
992 CBF TBZ https://zenodo.org/records/15432050/files/cbf_m0255a.tar.bz2  m0255a_01_0992.cbf
993 CBF TBZ https://zenodo.org/records/15432050/files/cbf_m0255a.tar.bz2  m0255a_01_0993.cbf
994 CBF TBZ https://zenodo.org/records/15432050/files/cbf_m0255a.tar.bz2  m0255a_01_0994.cbf
995 CBF TBZ https://zenodo.org/records/15432050/files/cbf_m0255a.tar.bz2  m0255a_01_0995.cbf
996 CBF TBZ https://zenodo.org/records/15432050/files/cbf_m0255a.tar.bz2  m0255a_01_0996.cbf
997 CBF TBZ https://zenodo.org/records/15432050/files/cbf_m0255a.tar.bz2  m0255a_01_0997.cbf
998 CBF TBZ https://zenodo.org/records/15432050/files/cbf_m0255a.tar.bz2  m0255a_01_0998.cbf
999 CBF TBZ https://zenodo.org/records/15432050/files/cbf_m0255a.tar.bz2  m0255a_01_0999.cbf
1000 CBF TBZ https://zenodo.org/records/15432050/files/cbf_m0255a.tar.bz2  m0255a_01_1000.cbf
1001 CBF TBZ https://zenodo.org/records/15432050/files/cbf_m0255a.tar.bz2  m0255a_01_1001.cbf
1002 CBF TBZ https://zenodo.org/records/15432050/files/cbf_m0255a.tar.bz2  m0255a_01_1002.cbf
1003 CBF TBZ https://zenodo.org/records/15432050/files/cbf_m0255a.tar.bz2  m0255a_01_1003.cbf
1004 CBF TBZ https://zenodo.org/records/15432050/files/cbf_m0255a.tar.bz2  m0255a_01_1004.cbf
1005 CBF TBZ https://zenodo.org/records/15432050/files/cbf_m0255a.tar.bz2  m0255a_01_1005.cbf
1006 CBF TBZ https://zenodo.org/records/15432050/files/cbf_m0255a.tar.bz2  m0255a_01_1006.cbf
1007 CBF TBZ https://zenodo.org/records/15432050/files/cbf_m0255a.tar.bz2  m0255a_01_1007.cbf
1008 CBF TBZ https://zenodo.org/records/15432050/files/cbf_m0255a.tar.bz2  m0255a_01_1008.cbf
1009 CBF TBZ https://zenodo.org/records/15432050/files/cbf_m0255a.tar.bz2  m0255a_01_1009.cbf
1010 CBF TBZ https://zenodo.org/records/15432050/files/cbf_m0255a.tar.bz2  m0255a_01_1010.cbf
1011 CBF TBZ https://zenodo.org/records/15432050/files/cbf_m0255a.tar.bz2  m0255a_01_1011.cbf
1012 CBF TBZ https://zenodo.org/records/15432050/files/cbf_m0255a.tar.bz2  m0255a_01_1012.cbf
1013 CBF TBZ https://zenodo.org/records/15432050/files/cbf_m0255a.tar.bz2  m0255a_01_1013.cbf
1014 CBF TBZ https://zenodo.org/records/15432050/files/cbf_m0255a.tar.bz2  m0255a_01_1014.cbf
1015 CBF TBZ https://zenodo.org/records/15432050/files/cbf_m0255a.tar.bz2  m0255a_01_1015.cbf
1016 CBF TBZ https://zenodo.org/records/15432050/files/cbf_m0255a.tar.bz2  m0255a_01_1016.cbf
1017 CBF TBZ https://zenodo.org/records/15432050/files/cbf_m0255a.tar.bz2  m0255a_01_1017.cbf
1018 CBF TBZ https://zenodo.org/records/15432050/files/cbf_m0255a.tar.bz2  m0255a_01_1018.cbf
1019 CBF TBZ https://zenodo.org/records/15432050/files/cbf_m0255a.tar.bz2  m0255a_01_1019.cbf
1020 CBF TBZ https://zenodo.org/records/15432050/files/cbf_m0255a.tar.bz2  m0255a_01_1020.cbf
1021 CBF TBZ https://zenodo.org/records/15432050/files/cbf_m0255a.tar.bz2  m0255a_01_1021.cbf
1022 CBF TBZ https://zenodo.org/records/15432050/files/cbf_m0255a.tar.bz2  m0255a_01_1022.cbf
1023 CBF TBZ https://zenodo.org/records/15432050/files/cbf_m0255a.tar.bz2  m0255a_01_1023.cbf
1024 CBF TBZ https://zenodo.org/records/15432050/files/cbf_m0255a.tar.bz2  m0255a_01_1024.cbf
1025 CBF TBZ https://zenodo.org/records/15432050/files/cbf_m0255a.tar.bz2  m0255a_01_1025.cbf
1026 CBF TBZ https://zenodo.org/records/15432050/files/cbf_m0255a.tar.bz2  m0255a_01_1026.cbf
1027 CBF TBZ https://zenodo.org/records/15432050/files/cbf_m0255a.tar.bz2  m0255a_01_1027.cbf
1028 CBF TBZ https://zenodo.org/records/15432050/files/cbf_m0255a.tar.bz2  m0255a_01_1028.cbf
1029 CBF TBZ https://zenodo.org/records/15432050/files/cbf_m0255a.tar.bz2  m0255a_01_1029.cbf
1030 CBF TBZ https://zenodo.org/records/15432050/files/cbf_m0255a.tar.bz2  m0255a_01_1030.cbf
1031 CBF TBZ https://zenodo.org/records/15432050/files/cbf_m0255a.tar.bz2  m0255a_01_1031.cbf
1032 CBF TBZ https://zenodo.org/records/15432050/files/cbf_m0255a.tar.bz2  m0255a_01_1032.cbf
1033 CBF TBZ https://zenodo.org/records/15432050/files/cbf_m0255a.tar.bz2  m0255a_01_1033.cbf
1034 CBF TBZ https://zenodo.org/records/15432050/files/cbf_m0255a.tar.bz2  m0255a_01_1034.cbf
1035 CBF TBZ https://zenodo.org/records/15432050/files/cbf_m0255a.tar.bz2  m0255a_01_1035.cbf
1036 CBF TBZ https://zenodo.org/records/15432050/files/cbf_m0255a.tar.bz2  m0255a_01_1036.cbf
1037 CBF TBZ https://zenodo.org/records/15432050/files/cbf_m0255a.tar.bz2  m0255a_01_1037.cbf
1038 CBF TBZ https://zenodo.org/records/15432050/files/cbf_m0255a.tar.bz2  m0255a_01_1038.cbf
1039 CBF TBZ https://zenodo.org/records/15432050/files/cbf_m0255a.tar.bz2  m0255a_01_1039.cbf
1040 CBF TBZ https://zenodo.org/records/15432050/files/cbf_m0255a.tar.bz2  m0255a_01_1040.cbf
1041 CBF TBZ https://zenodo.org/records/15432050/files/cbf_m0255a.tar.bz2  m0255a_01_1041.cbf
1042 CBF TBZ https://zenodo.org/records/15432050/files/cbf_m0255a.tar.bz2  m0255a_01_1042.cbf
1043 CBF TBZ https://zenodo.org/records/15432050/files/cbf_m0255a.tar.bz2  m0255a_01_1043.cbf
1044 CBF TBZ https://zenodo.org/records/15432050/files/cbf_m0255a.tar.bz2  m0255a_01_1044.cbf
1045 CBF TBZ https://zenodo.org/records/15432050/files/cbf_m0255a.tar.bz2  m0255a_01_1045.cbf
1046 CBF TBZ https://zenodo.org/records/15432050/files/cbf_m0255a.tar.bz2  m0255a_01_1046.cbf
1047 CBF TBZ https://zenodo.org/records/15432050/files/cbf_m0255a.tar.bz2  m0255a_01_1047.cbf
1048 CBF TBZ https://zenodo.org/records/15432050/files/cbf_m0255a.tar.bz2  m0255a_01_1048.cbf
1049 CBF TBZ https://zenodo.org/records/15432050/files/cbf_m0255a.tar.bz2  m0255a_01_1049.cbf
1050 CBF TBZ https://zenodo.org/records/15432050/files/cbf_m0255a.tar.bz2  m0255a_01_1050.cbf
1051 CBF TBZ https://zenodo.org/records/15432050/files/cbf_m0255a.tar.bz2  m0255a_01_1051.cbf
1052 CBF TBZ https://zenodo.org/records/15432050/files/cbf_m0255a.tar.bz2  m0255a_01_1052.cbf
1053 CBF TBZ https://zenodo.org/records/15432050/files/cbf_m0255a.tar.bz2  m0255a_01_1053.cbf
1054 CBF TBZ https://zenodo.org/records/15432050/files/cbf_m0255a.tar.bz2  m0255a_01_1054.cbf
1055 CBF TBZ https://zenodo.org/records/15432050/files/cbf_m0255a.tar.bz2  m0255a_01_1055.cbf
1056 CBF TBZ https://zenodo.org/records/15432050/files/cbf_m0255a.tar.bz2  m0255a_01_1056.cbf
1057 CBF TBZ https://zenodo.org/records/15432050/files/cbf_m0255a.tar.bz2  m0255a_01_1057.cbf
1058 CBF TBZ https://zenodo.org/records/15432050/files/cbf_m0255a.tar.bz2  m0255a_01_1058.cbf
1059 CBF TBZ https://zenodo.org/records/15432050/files/cbf_m0255a.tar.bz2  m0255a_01_1059.cbf
1060 CBF TBZ https://zenodo.org/records/15432050/files/cbf_m0255a.tar.bz2  m0255a_01_1060.cbf
1061 CBF TBZ https://zenodo.org/records/15432050/files/cbf_m0255a.tar.bz2  m0255a_01_1061.cbf
1062 CBF TBZ https://zenodo.org/records/15432050/files/cbf_m0255a.tar.bz2  m0255a_01_1062.cbf
1063 CBF TBZ https://zenodo.org/records/15432050/files/cbf_m0255a.tar.bz2  m0255a_01_1063.cbf
1064 CBF TBZ https://zenodo.org/records/15432050/files/cbf_m0255a.tar.bz2  m0255a_01_1064.cbf
1065 CBF TBZ https://zenodo.org/records/15432050/files/cbf_m0255a.tar.bz2  m0255a_01_1065.cbf
1066 CBF TBZ https://zenodo.org/records/15432050/files/cbf_m0255a.tar.bz2  m0255a_01_1066.cbf
1067 CBF TBZ https://zenodo.org/records/15432050/files/cbf_m0255a.tar.bz2  m0255a_01_1067.cbf
1068 CBF TBZ https://zenodo.org/records/15432050/files/cbf_m0255a.tar.bz2  m0255a_01_1068.cbf
1069 CBF TBZ https://zenodo.org/records/15432050/files/cbf_m0255a.tar.bz2  m0255a_01_1069.cbf
1070 CBF TBZ https://zenodo.org/records/15432050/files/cbf_m0255a.tar.bz2  m0255a_01_1070.cbf
1071 CBF TBZ https://zenodo.org/records/15432050/files/cbf_m0255a.tar.bz2  m0255a_01_1071.cbf
1072 CBF TBZ https://zenodo.org/records/15432050/files/cbf_m0255a.tar.bz2  m0255a_01_1072.cbf
1073 CBF TBZ https://zenodo.org/records/15432050/files/cbf_m0255a.tar.bz2  m0255a_01_1073.cbf
1074 CBF TBZ https://zenodo.org/records/15432050/files/cbf_m0255a.tar.bz2  m0255a_01_1074.cbf
1075 CBF TBZ https://zenodo.org/records/15432050/files/cbf_m0255a.tar.bz2  m0255a_01_1075.cbf
1076 CBF TBZ https://zenodo.org/records/15432050/files/cbf_m0255a.tar.bz2  m0255a_01_1076.cbf
1077 CBF TBZ https://zenodo.org/records/15432050/files/cbf_m0255a.tar.bz2  m0255a_01_1077.cbf
1078 CBF TBZ https://zenodo.org/records/15432050/files/cbf_m0255a.tar.bz2  m0255a_01_1078.cbf
1079 CBF TBZ https://zenodo.org/records/15432050/files/cbf_m0255a.tar.bz2  m0255a_01_1079.cbf
1080 CBF TBZ https://zenodo.org/records/15432050/files/cbf_m0255a.tar.bz2  m0255a_01_1080.cbf
1081 CBF TBZ https://zenodo.org/records/15432050/files/cbf_m0255a.tar.bz2  m0255a_01_1081.cbf
1082 CBF TBZ https://zenodo.org/records/15432050/files/cbf_m0255a.tar.bz2  m0255a_01_1082.cbf
1083 CBF TBZ https://zenodo.org/records/15432050/files/cbf_m0255a.tar.bz2  m0255a_01_1083.cbf
1084 CBF TBZ https://zenodo.org/records/15432050/files/cbf_m0255a.tar.bz2  m0255a_01_1084.cbf
1085 CBF TBZ https://zenodo.org/records/15432050/files/cbf_m0255a.tar.bz2  m0255a_01_1085.cbf
1086 CBF TBZ https://zenodo.org/records/15432050/files/cbf_m0255a.tar.bz2  m0255a_01_1086.cbf
1087 CBF TBZ https://zenodo.org/records/15432050/files/cbf_m0255a.tar.bz2  m0255a_01_1087.cbf
1088 CBF TBZ https://zenodo.org/records/15432050/files/cbf_m0255a.tar.bz2  m0255a_01_1088.cbf
1089 CBF TBZ https://zenodo.org/records/15432050/files/cbf_m0255a.tar.bz2  m0255a_01_1089.cbf
1090 CBF TBZ https://zenodo.org/records/15432050/files/cbf_m0255a.tar.bz2  m0255a_01_1090.cbf
1091 CBF TBZ https://zenodo.org/records/15432050/files/cbf_m0255a.tar.bz2  m0255a_01_1091.cbf
1092 CBF TBZ https://zenodo.org/records/15432050/files/cbf_m0255a.tar.bz2  m0255a_01_1092.cbf
1093 CBF TBZ https://zenodo.org/records/15432050/files/cbf_m0255a.tar.bz2  m0255a_01_1093.cbf
1094 CBF TBZ https://zenodo.org/records/15432050/files/cbf_m0255a.tar.bz2  m0255a_01_1094.cbf
1095 CBF TBZ https://zenodo.org/records/15432050/files/cbf_m0255a.tar.bz2  m0255a_01_1095.cbf
1096 CBF TBZ https://zenodo.org/records/15432050/files/cbf_m0255a.tar.bz2  m0255a_01_1096.cbf
1097 CBF TBZ https://zenodo.org/records/15432050/files/cbf_m0255a.tar.bz2  m0255a_01_1097.cbf
1098 CBF TBZ https://zenodo.org/records/15432050/files/cbf_m0255a.tar.bz2  m0255a_01_1098.cbf
1099 CBF TBZ https://zenodo.org/records/15432050/files/cbf_m0255a.tar.bz2  m0255a_01_1099.cbf
1100 CBF TBZ https://zenodo.org/records/15432050/files/cbf_m0255a.tar.bz2  m0255a_01_1100.cbf
1101 CBF TBZ https://zenodo.org/records/15432050/files/cbf_m0255a.tar.bz2  m0255a_01_1101.cbf
1102 CBF TBZ https://zenodo.org/records/15432050/files/cbf_m0255a.tar.bz2  m0255a_01_1102.cbf
1103 CBF TBZ https://zenodo.org/records/15432050/files/cbf_m0255a.tar.bz2  m0255a_01_1103.cbf
1104 CBF TBZ https://zenodo.org/records/15432050/files/cbf_m0255a.tar.bz2  m0255a_01_1104.cbf
1105 CBF TBZ https://zenodo.org/records/15432050/files/cbf_m0255a.tar.bz2  m0255a_01_1105.cbf
1106 CBF TBZ https://zenodo.org/records/15432050/files/cbf_m0255a.tar.bz2  m0255a_01_1106.cbf
1107 CBF TBZ https://zenodo.org/records/15432050/files/cbf_m0255a.tar.bz2  m0255a_01_1107.cbf
1108 CBF TBZ https://zenodo.org/records/15432050/files/cbf_m0255a.tar.bz2  m0255a_01_1108.cbf
1109 CBF TBZ https://zenodo.org/records/15432050/files/cbf_m0255a.tar.bz2  m0255a_01_1109.cbf
1110 CBF TBZ https://zenodo.org/records/15432050/files/cbf_m0255a.tar.bz2  m0255a_01_1110.cbf
1111 CBF TBZ https://zenodo.org/records/15432050/files/cbf_m0255a.tar.bz2  m0255a_01_1111.cbf
1112 CBF TBZ https://zenodo.org/records/15432050/files/cbf_m0255a.tar.bz2  m0255a_01_1112.cbf
1113 CBF TBZ https://zenodo.org/records/15432050/files/cbf_m0255a.tar.bz2  m0255a_01_1113.cbf
1114 CBF TBZ https://zenodo.org/records/15432050/files/cbf_m0255a.tar.bz2  m0255a_01_1114.cbf
1115 CBF TBZ https://zenodo.org/records/15432050/files/cbf_m0255a.tar.bz2  m0255a_01_1115.cbf
1116 CBF TBZ https://zenodo.org/records/15432050/files/cbf_m0255a.tar.bz2  m0255a_01_1116.cbf
1117 CBF TBZ https://zenodo.org/records/15432050/files/cbf_m0255a.tar.bz2  m0255a_01_1117.cbf
1118 CBF TBZ https://zenodo.org/records/15432050/files/cbf_m0255a.tar.bz2  m0255a_01_1118.cbf
1119 CBF TBZ https://zenodo.org/records/15432050/files/cbf_m0255a.tar.bz2  m0255a_01_1119.cbf
1120 CBF TBZ https://zenodo.org/records/15432050/files/cbf_m0255a.tar.bz2  m0255a_01_1120.cbf
1121 CBF TBZ https://zenodo.org/records/15432050/files/cbf_m0255a.tar.bz2  m0255a_01_1121.cbf
1122 CBF TBZ https://zenodo.org/records/15432050/files/cbf_m0255a.tar.bz2  m0255a_01_1122.cbf
1123 CBF TBZ https://zenodo.org/records/15432050/files/cbf_m0255a.tar.bz2  m0255a_01_1123.cbf
1124 CBF TBZ https://zenodo.org/records/15432050/files/cbf_m0255a.tar.bz2  m0255a_01_1124.cbf
1125 CBF TBZ https://zenodo.org/records/15432050/files/cbf_m0255a.tar.bz2  m0255a_01_1125.cbf
1126 CBF TBZ https://zenodo.org/records/15432050/files/cbf_m0255a.tar.bz2  m0255a_01_1126.cbf
1127 CBF TBZ https://zenodo.org/records/15432050/files/cbf_m0255a.tar.bz2  m0255a_01_1127.cbf
1128 CBF TBZ https://zenodo.org/records/15432050/files/cbf_m0255a.tar.bz2  m0255a_01_1128.cbf
1129 CBF TBZ https://zenodo.org/records/15432050/files/cbf_m0255a.tar.bz2  m0255a_01_1129.cbf
1130 CBF TBZ https://zenodo.org/records/15432050/files/cbf_m0255a.tar.bz2  m0255a_01_1130.cbf
1131 CBF TBZ https://zenodo.org/records/15432050/files/cbf_m0255a.tar.bz2  m0255a_01_1131.cbf
1132 CBF TBZ https://zenodo.org/records/15432050/files/cbf_m0255a.tar.bz2  m0255a_01_1132.cbf
1133 CBF TBZ https://zenodo.org/records/15432050/files/cbf_m0255a.tar.bz2  m0255a_01_1133.cbf
1134 CBF TBZ https://zenodo.org/records/15432050/files/cbf_m0255a.tar.bz2  m0255a_01_1134.cbf
1135 CBF TBZ https://zenodo.org/records/15432050/files/cbf_m0255a.tar.bz2  m0255a_01_1135.cbf
1136 CBF TBZ https://zenodo.org/records/15432050/files/cbf_m0255a.tar.bz2  m0255a_01_1136.cbf
1137 CBF TBZ https://zenodo.org/records/15432050/files/cbf_m0255a.tar.bz2  m0255a_01_1137.cbf
1138 CBF TBZ https://zenodo.org/records/15432050/files/cbf_m0255a.tar.bz2  m0255a_01_1138.cbf
1139 CBF TBZ https://zenodo.org/records/15432050/files/cbf_m0255a.tar.bz2  m0255a_01_1139.cbf
1140 CBF TBZ https://zenodo.org/records/15432050/files/cbf_m0255a.tar.bz2  m0255a_01_1140.cbf
1141 CBF TBZ https://zenodo.org/records/15432050/files/cbf_m0255a.tar.bz2  m0255a_01_1141.cbf
1142 CBF TBZ https://zenodo.org/records/15432050/files/cbf_m0255a.tar.bz2  m0255a_01_1142.cbf
1143 CBF TBZ https://zenodo.org/records/15432050/files/cbf_m0255a.tar.bz2  m0255a_01_1143.cbf
1144 CBF TBZ https://zenodo.org/records/15432050/files/cbf_m0255a.tar.bz2  m0255a_01_1144.cbf
1145 CBF TBZ https://zenodo.org/records/15432050/files/cbf_m0255a.tar.bz2  m0255a_01_1145.cbf
1146 CBF TBZ https://zenodo.org/records/15432050/files/cbf_m0255a.tar.bz2  m0255a_01_1146.cbf
1147 CBF TBZ https://zenodo.org/records/15432050/files/cbf_m0255a.tar.bz2  m0255a_01_1147.cbf
1148 CBF TBZ https://zenodo.org/records/15432050/files/cbf_m0255a.tar.bz2  m0255a_01_1148.cbf
1149 CBF TBZ https://zenodo.org/records/15432050/files/cbf_m0255a.tar.bz2  m0255a_01_1149.cbf
1150 CBF TBZ https://zenodo.org/records/15432050/files/cbf_m0255a.tar.bz2  m0255a_01_1150.cbf
1151 CBF TBZ https://zenodo.org/records/15432050/files/cbf_m0255a.tar.bz2  m0255a_01_1151.cbf
1152 CBF TBZ https://zenodo.org/records/15432050/files/cbf_m0255a.tar.bz2  m0255a_01_1152.cbf
1153 CBF TBZ https://zenodo.org/records/15432050/files/cbf_m0255a.tar.bz2  m0255a_01_1153.cbf
1154 CBF TBZ https://zenodo.org/records/15432050/files/cbf_m0255a.tar.bz2  m0255a_01_1154.cbf
1155 CBF TBZ https://zenodo.org/records/15432050/files/cbf_m0255a.tar.bz2  m0255a_01_1155.cbf
1156 CBF TBZ https://zenodo.org/records/15432050/files/cbf_m0255a.tar.bz2  m0255a_01_1156.cbf
1157 CBF TBZ https://zenodo.org/records/15432050/files/cbf_m0255a.tar.bz2  m0255a_01_1157.cbf
1158 CBF TBZ https://zenodo.org/records/15432050/files/cbf_m0255a.tar.bz2  m0255a_01_1158.cbf
1159 CBF TBZ https://zenodo.org/records/15432050/files/cbf_m0255a.tar.bz2  m0255a_01_1159.cbf
1160 CBF TBZ https://zenodo.org/records/15432050/files/cbf_m0255a.tar.bz2  m0255a_01_1160.cbf
1161 CBF TBZ https://zenodo.org/records/15432050/files/cbf_m0255a.tar.bz2  m0255a_01_1161.cbf
1162 CBF TBZ https://zenodo.org/records/15432050/files/cbf_m0255a.tar.bz2  m0255a_01_1162.cbf
1163 CBF TBZ https://zenodo.org/records/15432050/files/cbf_m0255a.tar.bz2  m0255a_01_1163.cbf
1164 CBF TBZ https://zenodo.org/records/15432050/files/cbf_m0255a.tar.bz2  m0255a_01_1164.cbf
1165 CBF TBZ https://zenodo.org/records/15432050/files/cbf_m0255a.tar.bz2  m0255a_01_1165.cbf
1166 CBF TBZ https://zenodo.org/records/15432050/files/cbf_m0255a.tar.bz2  m0255a_01_1166.cbf
1167 CBF TBZ https://zenodo.org/records/15432050/files/cbf_m0255a.tar.bz2  m0255a_01_1167.cbf
1168 CBF TBZ https://zenodo.org/records/15432050/files/cbf_m0255a.tar.bz2  m0255a_01_1168.cbf
1169 CBF TBZ https://zenodo.org/records/15432050/files/cbf_m0255a.tar.bz2  m0255a_01_1169.cbf
1170 CBF TBZ https://zenodo.org/records/15432050/files/cbf_m0255a.tar.bz2  m0255a_01_1170.cbf
1171 CBF TBZ https://zenodo.org/records/15432050/files/cbf_m0255a.tar.bz2  m0255a_01_1171.cbf
1172 CBF TBZ https://zenodo.org/records/15432050/files/cbf_m0255a.tar.bz2  m0255a_01_1172.cbf
1173 CBF TBZ https://zenodo.org/records/15432050/files/cbf_m0255a.tar.bz2  m0255a_01_1173.cbf
1174 CBF TBZ https://zenodo.org/records/15432050/files/cbf_m0255a.tar.bz2  m0255a_01_1174.cbf
1175 CBF TBZ https://zenodo.org/records/15432050/files/cbf_m0255a.tar.bz2  m0255a_01_1175.cbf
1176 CBF TBZ https://zenodo.org/records/15432050/files/cbf_m0255a.tar.bz2  m0255a_01_1176.cbf
1177 CBF TBZ https://zenodo.org/records/15432050/files/cbf_m0255a.tar.bz2  m0255a_01_1177.cbf
1178 CBF TBZ https://zenodo.org/records/15432050/files/cbf_m0255a.tar.bz2  m0255a_01_1178.cbf
1179 CBF TBZ https://zenodo.org/records/15432050/files/cbf_m0255a.tar.bz2  m0255a_01_1179.cbf
1180 CBF TBZ https://zenodo.org/records/15432050/files/cbf_m0255a.tar.bz2  m0255a_01_1180.cbf
1181 CBF TBZ https://zenodo.org/records/15432050/files/cbf_m0255a.tar.bz2  m0255a_01_1181.cbf
1182 CBF TBZ https://zenodo.org/records/15432050/files/cbf_m0255a.tar.bz2  m0255a_01_1182.cbf
1183 CBF TBZ https://zenodo.org/records/15432050/files/cbf_m0255a.tar.bz2  m0255a_01_1183.cbf
1184 CBF TBZ https://zenodo.org/records/15432050/files/cbf_m0255a.tar.bz2  m0255a_01_1184.cbf
1185 CBF TBZ https://zenodo.org/records/15432050/files/cbf_m0255a.tar.bz2  m0255a_01_1185.cbf
1186 CBF TBZ https://zenodo.org/records/15432050/files/cbf_m0255a.tar.bz2  m0255a_01_1186.cbf
1187 CBF TBZ https://zenodo.org/records/15432050/files/cbf_m0255a.tar.bz2  m0255a_01_1187.cbf
1188 CBF TBZ https://zenodo.org/records/15432050/files/cbf_m0255a.tar.bz2  m0255a_01_1188.cbf
1189 CBF TBZ https://zenodo.org/records/15432050/files/cbf_m0255a.tar.bz2  m0255a_01_1189.cbf
1190 CBF TBZ https://zenodo.org/records/15432050/files/cbf_m0255a.tar.bz2  m0255a_01_1190.cbf
1191 CBF TBZ https://zenodo.org/records/15432050/files/cbf_m0255a.tar.bz2  m0255a_01_1191.cbf
1192 CBF TBZ https://zenodo.org/records/15432050/files/cbf_m0255a.tar.bz2  m0255a_01_1192.cbf
1193 CBF TBZ https://zenodo.org/records/15432050/files/cbf_m0255a.tar.bz2  m0255a_01_1193.cbf
1194 CBF TBZ https://zenodo.org/records/15432050/files/cbf_m0255a.tar.bz2  m0255a_01_1194.cbf
1195 CBF TBZ https://zenodo.org/records/15432050/files/cbf_m0255a.tar.bz2  m0255a_01_1195.cbf
1196 CBF TBZ https://zenodo.org/records/15432050/files/cbf_m0255a.tar.bz2  m0255a_01_1196.cbf
1197 CBF TBZ https://zenodo.org/records/15432050/files/cbf_m0255a.tar.bz2  m0255a_01_1197.cbf
1198 CBF TBZ https://zenodo.org/records/15432050/files/cbf_m0255a.tar.bz2  m0255a_01_1198.cbf
1199 CBF TBZ https://zenodo.org/records/15432050/files/cbf_m0255a.tar.bz2  m0255a_01_1199.cbf
1200 CBF TBZ https://zenodo.org/records/15432050/files/cbf_m0255a.tar.bz2  m0255a_01_1200.cbf
1201 CBF TBZ https://zenodo.org/records/15432050/files/cbf_m0255a.tar.bz2  m0255a_02_0001.cbf
1202 CBF TBZ https://zenodo.org/records/15432050/files/cbf_m0255a.tar.bz2  m0255a_02_0002.cbf
1203 CBF TBZ https://zenodo.org/records/15432050/files/cbf_m0255a.tar.bz2  m0255a_02_0003.cbf
1204 CBF TBZ https://zenodo.org/records/15432050/files/cbf_m0255a.tar.bz2  m0255a_02_0004.cbf
1205 CBF TBZ https://zenodo.org/records/15432050/files/cbf_m0255a.tar.bz2  m0255a_02_0005.cbf
1206 CBF TBZ https://zenodo.org/records/15432050/files/cbf_m0255a.tar.bz2  m0255a_02_0006.cbf
1207 CBF TBZ https://zenodo.org/records/15432050/files/cbf_m0255a.tar.bz2  m0255a_02_0007.cbf
1208 CBF TBZ https://zenodo.org/records/15432050/files/cbf_m0255a.tar.bz2  m0255a_02_0008.cbf
1209 CBF TBZ https://zenodo.org/records/15432050/files/cbf_m0255a.tar.bz2  m0255a_02_0009.cbf
1210 CBF TBZ https://zenodo.org/records/15432050/files/cbf_m0255a.tar.bz2  m0255a_02_0010.cbf
1211 CBF TBZ https://zenodo.org/records/15432050/files/cbf_m0255a.tar.bz2  m0255a_02_0011.cbf
1212 CBF TBZ https://zenodo.org/records/15432050/files/cbf_m0255a.tar.bz2  m0255a_02_0012.cbf
1213 CBF TBZ https://zenodo.org/records/15432050/files/cbf_m0255a.tar.bz2  m0255a_02_0013.cbf
1214 CBF TBZ https://zenodo.org/records/15432050/files/cbf_m0255a.tar.bz2  m0255a_02_0014.cbf
1215 CBF TBZ https://zenodo.org/records/15432050/files/cbf_m0255a.tar.bz2  m0255a_02_0015.cbf
1216 CBF TBZ https://zenodo.org/records/15432050/files/cbf_m0255a.tar.bz2  m0255a_02_0016.cbf
1217 CBF TBZ https://zenodo.org/records/15432050/files/cbf_m0255a.tar.bz2  m0255a_02_0017.cbf
1218 CBF TBZ https://zenodo.org/records/15432050/files/cbf_m0255a.tar.bz2  m0255a_02_0018.cbf
1219 CBF TBZ https://zenodo.org/records/15432050/files/cbf_m0255a.tar.bz2  m0255a_02_0019.cbf
1220 CBF TBZ https://zenodo.org/records/15432050/files/cbf_m0255a.tar.bz2  m0255a_02_0020.cbf
1221 CBF TBZ https://zenodo.org/records/15432050/files/cbf_m0255a.tar.bz2  m0255a_02_0021.cbf
1222 CBF TBZ https://zenodo.org/records/15432050/files/cbf_m0255a.tar.bz2  m0255a_02_0022.cbf
1223 CBF TBZ https://zenodo.org/records/15432050/files/cbf_m0255a.tar.bz2  m0255a_02_0023.cbf
1224 CBF TBZ https://zenodo.org/records/15432050/files/cbf_m0255a.tar.bz2  m0255a_02_0024.cbf
1225 CBF TBZ https://zenodo.org/records/15432050/files/cbf_m0255a.tar.bz2  m0255a_02_0025.cbf
1226 CBF TBZ https://zenodo.org/records/15432050/files/cbf_m0255a.tar.bz2  m0255a_02_0026.cbf
1227 CBF TBZ https://zenodo.org/records/15432050/files/cbf_m0255a.tar.bz2  m0255a_02_0027.cbf
1228 CBF TBZ https://zenodo.org/records/15432050/files/cbf_m0255a.tar.bz2  m0255a_02_0028.cbf
1229 CBF TBZ https://zenodo.org/records/15432050/files/cbf_m0255a.tar.bz2  m0255a_02_0029.cbf
1230 CBF TBZ https://zenodo.org/records/15432050/files/cbf_m0255a.tar.bz2  m0255a_02_0030.cbf
1231 CBF TBZ https://zenodo.org/records/15432050/files/cbf_m0255a.tar.bz2  m0255a_02_0031.cbf
1232 CBF TBZ https://zenodo.org/records/15432050/files/cbf_m0255a.tar.bz2  m0255a_02_0032.cbf
1233 CBF TBZ https://zenodo.org/records/15432050/files/cbf_m0255a.tar.bz2  m0255a_02_0033.cbf
1234 CBF TBZ https://zenodo.org/records/15432050/files/cbf_m0255a.tar.bz2  m0255a_02_0034.cbf
1235 CBF TBZ https://zenodo.org/records/15432050/files/cbf_m0255a.tar.bz2  m0255a_02_0035.cbf
1236 CBF TBZ https://zenodo.org/records/15432050/files/cbf_m0255a.tar.bz2  m0255a_02_0036.cbf
1237 CBF TBZ https://zenodo.org/records/15432050/files/cbf_m0255a.tar.bz2  m0255a_02_0037.cbf
1238 CBF TBZ https://zenodo.org/records/15432050/files/cbf_m0255a.tar.bz2  m0255a_02_0038.cbf
1239 CBF TBZ https://zenodo.org/records/15432050/files/cbf_m0255a.tar.bz2  m0255a_02_0039.cbf
1240 CBF TBZ https://zenodo.org/records/15432050/files/cbf_m0255a.tar.bz2  m0255a_02_0040.cbf
1241 CBF TBZ https://zenodo.org/records/15432050/files/cbf_m0255a.tar.bz2  m0255a_02_0041.cbf
1242 CBF TBZ https://zenodo.org/records/15432050/files/cbf_m0255a.tar.bz2  m0255a_02_0042.cbf
1243 CBF TBZ https://zenodo.org/records/15432050/files/cbf_m0255a.tar.bz2  m0255a_02_0043.cbf
1244 CBF TBZ https://zenodo.org/records/15432050/files/cbf_m0255a.tar.bz2  m0255a_02_0044.cbf
1245 CBF TBZ https://zenodo.org/records/15432050/files/cbf_m0255a.tar.bz2  m0255a_02_0045.cbf
1246 CBF TBZ https://zenodo.org/records/15432050/files/cbf_m0255a.tar.bz2  m0255a_02_0046.cbf
1247 CBF TBZ https://zenodo.org/records/15432050/files/cbf_m0255a.tar.bz2  m0255a_02_0047.cbf
1248 CBF TBZ https://zenodo.org/records/15432050/files/cbf_m0255a.tar.bz2  m0255a_02_0048.cbf
1249 CBF TBZ https://zenodo.org/records/15432050/files/cbf_m0255a.tar.bz2  m0255a_02_0049.cbf
1250 CBF TBZ https://zenodo.org/records/15432050/files/cbf_m0255a.tar.bz2  m0255a_02_0050.cbf
1251 CBF TBZ https://zenodo.org/records/15432050/files/cbf_m0255a.tar.bz2  m0255a_02_0051.cbf
1252 CBF TBZ https://zenodo.org/records/15432050/files/cbf_m0255a.tar.bz2  m0255a_02_0052.cbf
1253 CBF TBZ https://zenodo.org/records/15432050/files/cbf_m0255a.tar.bz2  m0255a_02_0053.cbf
1254 CBF TBZ https://zenodo.org/records/15432050/files/cbf_m0255a.tar.bz2  m0255a_02_0054.cbf
1255 CBF TBZ https://zenodo.org/records/15432050/files/cbf_m0255a.tar.bz2  m0255a_02_0055.cbf
1256 CBF TBZ https://zenodo.org/records/15432050/files/cbf_m0255a.tar.bz2  m0255a_02_0056.cbf
1257 CBF TBZ https://zenodo.org/records/15432050/files/cbf_m0255a.tar.bz2  m0255a_02_0057.cbf
1258 CBF TBZ https://zenodo.org/records/15432050/files/cbf_m0255a.tar.bz2  m0255a_02_0058.cbf
1259 CBF TBZ https://zenodo.org/records/15432050/files/cbf_m0255a.tar.bz2  m0255a_02_0059.cbf
1260 CBF TBZ https://zenodo.org/records/15432050/files/cbf_m0255a.tar.bz2  m0255a_02_0060.cbf
1261 CBF TBZ https://zenodo.org/records/15432050/files/cbf_m0255a.tar.bz2  m0255a_02_0061.cbf
1262 CBF TBZ https://zenodo.org/records/15432050/files/cbf_m0255a.tar.bz2  m0255a_02_0062.cbf
1263 CBF TBZ https://zenodo.org/records/15432050/files/cbf_m0255a.tar.bz2  m0255a_02_0063.cbf
1264 CBF TBZ https://zenodo.org/records/15432050/files/cbf_m0255a.tar.bz2  m0255a_02_0064.cbf
1265 CBF TBZ https://zenodo.org/records/15432050/files/cbf_m0255a.tar.bz2  m0255a_02_0065.cbf
1266 CBF TBZ https://zenodo.org/records/15432050/files/cbf_m0255a.tar.bz2  m0255a_02_0066.cbf
1267 CBF TBZ https://zenodo.org/records/15432050/files/cbf_m0255a.tar.bz2  m0255a_02_0067.cbf
1268 CBF TBZ https://zenodo.org/records/15432050/files/cbf_m0255a.tar.bz2  m0255a_02_0068.cbf
1269 CBF TBZ https://zenodo.org/records/15432050/files/cbf_m0255a.tar.bz2  m0255a_02_0069.cbf
1270 CBF TBZ https://zenodo.org/records/15432050/files/cbf_m0255a.tar.bz2  m0255a_02_0070.cbf
1271 CBF TBZ https://zenodo.org/records/15432050/files/cbf_m0255a.tar.bz2  m0255a_02_0071.cbf
1272 CBF TBZ https://zenodo.org/records/15432050/files/cbf_m0255a.tar.bz2  m0255a_02_0072.cbf
1273 CBF TBZ https://zenodo.org/records/15432050/files/cbf_m0255a.tar.bz2  m0255a_02_0073.cbf
1274 CBF TBZ https://zenodo.org/records/15432050/files/cbf_m0255a.tar.bz2  m0255a_02_0074.cbf
1275 CBF TBZ https://zenodo.org/records/15432050/files/cbf_m0255a.tar.bz2  m0255a_02_0075.cbf
1276 CBF TBZ https://zenodo.org/records/15432050/files/cbf_m0255a.tar.bz2  m0255a_02_0076.cbf
1277 CBF TBZ https://zenodo.org/records/15432050/files/cbf_m0255a.tar.bz2  m0255a_02_0077.cbf
1278 CBF TBZ https://zenodo.org/records/15432050/files/cbf_m0255a.tar.bz2  m0255a_02_0078.cbf
1279 CBF TBZ https://zenodo.org/records/15432050/files/cbf_m0255a.tar.bz2  m0255a_02_0079.cbf
1280 CBF TBZ https://zenodo.org/records/15432050/files/cbf_m0255a.tar.bz2  m0255a_02_0080.cbf
1281 CBF TBZ https://zenodo.org/records/15432050/files/cbf_m0255a.tar.bz2  m0255a_02_0081.cbf
1282 CBF TBZ https://zenodo.org/records/15432050/files/cbf_m0255a.tar.bz2  m0255a_02_0082.cbf
1283 CBF TBZ https://zenodo.org/records/15432050/files/cbf_m0255a.tar.bz2  m0255a_02_0083.cbf
1284 CBF TBZ https://zenodo.org/records/15432050/files/cbf_m0255a.tar.bz2  m0255a_02_0084.cbf
1285 CBF TBZ https://zenodo.org/records/15432050/files/cbf_m0255a.tar.bz2  m0255a_02_0085.cbf
1286 CBF TBZ https://zenodo.org/records/15432050/files/cbf_m0255a.tar.bz2  m0255a_02_0086.cbf
1287 CBF TBZ https://zenodo.org/records/15432050/files/cbf_m0255a.tar.bz2  m0255a_02_0087.cbf
1288 CBF TBZ https://zenodo.org/records/15432050/files/cbf_m0255a.tar.bz2  m0255a_02_0088.cbf
1289 CBF TBZ https://zenodo.org/records/15432050/files/cbf_m0255a.tar.bz2  m0255a_02_0089.cbf
1290 CBF TBZ https://zenodo.org/records/15432050/files/cbf_m0255a.tar.bz2  m0255a_02_0090.cbf
1291 CBF TBZ https://zenodo.org/records/15432050/files/cbf_m0255a.tar.bz2  m0255a_02_0091.cbf
1292 CBF TBZ https://zenodo.org/records/15432050/files/cbf_m0255a.tar.bz2  m0255a_02_0092.cbf
1293 CBF TBZ https://zenodo.org/records/15432050/files/cbf_m0255a.tar.bz2  m0255a_02_0093.cbf
1294 CBF TBZ https://zenodo.org/records/15432050/files/cbf_m0255a.tar.bz2  m0255a_02_0094.cbf
1295 CBF TBZ https://zenodo.org/records/15432050/files/cbf_m0255a.tar.bz2  m0255a_02_0095.cbf
1296 CBF TBZ https://zenodo.org/records/15432050/files/cbf_m0255a.tar.bz2  m0255a_02_0096.cbf
1297 CBF TBZ https://zenodo.org/records/15432050/files/cbf_m0255a.tar.bz2  m0255a_02_0097.cbf
1298 CBF TBZ https://zenodo.org/records/15432050/files/cbf_m0255a.tar.bz2  m0255a_02_0098.cbf
1299 CBF TBZ https://zenodo.org/records/15432050/files/cbf_m0255a.tar.bz2  m0255a_02_0099.cbf
1300 CBF TBZ https://zenodo.org/records/15432050/files/cbf_m0255a.tar.bz2  m0255a_02_0100.cbf
1301 CBF TBZ https://zenodo.org/records/15432050/files/cbf_m0255a.tar.bz2  m0255a_02_0101.cbf
1302 CBF TBZ https://zenodo.org/records/15432050/files/cbf_m0255a.tar.bz2  m0255a_02_0102.cbf
1303 CBF TBZ https://zenodo.org/records/15432050/files/cbf_m0255a.tar.bz2  m0255a_02_0103.cbf
1304 CBF TBZ https://zenodo.org/records/15432050/files/cbf_m0255a.tar.bz2  m0255a_02_0104.cbf
1305 CBF TBZ https://zenodo.org/records/15432050/files/cbf_m0255a.tar.bz2  m0255a_02_0105.cbf
1306 CBF TBZ https://zenodo.org/records/15432050/files/cbf_m0255a.tar.bz2  m0255a_02_0106.cbf
1307 CBF TBZ https://zenodo.org/records/15432050/files/cbf_m0255a.tar.bz2  m0255a_02_0107.cbf
1308 CBF TBZ https://zenodo.org/records/15432050/files/cbf_m0255a.tar.bz2  m0255a_02_0108.cbf
1309 CBF TBZ https://zenodo.org/records/15432050/files/cbf_m0255a.tar.bz2  m0255a_02_0109.cbf
1310 CBF TBZ https://zenodo.org/records/15432050/files/cbf_m0255a.tar.bz2  m0255a_02_0110.cbf
1311 CBF TBZ https://zenodo.org/records/15432050/files/cbf_m0255a.tar.bz2  m0255a_02_0111.cbf
1312 CBF TBZ https://zenodo.org/records/15432050/files/cbf_m0255a.tar.bz2  m0255a_02_0112.cbf
1313 CBF TBZ https://zenodo.org/records/15432050/files/cbf_m0255a.tar.bz2  m0255a_02_0113.cbf
1314 CBF TBZ https://zenodo.org/records/15432050/files/cbf_m0255a.tar.bz2  m0255a_02_0114.cbf
1315 CBF TBZ https://zenodo.org/records/15432050/files/cbf_m0255a.tar.bz2  m0255a_02_0115.cbf
1316 CBF TBZ https://zenodo.org/records/15432050/files/cbf_m0255a.tar.bz2  m0255a_02_0116.cbf
1317 CBF TBZ https://zenodo.org/records/15432050/files/cbf_m0255a.tar.bz2  m0255a_02_0117.cbf
1318 CBF TBZ https://zenodo.org/records/15432050/files/cbf_m0255a.tar.bz2  m0255a_02_0118.cbf
1319 CBF TBZ https://zenodo.org/records/15432050/files/cbf_m0255a.tar.bz2  m0255a_02_0119.cbf
1320 CBF TBZ https://zenodo.org/records/15432050/files/cbf_m0255a.tar.bz2  m0255a_02_0120.cbf
1321 CBF TBZ https://zenodo.org/records/15432050/files/cbf_m0255a.tar.bz2  m0255a_02_0121.cbf
1322 CBF TBZ https://zenodo.org/records/15432050/files/cbf_m0255a.tar.bz2  m0255a_02_0122.cbf
1323 CBF TBZ https://zenodo.org/records/15432050/files/cbf_m0255a.tar.bz2  m0255a_02_0123.cbf
1324 CBF TBZ https://zenodo.org/records/15432050/files/cbf_m0255a.tar.bz2  m0255a_02_0124.cbf
1325 CBF TBZ https://zenodo.org/records/15432050/files/cbf_m0255a.tar.bz2  m0255a_02_0125.cbf
1326 CBF TBZ https://zenodo.org/records/15432050/files/cbf_m0255a.tar.bz2  m0255a_02_0126.cbf
1327 CBF TBZ https://zenodo.org/records/15432050/files/cbf_m0255a.tar.bz2  m0255a_02_0127.cbf
1328 CBF TBZ https://zenodo.org/records/15432050/files/cbf_m0255a.tar.bz2  m0255a_02_0128.cbf
1329 CBF TBZ https://zenodo.org/records/15432050/files/cbf_m0255a.tar.bz2  m0255a_02_0129.cbf
1330 CBF TBZ https://zenodo.org/records/15432050/files/cbf_m0255a.tar.bz2  m0255a_02_0130.cbf
1331 CBF TBZ https://zenodo.org/records/15432050/files/cbf_m0255a.tar.bz2  m0255a_02_0131.cbf
1332 CBF TBZ https://zenodo.org/records/15432050/files/cbf_m0255a.tar.bz2  m0255a_02_0132.cbf
1333 CBF TBZ https://zenodo.org/records/15432050/files/cbf_m0255a.tar.bz2  m0255a_02_0133.cbf
1334 CBF TBZ https://zenodo.org/records/15432050/files/cbf_m0255a.tar.bz2  m0255a_02_0134.cbf
1335 CBF TBZ https://zenodo.org/records/15432050/files/cbf_m0255a.tar.bz2  m0255a_02_0135.cbf
1336 CBF TBZ https://zenodo.org/records/15432050/files/cbf_m0255a.tar.bz2  m0255a_02_0136.cbf
1337 CBF TBZ https://zenodo.org/records/15432050/files/cbf_m0255a.tar.bz2  m0255a_02_0137.cbf
1338 CBF TBZ https://zenodo.org/records/15432050/files/cbf_m0255a.tar.bz2  m0255a_02_0138.cbf
1339 CBF TBZ https://zenodo.org/records/15432050/files/cbf_m0255a.tar.bz2  m0255a_02_0139.cbf
1340 CBF TBZ https://zenodo.org/records/15432050/files/cbf_m0255a.tar.bz2  m0255a_02_0140.cbf
1341 CBF TBZ https://zenodo.org/records/15432050/files/cbf_m0255a.tar.bz2  m0255a_02_0141.cbf
1342 CBF TBZ https://zenodo.org/records/15432050/files/cbf_m0255a.tar.bz2  m0255a_02_0142.cbf
1343 CBF TBZ https://zenodo.org/records/15432050/files/cbf_m0255a.tar.bz2  m0255a_02_0143.cbf
1344 CBF TBZ https://zenodo.org/records/15432050/files/cbf_m0255a.tar.bz2  m0255a_02_0144.cbf
1345 CBF TBZ https://zenodo.org/records/15432050/files/cbf_m0255a.tar.bz2  m0255a_02_0145.cbf
1346 CBF TBZ https://zenodo.org/records/15432050/files/cbf_m0255a.tar.bz2  m0255a_02_0146.cbf
1347 CBF TBZ https://zenodo.org/records/15432050/files/cbf_m0255a.tar.bz2  m0255a_02_0147.cbf
1348 CBF TBZ https://zenodo.org/records/15432050/files/cbf_m0255a.tar.bz2  m0255a_02_0148.cbf
1349 CBF TBZ https://zenodo.org/records/15432050/files/cbf_m0255a.tar.bz2  m0255a_02_0149.cbf
1350 CBF TBZ https://zenodo.org/records/15432050/files/cbf_m0255a.tar.bz2  m0255a_02_0150.cbf
1351 CBF TBZ https://zenodo.org/records/15432050/files/cbf_m0255a.tar.bz2  m0255a_02_0151.cbf
1352 CBF TBZ https://zenodo.org/records/15432050/files/cbf_m0255a.tar.bz2  m0255a_02_0152.cbf
1353 CBF TBZ https://zenodo.org/records/15432050/files/cbf_m0255a.tar.bz2  m0255a_02_0153.cbf
1354 CBF TBZ https://zenodo.org/records/15432050/files/cbf_m0255a.tar.bz2  m0255a_02_0154.cbf
1355 CBF TBZ https://zenodo.org/records/15432050/files/cbf_m0255a.tar.bz2  m0255a_02_0155.cbf
1356 CBF TBZ https://zenodo.org/records/15432050/files/cbf_m0255a.tar.bz2  m0255a_02_0156.cbf
1357 CBF TBZ https://zenodo.org/records/15432050/files/cbf_m0255a.tar.bz2  m0255a_02_0157.cbf
1358 CBF TBZ https://zenodo.org/records/15432050/files/cbf_m0255a.tar.bz2  m0255a_02_0158.cbf
1359 CBF TBZ https://zenodo.org/records/15432050/files/cbf_m0255a.tar.bz2  m0255a_02_0159.cbf
1360 CBF TBZ https://zenodo.org/records/15432050/files/cbf_m0255a.tar.bz2  m0255a_02_0160.cbf
1361 CBF TBZ https://zenodo.org/records/15432050/files/cbf_m0255a.tar.bz2  m0255a_02_0161.cbf
1362 CBF TBZ https://zenodo.org/records/15432050/files/cbf_m0255a.tar.bz2  m0255a_02_0162.cbf
1363 CBF TBZ https://zenodo.org/records/15432050/files/cbf_m0255a.tar.bz2  m0255a_02_0163.cbf
1364 CBF TBZ https://zenodo.org/records/15432050/files/cbf_m0255a.tar.bz2  m0255a_02_0164.cbf
1365 CBF TBZ https://zenodo.org/records/15432050/files/cbf_m0255a.tar.bz2  m0255a_02_0165.cbf
1366 CBF TBZ https://zenodo.org/records/15432050/files/cbf_m0255a.tar.bz2  m0255a_02_0166.cbf
1367 CBF TBZ https://zenodo.org/records/15432050/files/cbf_m0255a.tar.bz2  m0255a_02_0167.cbf
1368 CBF TBZ https://zenodo.org/records/15432050/files/cbf_m0255a.tar.bz2  m0255a_02_0168.cbf
1369 CBF TBZ https://zenodo.org/records/15432050/files/cbf_m0255a.tar.bz2  m0255a_02_0169.cbf
1370 CBF TBZ https://zenodo.org/records/15432050/files/cbf_m0255a.tar.bz2  m0255a_02_0170.cbf
1371 CBF TBZ https://zenodo.org/records/15432050/files/cbf_m0255a.tar.bz2  m0255a_02_0171.cbf
1372 CBF TBZ https://zenodo.org/records/15432050/files/cbf_m0255a.tar.bz2  m0255a_02_0172.cbf
1373 CBF TBZ https://zenodo.org/records/15432050/files/cbf_m0255a.tar.bz2  m0255a_02_0173.cbf
1374 CBF TBZ https://zenodo.org/records/15432050/files/cbf_m0255a.tar.bz2  m0255a_02_0174.cbf
1375 CBF TBZ https://zenodo.org/records/15432050/files/cbf_m0255a.tar.bz2  m0255a_02_0175.cbf
1376 CBF TBZ https://zenodo.org/records/15432050/files/cbf_m0255a.tar.bz2  m0255a_02_0176.cbf
1377 CBF TBZ https://zenodo.org/records/15432050/files/cbf_m0255a.tar.bz2  m0255a_02_0177.cbf
1378 CBF TBZ https://zenodo.org/records/15432050/files/cbf_m0255a.tar.bz2  m0255a_02_0178.cbf
1379 CBF TBZ https://zenodo.org/records/15432050/files/cbf_m0255a.tar.bz2  m0255a_02_0179.cbf
1380 CBF TBZ https://zenodo.org/records/15432050/files/cbf_m0255a.tar.bz2  m0255a_02_0180.cbf
1381 CBF TBZ https://zenodo.org/records/15432050/files/cbf_m0255a.tar.bz2  m0255a_02_0181.cbf
1382 CBF TBZ https://zenodo.org/records/15432050/files/cbf_m0255a.tar.bz2  m0255a_02_0182.cbf
1383 CBF TBZ https://zenodo.org/records/15432050/files/cbf_m0255a.tar.bz2  m0255a_02_0183.cbf
1384 CBF TBZ https://zenodo.org/records/15432050/files/cbf_m0255a.tar.bz2  m0255a_02_0184.cbf
1385 CBF TBZ https://zenodo.org/records/15432050/files/cbf_m0255a.tar.bz2  m0255a_02_0185.cbf
1386 CBF TBZ https://zenodo.org/records/15432050/files/cbf_m0255a.tar.bz2  m0255a_02_0186.cbf
1387 CBF TBZ https://zenodo.org/records/15432050/files/cbf_m0255a.tar.bz2  m0255a_02_0187.cbf
1388 CBF TBZ https://zenodo.org/records/15432050/files/cbf_m0255a.tar.bz2  m0255a_02_0188.cbf
1389 CBF TBZ https://zenodo.org/records/15432050/files/cbf_m0255a.tar.bz2  m0255a_02_0189.cbf
1390 CBF TBZ https://zenodo.org/records/15432050/files/cbf_m0255a.tar.bz2  m0255a_02_0190.cbf
1391 CBF TBZ https://zenodo.org/records/15432050/files/cbf_m0255a.tar.bz2  m0255a_02_0191.cbf
1392 CBF TBZ https://zenodo.org/records/15432050/files/cbf_m0255a.tar.bz2  m0255a_02_0192.cbf
1393 CBF TBZ https://zenodo.org/records/15432050/files/cbf_m0255a.tar.bz2  m0255a_02_0193.cbf
1394 CBF TBZ https://zenodo.org/records/15432050/files/cbf_m0255a.tar.bz2  m0255a_02_0194.cbf
1395 CBF TBZ https://zenodo.org/records/15432050/files/cbf_m0255a.tar.bz2  m0255a_02_0195.cbf
1396 CBF TBZ https://zenodo.org/records/15432050/files/cbf_m0255a.tar.bz2  m0255a_02_0196.cbf
1397 CBF TBZ https://zenodo.org/records/15432050/files/cbf_m0255a.tar.bz2  m0255a_02_0197.cbf
1398 CBF TBZ https://zenodo.org/records/15432050/files/cbf_m0255a.tar.bz2  m0255a_02_0198.cbf
1399 CBF TBZ https://zenodo.org/records/15432050/files/cbf_m0255a.tar.bz2  m0255a_02_0199.cbf
1400 CBF TBZ https://zenodo.org/records/15432050/files/cbf_m0255a.tar.bz2  m0255a_02_0200.cbf
1401 CBF TBZ https://zenodo.org/records/15432050/files/cbf_m0255a.tar.bz2  m0255a_02_0201.cbf
1402 CBF TBZ https://zenodo.org/records/15432050/files/cbf_m0255a.tar.bz2  m0255a_02_0202.cbf
1403 CBF TBZ https://zenodo.org/records/15432050/files/cbf_m0255a.tar.bz2  m0255a_02_0203.cbf
1404 CBF TBZ https://zenodo.org/records/15432050/files/cbf_m0255a.tar.bz2  m0255a_02_0204.cbf
1405 CBF TBZ https://zenodo.org/records/15432050/files/cbf_m0255a.tar.bz2  m0255a_02_0205.cbf
1406 CBF TBZ https://zenodo.org/records/15432050/files/cbf_m0255a.tar.bz2  m0255a_02_0206.cbf
1407 CBF TBZ https://zenodo.org/records/15432050/files/cbf_m0255a.tar.bz2  m0255a_02_0207.cbf
1408 CBF TBZ https://zenodo.org/records/15432050/files/cbf_m0255a.tar.bz2  m0255a_02_0208.cbf
1409 CBF TBZ https://zenodo.org/records/15432050/files/cbf_m0255a.tar.bz2  m0255a_02_0209.cbf
1410 CBF TBZ https://zenodo.org/records/15432050/files/cbf_m0255a.tar.bz2  m0255a_02_0210.cbf
1411 CBF TBZ https://zenodo.org/records/15432050/files/cbf_m0255a.tar.bz2  m0255a_02_0211.cbf
1412 CBF TBZ https://zenodo.org/records/15432050/files/cbf_m0255a.tar.bz2  m0255a_02_0212.cbf
1413 CBF TBZ https://zenodo.org/records/15432050/files/cbf_m0255a.tar.bz2  m0255a_02_0213.cbf
1414 CBF TBZ https://zenodo.org/records/15432050/files/cbf_m0255a.tar.bz2  m0255a_02_0214.cbf
1415 CBF TBZ https://zenodo.org/records/15432050/files/cbf_m0255a.tar.bz2  m0255a_02_0215.cbf
1416 CBF TBZ https://zenodo.org/records/15432050/files/cbf_m0255a.tar.bz2  m0255a_02_0216.cbf
1417 CBF TBZ https://zenodo.org/records/15432050/files/cbf_m0255a.tar.bz2  m0255a_02_0217.cbf
1418 CBF TBZ https://zenodo.org/records/15432050/files/cbf_m0255a.tar.bz2  m0255a_02_0218.cbf
1419 CBF TBZ https://zenodo.org/records/15432050/files/cbf_m0255a.tar.bz2  m0255a_02_0219.cbf
1420 CBF TBZ https://zenodo.org/records/15432050/files/cbf_m0255a.tar.bz2  m0255a_02_0220.cbf
1421 CBF TBZ https://zenodo.org/records/15432050/files/cbf_m0255a.tar.bz2  m0255a_02_0221.cbf
1422 CBF TBZ https://zenodo.org/records/15432050/files/cbf_m0255a.tar.bz2  m0255a_02_0222.cbf
1423 CBF TBZ https://zenodo.org/records/15432050/files/cbf_m0255a.tar.bz2  m0255a_02_0223.cbf
1424 CBF TBZ https://zenodo.org/records/15432050/files/cbf_m0255a.tar.bz2  m0255a_02_0224.cbf
1425 CBF TBZ https://zenodo.org/records/15432050/files/cbf_m0255a.tar.bz2  m0255a_02_0225.cbf
1426 CBF TBZ https://zenodo.org/records/15432050/files/cbf_m0255a.tar.bz2  m0255a_02_0226.cbf
1427 CBF TBZ https://zenodo.org/records/15432050/files/cbf_m0255a.tar.bz2  m0255a_02_0227.cbf
1428 CBF TBZ https://zenodo.org/records/15432050/files/cbf_m0255a.tar.bz2  m0255a_02_0228.cbf
1429 CBF TBZ https://zenodo.org/records/15432050/files/cbf_m0255a.tar.bz2  m0255a_02_0229.cbf
1430 CBF TBZ https://zenodo.org/records/15432050/files/cbf_m0255a.tar.bz2  m0255a_02_0230.cbf
1431 CBF TBZ https://zenodo.org/records/15432050/files/cbf_m0255a.tar.bz2  m0255a_02_0231.cbf
1432 CBF TBZ https://zenodo.org/records/15432050/files/cbf_m0255a.tar.bz2  m0255a_02_0232.cbf
1433 CBF TBZ https://zenodo.org/records/15432050/files/cbf_m0255a.tar.bz2  m0255a_02_0233.cbf
1434 CBF TBZ https://zenodo.org/records/15432050/files/cbf_m0255a.tar.bz2  m0255a_02_0234.cbf
1435 CBF TBZ https://zenodo.org/records/15432050/files/cbf_m0255a.tar.bz2  m0255a_02_0235.cbf
1436 CBF TBZ https://zenodo.org/records/15432050/files/cbf_m0255a.tar.bz2  m0255a_02_0236.cbf
1437 CBF TBZ https://zenodo.org/records/15432050/files/cbf_m0255a.tar.bz2  m0255a_02_0237.cbf
1438 CBF TBZ https://zenodo.org/records/15432050/files/cbf_m0255a.tar.bz2  m0255a_02_0238.cbf
1439 CBF TBZ https://zenodo.org/records/15432050/files/cbf_m0255a.tar.bz2  m0255a_02_0239.cbf
1440 CBF TBZ https://zenodo.org/records/15432050/files/cbf_m0255a.tar.bz2  m0255a_02_0240.cbf
1441 CBF TBZ https://zenodo.org/records/15432050/files/cbf_m0255a.tar.bz2  m0255a_02_0241.cbf
1442 CBF TBZ https://zenodo.org/records/15432050/files/cbf_m0255a.tar.bz2  m0255a_02_0242.cbf
1443 CBF TBZ https://zenodo.org/records/15432050/files/cbf_m0255a.tar.bz2  m0255a_02_0243.cbf
1444 CBF TBZ https://zenodo.org/records/15432050/files/cbf_m0255a.tar.bz2  m0255a_02_0244.cbf
1445 CBF TBZ https://zenodo.org/records/15432050/files/cbf_m0255a.tar.bz2  m0255a_02_0245.cbf
1446 CBF TBZ https://zenodo.org/records/15432050/files/cbf_m0255a.tar.bz2  m0255a_02_0246.cbf
1447 CBF TBZ https://zenodo.org/records/15432050/files/cbf_m0255a.tar.bz2  m0255a_02_0247.cbf
1448 CBF TBZ https://zenodo.org/records/15432050/files/cbf_m0255a.tar.bz2  m0255a_02_0248.cbf
1449 CBF TBZ https://zenodo.org/records/15432050/files/cbf_m0255a.tar.bz2  m0255a_02_0249.cbf
1450 CBF TBZ https://zenodo.org/records/15432050/files/cbf_m0255a.tar.bz2  m0255a_02_0250.cbf
1451 CBF TBZ https://zenodo.org/records/15432050/files/cbf_m0255a.tar.bz2  m0255a_02_0251.cbf
1452 CBF TBZ https://zenodo.org/records/15432050/files/cbf_m0255a.tar.bz2  m0255a_02_0252.cbf
1453 CBF TBZ https://zenodo.org/records/15432050/files/cbf_m0255a.tar.bz2  m0255a_02_0253.cbf
1454 CBF TBZ https://zenodo.org/records/15432050/files/cbf_m0255a.tar.bz2  m0255a_02_0254.cbf
1455 CBF TBZ https://zenodo.org/records/15432050/files/cbf_m0255a.tar.bz2  m0255a_02_0255.cbf
1456 CBF TBZ https://zenodo.org/records/15432050/files/cbf_m0255a.tar.bz2  m0255a_02_0256.cbf
1457 CBF TBZ https://zenodo.org/records/15432050/files/cbf_m0255a.tar.bz2  m0255a_02_0257.cbf
1458 CBF TBZ https://zenodo.org/records/15432050/files/cbf_m0255a.tar.bz2  m0255a_02_0258.cbf
1459 CBF TBZ https://zenodo.org/records/15432050/files/cbf_m0255a.tar.bz2  m0255a_02_0259.cbf
1460 CBF TBZ https://zenodo.org/records/15432050/files/cbf_m0255a.tar.bz2  m0255a_02_0260.cbf
1461 CBF TBZ https://zenodo.org/records/15432050/files/cbf_m0255a.tar.bz2  m0255a_02_0261.cbf
1462 CBF TBZ https://zenodo.org/records/15432050/files/cbf_m0255a.tar.bz2  m0255a_02_0262.cbf
1463 CBF TBZ https://zenodo.org/records/15432050/files/cbf_m0255a.tar.bz2  m0255a_02_0263.cbf
1464 CBF TBZ https://zenodo.org/records/15432050/files/cbf_m0255a.tar.bz2  m0255a_02_0264.cbf
1465 CBF TBZ https://zenodo.org/records/15432050/files/cbf_m0255a.tar.bz2  m0255a_02_0265.cbf
1466 CBF TBZ https://zenodo.org/records/15432050/files/cbf_m0255a.tar.bz2  m0255a_02_0266.cbf
1467 CBF TBZ https://zenodo.org/records/15432050/files/cbf_m0255a.tar.bz2  m0255a_02_0267.cbf
1468 CBF TBZ https://zenodo.org/records/15432050/files/cbf_m0255a.tar.bz2  m0255a_02_0268.cbf
1469 CBF TBZ https://zenodo.org/records/15432050/files/cbf_m0255a.tar.bz2  m0255a_02_0269.cbf
1470 CBF TBZ https://zenodo.org/records/15432050/files/cbf_m0255a.tar.bz2  m0255a_02_0270.cbf
1471 CBF TBZ https://zenodo.org/records/15432050/files/cbf_m0255a.tar.bz2  m0255a_02_0271.cbf
1472 CBF TBZ https://zenodo.org/records/15432050/files/cbf_m0255a.tar.bz2  m0255a_02_0272.cbf
1473 CBF TBZ https://zenodo.org/records/15432050/files/cbf_m0255a.tar.bz2  m0255a_02_0273.cbf
1474 CBF TBZ https://zenodo.org/records/15432050/files/cbf_m0255a.tar.bz2  m0255a_02_0274.cbf
1475 CBF TBZ https://zenodo.org/records/15432050/files/cbf_m0255a.tar.bz2  m0255a_02_0275.cbf
1476 CBF TBZ https://zenodo.org/records/15432050/files/cbf_m0255a.tar.bz2  m0255a_02_0276.cbf
1477 CBF TBZ https://zenodo.org/records/15432050/files/cbf_m0255a.tar.bz2  m0255a_02_0277.cbf
1478 CBF TBZ https://zenodo.org/records/15432050/files/cbf_m0255a.tar.bz2  m0255a_02_0278.cbf
1479 CBF TBZ https://zenodo.org/records/15432050/files/cbf_m0255a.tar.bz2  m0255a_02_0279.cbf
1480 CBF TBZ https://zenodo.org/records/15432050/files/cbf_m0255a.tar.bz2  m0255a_02_0280.cbf
1481 CBF TBZ https://zenodo.org/records/15432050/files/cbf_m0255a.tar.bz2  m0255a_02_0281.cbf
1482 CBF TBZ https://zenodo.org/records/15432050/files/cbf_m0255a.tar.bz2  m0255a_02_0282.cbf
1483 CBF TBZ https://zenodo.org/records/15432050/files/cbf_m0255a.tar.bz2  m0255a_02_0283.cbf
1484 CBF TBZ https://zenodo.org/records/15432050/files/cbf_m0255a.tar.bz2  m0255a_02_0284.cbf
1485 CBF TBZ https://zenodo.org/records/15432050/files/cbf_m0255a.tar.bz2  m0255a_02_0285.cbf
1486 CBF TBZ https://zenodo.org/records/15432050/files/cbf_m0255a.tar.bz2  m0255a_02_0286.cbf
1487 CBF TBZ https://zenodo.org/records/15432050/files/cbf_m0255a.tar.bz2  m0255a_02_0287.cbf
1488 CBF TBZ https://zenodo.org/records/15432050/files/cbf_m0255a.tar.bz2  m0255a_02_0288.cbf
1489 CBF TBZ https://zenodo.org/records/15432050/files/cbf_m0255a.tar.bz2  m0255a_02_0289.cbf
1490 CBF TBZ https://zenodo.org/records/15432050/files/cbf_m0255a.tar.bz2  m0255a_02_0290.cbf
1491 CBF TBZ https://zenodo.org/records/15432050/files/cbf_m0255a.tar.bz2  m0255a_02_0291.cbf
1492 CBF TBZ https://zenodo.org/records/15432050/files/cbf_m0255a.tar.bz2  m0255a_02_0292.cbf
1493 CBF TBZ https://zenodo.org/records/15432050/files/cbf_m0255a.tar.bz2  m0255a_02_0293.cbf
1494 CBF TBZ https://zenodo.org/records/15432050/files/cbf_m0255a.tar.bz2  m0255a_02_0294.cbf
1495 CBF TBZ https://zenodo.org/records/15432050/files/cbf_m0255a.tar.bz2  m0255a_02_0295.cbf
1496 CBF TBZ https://zenodo.org/records/15432050/files/cbf_m0255a.tar.bz2  m0255a_02_0296.cbf
1497 CBF TBZ https://zenodo.org/records/15432050/files/cbf_m0255a.tar.bz2  m0255a_02_0297.cbf
1498 CBF TBZ https://zenodo.org/records/15432050/files/cbf_m0255a.tar.bz2  m0255a_02_0298.cbf
1499 CBF TBZ https://zenodo.org/records/15432050/files/cbf_m0255a.tar.bz2  m0255a_02_0299.cbf
1500 CBF TBZ https://zenodo.org/records/15432050/files/cbf_m0255a.tar.bz2  m0255a_02_0300.cbf
1501 CBF TBZ https://zenodo.org/records/15432050/files/cbf_m0255a.tar.bz2  m0255a_02_0301.cbf
1502 CBF TBZ https://zenodo.org/records/15432050/files/cbf_m0255a.tar.bz2  m0255a_02_0302.cbf
1503 CBF TBZ https://zenodo.org/records/15432050/files/cbf_m0255a.tar.bz2  m0255a_02_0303.cbf
1504 CBF TBZ https://zenodo.org/records/15432050/files/cbf_m0255a.tar.bz2  m0255a_02_0304.cbf
1505 CBF TBZ https://zenodo.org/records/15432050/files/cbf_m0255a.tar.bz2  m0255a_02_0305.cbf
1506 CBF TBZ https://zenodo.org/records/15432050/files/cbf_m0255a.tar.bz2  m0255a_02_0306.cbf
1507 CBF TBZ https://zenodo.org/records/15432050/files/cbf_m0255a.tar.bz2  m0255a_02_0307.cbf
1508 CBF TBZ https://zenodo.org/records/15432050/files/cbf_m0255a.tar.bz2  m0255a_02_0308.cbf
1509 CBF TBZ https://zenodo.org/records/15432050/files/cbf_m0255a.tar.bz2  m0255a_02_0309.cbf
1510 CBF TBZ https://zenodo.org/records/15432050/files/cbf_m0255a.tar.bz2  m0255a_02_0310.cbf
1511 CBF TBZ https://zenodo.org/records/15432050/files/cbf_m0255a.tar.bz2  m0255a_02_0311.cbf
1512 CBF TBZ https://zenodo.org/records/15432050/files/cbf_m0255a.tar.bz2  m0255a_02_0312.cbf
1513 CBF TBZ https://zenodo.org/records/15432050/files/cbf_m0255a.tar.bz2  m0255a_02_0313.cbf
1514 CBF TBZ https://zenodo.org/records/15432050/files/cbf_m0255a.tar.bz2  m0255a_02_0314.cbf
1515 CBF TBZ https://zenodo.org/records/15432050/files/cbf_m0255a.tar.bz2  m0255a_02_0315.cbf
1516 CBF TBZ https://zenodo.org/records/15432050/files/cbf_m0255a.tar.bz2  m0255a_02_0316.cbf
1517 CBF TBZ https://zenodo.org/records/15432050/files/cbf_m0255a.tar.bz2  m0255a_02_0317.cbf
1518 CBF TBZ https://zenodo.org/records/15432050/files/cbf_m0255a.tar.bz2  m0255a_02_0318.cbf
1519 CBF TBZ https://zenodo.org/records/15432050/files/cbf_m0255a.tar.bz2  m0255a_02_0319.cbf
1520 CBF TBZ https://zenodo.org/records/15432050/files/cbf_m0255a.tar.bz2  m0255a_02_0320.cbf
1521 CBF TBZ https://zenodo.org/records/15432050/files/cbf_m0255a.tar.bz2  m0255a_02_0321.cbf
1522 CBF TBZ https://zenodo.org/records/15432050/files/cbf_m0255a.tar.bz2  m0255a_02_0322.cbf
1523 CBF TBZ https://zenodo.org/records/15432050/files/cbf_m0255a.tar.bz2  m0255a_02_0323.cbf
1524 CBF TBZ https://zenodo.org/records/15432050/files/cbf_m0255a.tar.bz2  m0255a_02_0324.cbf
1525 CBF TBZ https://zenodo.org/records/15432050/files/cbf_m0255a.tar.bz2  m0255a_02_0325.cbf
1526 CBF TBZ https://zenodo.org/records/15432050/files/cbf_m0255a.tar.bz2  m0255a_02_0326.cbf
1527 CBF TBZ https://zenodo.org/records/15432050/files/cbf_m0255a.tar.bz2  m0255a_02_0327.cbf
1528 CBF TBZ https://zenodo.org/records/15432050/files/cbf_m0255a.tar.bz2  m0255a_02_0328.cbf
1529 CBF TBZ https://zenodo.org/records/15432050/files/cbf_m0255a.tar.bz2  m0255a_02_0329.cbf
1530 CBF TBZ https://zenodo.org/records/15432050/files/cbf_m0255a.tar.bz2  m0255a_02_0330.cbf
1531 CBF TBZ https://zenodo.org/records/15432050/files/cbf_m0255a.tar.bz2  m0255a_02_0331.cbf
1532 CBF TBZ https://zenodo.org/records/15432050/files/cbf_m0255a.tar.bz2  m0255a_02_0332.cbf
1533 CBF TBZ https://zenodo.org/records/15432050/files/cbf_m0255a.tar.bz2  m0255a_02_0333.cbf
1534 CBF TBZ https://zenodo.org/records/15432050/files/cbf_m0255a.tar.bz2  m0255a_02_0334.cbf
1535 CBF TBZ https://zenodo.org/records/15432050/files/cbf_m0255a.tar.bz2  m0255a_02_0335.cbf
1536 CBF TBZ https://zenodo.org/records/15432050/files/cbf_m0255a.tar.bz2  m0255a_02_0336.cbf
1537 CBF TBZ https://zenodo.org/records/15432050/files/cbf_m0255a.tar.bz2  m0255a_02_0337.cbf
1538 CBF TBZ https://zenodo.org/records/15432050/files/cbf_m0255a.tar.bz2  m0255a_02_0338.cbf
1539 CBF TBZ https://zenodo.org/records/15432050/files/cbf_m0255a.tar.bz2  m0255a_02_0339.cbf
1540 CBF TBZ https://zenodo.org/records/15432050/files/cbf_m0255a.tar.bz2  m0255a_02_0340.cbf
1541 CBF TBZ https://zenodo.org/records/15432050/files/cbf_m0255a.tar.bz2  m0255a_02_0341.cbf
1542 CBF TBZ https://zenodo.org/records/15432050/files/cbf_m0255a.tar.bz2  m0255a_02_0342.cbf
1543 CBF TBZ https://zenodo.org/records/15432050/files/cbf_m0255a.tar.bz2  m0255a_02_0343.cbf
1544 CBF TBZ https://zenodo.org/records/15432050/files/cbf_m0255a.tar.bz2  m0255a_02_0344.cbf
1545 CBF TBZ https://zenodo.org/records/15432050/files/cbf_m0255a.tar.bz2  m0255a_02_0345.cbf
1546 CBF TBZ https://zenodo.org/records/15432050/files/cbf_m0255a.tar.bz2  m0255a_02_0346.cbf
1547 CBF TBZ https://zenodo.org/records/15432050/files/cbf_m0255a.tar.bz2  m0255a_02_0347.cbf
1548 CBF TBZ https://zenodo.org/records/15432050/files/cbf_m0255a.tar.bz2  m0255a_02_0348.cbf
1549 CBF TBZ https://zenodo.org/records/15432050/files/cbf_m0255a.tar.bz2  m0255a_02_0349.cbf
1550 CBF TBZ https://zenodo.org/records/15432050/files/cbf_m0255a.tar.bz2  m0255a_02_0350.cbf
1551 CBF TBZ https://zenodo.org/records/15432050/files/cbf_m0255a.tar.bz2  m0255a_02_0351.cbf
1552 CBF TBZ https://zenodo.org/records/15432050/files/cbf_m0255a.tar.bz2  m0255a_02_0352.cbf
1553 CBF TBZ https://zenodo.org/records/15432050/files/cbf_m0255a.tar.bz2  m0255a_02_0353.cbf
1554 CBF TBZ https://zenodo.org/records/15432050/files/cbf_m0255a.tar.bz2  m0255a_02_0354.cbf
1555 CBF TBZ https://zenodo.org/records/15432050/files/cbf_m0255a.tar.bz2  m0255a_02_0355.cbf
1556 CBF TBZ https://zenodo.org/records/15432050/files/cbf_m0255a.tar.bz2  m0255a_02_0356.cbf
1557 CBF TBZ https://zenodo.org/records/15432050/files/cbf_m0255a.tar.bz2  m0255a_02_0357.cbf
1558 CBF TBZ https://zenodo.org/records/15432050/files/cbf_m0255a.tar.bz2  m0255a_02_0358.cbf
1559 CBF TBZ https://zenodo.org/records/15432050/files/cbf_m0255a.tar.bz2  m0255a_02_0359.cbf
1560 CBF TBZ https://zenodo.org/records/15432050/files/cbf_m0255a.tar.bz2  m0255a_02_0360.cbf
1561 CBF TBZ https://zenodo.org/records/15432050/files/cbf_m0255a.tar.bz2  m0255a_02_0361.cbf
1562 CBF TBZ https://zenodo.org/records/15432050/files/cbf_m0255a.tar.bz2  m0255a_02_0362.cbf
1563 CBF TBZ https://zenodo.org/records/15432050/files/cbf_m0255a.tar.bz2  m0255a_02_0363.cbf
1564 CBF TBZ https://zenodo.org/records/15432050/files/cbf_m0255a.tar.bz2  m0255a_02_0364.cbf
1565 CBF TBZ https://zenodo.org/records/15432050/files/cbf_m0255a.tar.bz2  m0255a_02_0365.cbf
1566 CBF TBZ https://zenodo.org/records/15432050/files/cbf_m0255a.tar.bz2  m0255a_02_0366.cbf
1567 CBF TBZ https://zenodo.org/records/15432050/files/cbf_m0255a.tar.bz2  m0255a_02_0367.cbf
1568 CBF TBZ https://zenodo.org/records/15432050/files/cbf_m0255a.tar.bz2  m0255a_02_0368.cbf
1569 CBF TBZ https://zenodo.org/records/15432050/files/cbf_m0255a.tar.bz2  m0255a_02_0369.cbf
1570 CBF TBZ https://zenodo.org/records/15432050/files/cbf_m0255a.tar.bz2  m0255a_02_0370.cbf
1571 CBF TBZ https://zenodo.org/records/15432050/files/cbf_m0255a.tar.bz2  m0255a_02_0371.cbf
1572 CBF TBZ https://zenodo.org/records/15432050/files/cbf_m0255a.tar.bz2  m0255a_02_0372.cbf
1573 CBF TBZ https://zenodo.org/records/15432050/files/cbf_m0255a.tar.bz2  m0255a_02_0373.cbf
1574 CBF TBZ https://zenodo.org/records/15432050/files/cbf_m0255a.tar.bz2  m0255a_02_0374.cbf
1575 CBF TBZ https://zenodo.org/records/15432050/files/cbf_m0255a.tar.bz2  m0255a_02_0375.cbf
1576 CBF TBZ https://zenodo.org/records/15432050/files/cbf_m0255a.tar.bz2  m0255a_02_0376.cbf
1577 CBF TBZ https://zenodo.org/records/15432050/files/cbf_m0255a.tar.bz2  m0255a_02_0377.cbf
1578 CBF TBZ https://zenodo.org/records/15432050/files/cbf_m0255a.tar.bz2  m0255a_02_0378.cbf
1579 CBF TBZ https://zenodo.org/records/15432050/files/cbf_m0255a.tar.bz2  m0255a_02_0379.cbf
1580 CBF TBZ https://zenodo.org/records/15432050/files/cbf_m0255a.tar.bz2  m0255a_02_0380.cbf
1581 CBF TBZ https://zenodo.org/records/15432050/files/cbf_m0255a.tar.bz2  m0255a_02_0381.cbf
1582 CBF TBZ https://zenodo.org/records/15432050/files/cbf_m0255a.tar.bz2  m0255a_02_0382.cbf
1583 CBF TBZ https://zenodo.org/records/15432050/files/cbf_m0255a.tar.bz2  m0255a_02_0383.cbf
1584 CBF TBZ https://zenodo.org/records/15432050/files/cbf_m0255a.tar.bz2  m0255a_02_0384.cbf
1585 CBF TBZ https://zenodo.org/records/15432050/files/cbf_m0255a.tar.bz2  m0255a_02_0385.cbf
1586 CBF TBZ https://zenodo.org/records/15432050/files/cbf_m0255a.tar.bz2  m0255a_02_0386.cbf
1587 CBF TBZ https://zenodo.org/records/15432050/files/cbf_m0255a.tar.bz2  m0255a_02_0387.cbf
1588 CBF TBZ https://zenodo.org/records/15432050/files/cbf_m0255a.tar.bz2  m0255a_02_0388.cbf
1589 CBF TBZ https://zenodo.org/records/15432050/files/cbf_m0255a.tar.bz2  m0255a_02_0389.cbf
1590 CBF TBZ https://zenodo.org/records/15432050/files/cbf_m0255a.tar.bz2  m0255a_02_0390.cbf
1591 CBF TBZ https://zenodo.org/records/15432050/files/cbf_m0255a.tar.bz2  m0255a_02_0391.cbf
1592 CBF TBZ https://zenodo.org/records/15432050/files/cbf_m0255a.tar.bz2  m0255a_02_0392.cbf
1593 CBF TBZ https://zenodo.org/records/15432050/files/cbf_m0255a.tar.bz2  m0255a_02_0393.cbf
1594 CBF TBZ https://zenodo.org/records/15432050/files/cbf_m0255a.tar.bz2  m0255a_02_0394.cbf
1595 CBF TBZ https://zenodo.org/records/15432050/files/cbf_m0255a.tar.bz2  m0255a_03_0001.cbf
1596 CBF TBZ https://zenodo.org/records/15432050/files/cbf_m0255a.tar.bz2  m0255a_03_0002.cbf
1597 CBF TBZ https://zenodo.org/records/15432050/files/cbf_m0255a.tar.bz2  m0255a_03_0003.cbf
1598 CBF TBZ https://zenodo.org/records/15432050/files/cbf_m0255a.tar.bz2  m0255a_03_0004.cbf
1599 CBF TBZ https://zenodo.org/records/15432050/files/cbf_m0255a.tar.bz2  m0255a_03_0005.cbf
1600 CBF TBZ https://zenodo.org/records/15432050/files/cbf_m0255a.tar.bz2  m0255a_03_0006.cbf
1601 CBF TBZ https://zenodo.org/records/15432050/files/cbf_m0255a.tar.bz2  m0255a_03_0007.cbf
1602 CBF TBZ https://zenodo.org/records/15432050/files/cbf_m0255a.tar.bz2  m0255a_03_0008.cbf
1603 CBF TBZ https://zenodo.org/records/15432050/files/cbf_m0255a.tar.bz2  m0255a_03_0009.cbf
1604 CBF TBZ https://zenodo.org/records/15432050/files/cbf_m0255a.tar.bz2  m0255a_03_0010.cbf
1605 CBF TBZ https://zenodo.org/records/15432050/files/cbf_m0255a.tar.bz2  m0255a_03_0011.cbf
1606 CBF TBZ https://zenodo.org/records/15432050/files/cbf_m0255a.tar.bz2  m0255a_03_0012.cbf
1607 CBF TBZ https://zenodo.org/records/15432050/files/cbf_m0255a.tar.bz2  m0255a_03_0013.cbf
1608 CBF TBZ https://zenodo.org/records/15432050/files/cbf_m0255a.tar.bz2  m0255a_03_0014.cbf
1609 CBF TBZ https://zenodo.org/records/15432050/files/cbf_m0255a.tar.bz2  m0255a_03_0015.cbf
1610 CBF TBZ https://zenodo.org/records/15432050/files/cbf_m0255a.tar.bz2  m0255a_03_0016.cbf
1611 CBF TBZ https://zenodo.org/records/15432050/files/cbf_m0255a.tar.bz2  m0255a_03_0017.cbf
1612 CBF TBZ https://zenodo.org/records/15432050/files/cbf_m0255a.tar.bz2  m0255a_03_0018.cbf
1613 CBF TBZ https://zenodo.org/records/15432050/files/cbf_m0255a.tar.bz2  m0255a_03_0019.cbf
1614 CBF TBZ https://zenodo.org/records/15432050/files/cbf_m0255a.tar.bz2  m0255a_03_0020.cbf
1615 CBF TBZ https://zenodo.org/records/15432050/files/cbf_m0255a.tar.bz2  m0255a_03_0021.cbf
1616 CBF TBZ https://zenodo.org/records/15432050/files/cbf_m0255a.tar.bz2  m0255a_03_0022.cbf
1617 CBF TBZ https://zenodo.org/records/15432050/files/cbf_m0255a.tar.bz2  m0255a_03_0023.cbf
[truncated: 163,984 more chars]
